# Supplementary material for: Polyomic tools for an emerging livestock parasite, the rumen fluke Calicophoron daubneyi; identifying shifts in rumen functionality
Source: Parasit Vectors. 2018 Dec 4;11:617. doi: 10.1186/s13071-018-3225-6 (PMC6278170; doi:10.1186/s13071-018-3225-6)
Supplement: Supplementary file 1 — Full polyomic data. Table S1. Top C. daubneyi transcriptomic hits. Table S2. The full C. daubneyi transcriptomic hits. Table S3. BLAST searches of C. daubneyi transcripts against P. cervi. BLAST searches of C. daubneyi transcripts. Table S4. The full analysis of putative protein identifications from the excretory/secretory proteome profile of adult C. daubneyi. Table S5. The full analysis of putative proteins identified from the soluble somatic proteome profile of adult C. daubneyi. (XLSX 12697 kb) [file 13071_2018_3225_MOESM1_ESM.xlsx]

## Sheet: Table S1
Additional file 1: Table S1. Top C. daubneyi transcriptomic hits. The top 50 most expressed gene components produced from Trinity assembly of C. daubneyi mRNA sequence reads. Gene components represent groups of contig isoforms identified, not true genes. Expression was calculated from FPKM values for all isoforms within each gene component. Annotation information represents that for the longest i…
	Rank	Gene component ID	TrEMBL Top BLASTx hit	SignalP	TmHMM	Length (longest isoform)	Sum of gene FPKM	Description	Organism	Protein Family
	1	TR62598|c30_g1	J9HKN0_9SPIT	0	0	4287	83711	Uncharacterized protein	Oxytricha trifallax	0
	2	TR20361|c12_g1	H2KV75_CLOSI	Yes	Yes	875	57091	Putative eggshell protein	Clonorchis sinensis (Chinese liver fluke)	0
	3	TR20361|c10_g6	A1E5L1_FASGI	Yes	0	363	31214	Vitelline protein BI	Fasciola gigantica (Giant liver fluke)	0
	4	TR14646|c8_g1	H2KV75_CLOSI	Yes	0	977	21355	Putative eggshell protein	Clonorchis sinensis (Chinese liver fluke)	0
	5	TR20361|c10_g4	A1E5L1_FASGI	Yes	0	363	12883	Vitelline protein BI	Fasciola gigantica (Giant liver fluke)	0
	6	TR20361|c10_g2	A1E5L1_FASGI	Yes	0	363	10218	Vitelline protein BI	Fasciola gigantica (Giant liver fluke)	0
	7	TR18485|c1_g1	H2KV75_CLOSI	Yes	0	1241	6410	Putative eggshell protein	Clonorchis sinensis (Chinese liver fluke)	0
	8	TR17877|c2_g2	G7YCV7_CLOSI	0	0	1806	6238	Tubulin alpha	Clonorchis sinensis (Chinese liver fluke)	Tubulin family
	9	TR15104|c0_g1	0	0	0	425	6099	#N/A	#N/A	#N/A
	10	TR16363|c1_g1	V5K9C2_PARCE	0	Yes	2621	5940	Cytochrome c oxidase subunit 1 (EC 1.9.3.1)	Paramphistomum cervi (Rumen fluke)	Heme-copper respiratory oxidase family
	11	TR12782|c0_g1	Q867X8_SCHJA	0	0	344	5888	8 kDa calcium-binding protein (Calcium-binding protein)	Schistosoma japonicum (Blood fluke)	0
	12	TR17099|c2_g1	F1R6Y8_DANRE	0	0	2374	5667	Uncharacterized protein	Danio rerio (Zebrafish) (Brachydanio rerio)	Tubulin family
	13	TR15860|c0_g1	Q9BII4_9TREM	0	0	786	5077	Ferritin (EC 1.16.3.1)	Paragonimus westermani	Ferritin family
	14	TR16300|c0_g1	U1M1W1_ASCSU	0	0	302	4475	Polyubiquitin-a	Ascaris suum (Pig roundworm) (Ascaris lumbricoides)	0
	15	TR16120|c0_g1	Q9BII4_9TREM	0	0	1016	4341	Ferritin (EC 1.16.3.1)	Paragonimus westermani	Ferritin family
	16	TR22236|c0_g1	0	0	0	744	4041	#N/A	#N/A	#N/A
	17	TR19528|c0_g1	Q9BII4_9TREM	0	0	867	3529	Ferritin (EC 1.16.3.1)	Paragonimus westermani	Ferritin family
	18	TR19883|c4_g1	G7YUI4_CLOSI	0	Yes	3523	3507	Four and a half LIM domains protein 2	Clonorchis sinensis (Chinese liver fluke)	0
	19	TR22236|c1_g1	A0A074Z3T6_9TREM	0	0	1242	3201	Uncharacterized protein	Opisthorchis viverrini	Small heat shock protein (HSP20) family
	20	TR20466|c0_g1	G4V7R5_SCHMA	0	0	1754	3038	Putative calpain 4, 6, 7, invertebrate	Schistosoma mansoni (Blood fluke)	0
	21	TR19159|c0_g1	G7YTZ1_CLOSI	0	0	1877	2921	Tubulin alpha	Clonorchis sinensis (Chinese liver fluke)	Tubulin family
	22	TR18433|c0_g1	H2KRM5_CLOSI	0	0	848	2729	Tubulin polymerization-promoting protein family member 2	Clonorchis sinensis (Chinese liver fluke)	0
	23	TR19513|c0_g1	B1WA65_CLOSI	0	0	1529	2585	Elongation factor 1-alpha	Clonorchis sinensis (Chinese liver fluke)	TRAFAC class translation factor GTPase superfamily, Classic translation factor GTPase family, EF-Tu/EF-1A subfamily
	24	TR44766|c0_g1	I7M208_TETTS	0	0	479	2537	Polyubiquitin	Tetrahymena thermophila (strain SB210)	0
	25	TR23598|c0_g2	A0A074ZYC9_9TREM	0	0	2083	2420	Uncharacterized protein	Opisthorchis viverrini	0
	26	TR19073|c1_g2	G7YXJ1_CLOSI	0	0	1149	2263	Putative uncharacterized protein	Clonorchis sinensis (Chinese liver fluke)	0
	27	TR19128|c0_g1	0	0	0	1126	2101	#N/A	#N/A	#N/A
	28	TR20361|c10_g3	A1E5L1_FASGI	Yes	0	363	1957	Vitelline protein BI	Fasciola gigantica (Giant liver fluke)	0
	29	TR23598|c0_g1	A0A075A8N6_9TREM	0	0	4298	1925	Uncharacterized protein	Opisthorchis viverrini	0
	30	TR22034|c1_g4	A0A075A0M6_9TREM	0	0	1234	1920	Fructose-bisphosphate aldolase (EC 4.1.2.13)	Opisthorchis viverrini	Class I fructose-bisphosphate aldolase family
	31	TR18885|c4_g4	0	Yes	0	433	1767	#N/A	#N/A	#N/A
	32	TR19211|c4_g1	G7YID0_CLOSI	0	0	4179	1620	Zinc finger CCCH domain-containing protein 31	Clonorchis sinensis (Chinese liver fluke)	0
	33	TR18823|c0_g1	A0A095AUA7_SCHHA	0	0	780	1535	16 kDa calcium-binding protein	Schistosoma haematobium (Blood fluke)	0
	34	TR18943|c0_g1	0	0	0	688	1484	#N/A	#N/A	#N/A
	35	TR11668|c0_g1	A0A068Y1W1_ECHMU	0	0	513	1436	Dynein light chain (EC 3.6.1.15)	Echinococcus multilocularis (Fox tapeworm)	0
	36	TR19302|c0_g1	0	0	0	338	1408	#N/A	#N/A	#N/A
	37	TR18162|c0_g1	A0A075AK05_9TREM	0	0	559	1388	Uncharacterized protein	Opisthorchis viverrini	Calycin superfamily, Fatty-acid binding protein (FABP) family
	38	TR17982|c0_g1	I2K1A3_DEKBR	0	0	637	1353	Peptidyl-prolyl cis-trans isomerase (EC 5.2.1.8)	Brettanomyces bruxellensis AWRI1499	Cyclophilin-type PPIase family
	39	TR9216|c0_g1	H2KNF5_CLOSI	0	0	923	1339	Tyrosine 3-monooxygenase/tryptophan 5-monooxygenase activation protein	Clonorchis sinensis (Chinese liver fluke)	0
	40	TR20361|c10_g1	A1E5L1_FASGI	Yes	0	363	1311	Vitelline protein BI	Fasciola gigantica (Giant liver fluke)	0
	41	TR20361|c10_g5	A1E5L1_FASGI	Yes	0	363	1220	Vitelline protein BI	Fasciola gigantica (Giant liver fluke)	0
	42	TR14974|c0_g1	A0A074ZT23_9TREM	0	0	1839	1215	Uncharacterized protein	Opisthorchis viverrini	0
	43	TR17795|c0_g2	G7YCG5_CLOSI	Yes	0	1449	1214	Uncharacterized protein	Clonorchis sinensis (Chinese liver fluke)	0
	44	TR17138|c0_g1	A0A074ZQZ2_9TREM	0	0	502	1206	Uncharacterized protein	Opisthorchis viverrini	Calycin superfamily, Fatty-acid binding protein (FABP) family
	45	TR18197|c0_g1	0	Yes	0	1951	1161	#N/A	#N/A	#N/A
	46	TR21218|c0_g5	H2KPR2_CLOSI	0	0	1279	1123	Tubulin alpha-3 chain (Fragment)	Clonorchis sinensis (Chinese liver fluke)	Tubulin family
	47	TR21754|c0_g1	Q9BII4_9TREM	0	0	842	1118	Ferritin (EC 1.16.3.1)	Paragonimus westermani	Ferritin family
	48	TR17968|c0_g1	0	0	0	699	1088	#N/A	#N/A	#N/A
	49	TR19628|c0_g2	G7YF68_CLOSI	0	0	1963	1064	Enolase	Clonorchis sinensis (Chinese liver fluke)	0
	50	TR18668|c0_g1	0	0	0	2025	1061	#N/A	#N/A	#N/A

## Sheet: Table S2
Additional file 1: Table S2. Full C. daubneyi transcriptomic hits. Expressed gene components produced from Trinity assembly of C. daubneyi mRNA sequence reads. Gene components represent groups of contig isoforms identified, not true genes. Expression was calculated from FPKM values for all isoforms within each gene component. Annotation information represents that for the longest isoform for each…
Gene ID	Transcript ID	sprot_Top_BLASTX_hit	TrEMBL_Top_BLASTX_hit	sprot_Top_BLASTP_hit	TrEMBL_Top_BLASTP_hit	Pfam	SignalP	TmHMM	eggnog	gene_ontology_blast	gene_ontology_pfam	Gene sum FPKM	# Isoforms	Average Iso FPKM (per sample)	Number samples mapped	Average ISO % (per sample)	Length (bp)
TR1|c0_g2	TR1|c0_g2_i1	0	0	0	0	0	0	0	0	0	0	1.26333	1	1.26333	1	33.3333	289
TR10|c0_g1	TR10|c0_g1_i1	0	0	0	0	0	0	0	0	0	0	0.72	1	0.72	1	33.3333	269
TR100|c0_g1	TR100|c0_g1_i1	0	0	0	0	0	0	0	0	0	0	0.606667	1	0.606667	2	66.6667	418
TR1000|c0_g1	TR1000|c0_g1_i1	0	0	0	0	0	0	0	0	0	0	1.27667	1	1.27667	1	33.3333	252
TR10000|c0_g1	TR10000|c0_g1_i1	0	0	0	0	0	0	0	0	0	0	0.486667	1	0.486667	1	33.3333	391
TR10000|c1_g1	TR10000|c1_g1_i1	0	0	0	0	0	0	0	0	0	0	0.493333	1	0.493333	3	100	484
TR10001|c0_g1	TR10001|c0_g1_i1	0	0	0	0	0	0	0	0	0	0	0.493333	1	0.493333	2	66.6667	503
TR10002|c0_g1	TR10002|c0_g1_i1	0	0	0	0	0	0	0	0	0	0	0.99	1	0.99	1	33.3333	516
TR10003|c0_g1	TR10003|c0_g1_i1	PRSP1_SPIOL^PRSP1_SPIOL^Q:555-1,H:64-250^65.97%ID^E:6e-75^RecName: Full=Ribosome-binding factor PSRP1, chloroplastic;^Eukaryota; Viridiplantae; Streptophyta; Embryophyta; Tracheophyta; Spermatophyta; Magnoliophyta; eudicotyledons; Gunneridae; Pentapetalae; Caryophyllales; Amaranthaceae; Chenopodioideae; Anserineae; Spinacia	I3SSY1_MEDTR^I3SSY1_MEDTR^Q:564-1,H:73-260^87.43%ID^E:1e-108^SubName: Full=Uncharacterized protein {ECO:0000313|EMBL:AFK43373.1};^Eukaryota; Viridiplantae; Streptophyta; Embryophyta; Tracheophyta; Spermatophyta; Magnoliophyta; eudicotyledons; Gunneridae; Pentapetalae; rosids; fabids; Fabales; Fabaceae; Papilionoideae; Trifolieae; Medicago	PRSP1_SPIOL^PRSP1_SPIOL^Q:20-204,H:64-250^65.97%ID^E:3e-80^RecName: Full=Ribosome-binding factor PSRP1, chloroplastic;^Eukaryota; Viridiplantae; Streptophyta; Embryophyta; Tracheophyta; Spermatophyta; Magnoliophyta; eudicotyledons; Gunneridae; Pentapetalae; Caryophyllales; Amaranthaceae; Chenopodioideae; Anserineae; Spinacia	I3SSY1_MEDTR^I3SSY1_MEDTR^Q:1-204,H:56-260^83.65%ID^E:9e-110^SubName: Full=Uncharacterized protein {ECO:0000313|EMBL:AFK43373.1};^Eukaryota; Viridiplantae; Streptophyta; Embryophyta; Tracheophyta; Spermatophyta; Magnoliophyta; eudicotyledons; Gunneridae; Pentapetalae; rosids; fabids; Fabales; Fabaceae; Papilionoideae; Trifolieae; Medicago	PF02482.14^Ribosomal_S30AE^Sigma 54 modulation protein / S30EA ribosomal protein^32-135^E:1.6e-20	0	0	0	GO:0009570^cellular_component^chloroplast stroma`GO:0019843^molecular_function^rRNA binding`GO:0044238^biological_process^primary metabolic process	GO:0044238^biological_process^primary metabolic process	0.0833333	1	0.0833333	1	33.3333	612
TR10004|c1_g1	TR10004|c1_g1_i1	0	0	0	0	0	0	0	0	0	0	0.756667	1	0.756667	1	33.3333	327
TR10005|c0_g1	TR10005|c0_g1_i1	0	0	0	0	0	0	0	0	0	0	5.24333	1	5.24333	1	33.3333	711
TR10005|c0_g2	TR10005|c0_g2_i2	0	0	0	0	0	0	0	0	0	0	1.87667	2	0.976667	1	17.3533	1016
TR10005|c0_g2	TR10005|c0_g2_i1	0	0	0	0	0	0	0	0	0	0	1.87667	2	0.9	1	15.98	893
TR10005|c0_g3	TR10005|c0_g3_i1	0	0	0	0	0	0	0	0	0	0	1.49	1	1.49	1	33.3333	834
TR10006|c0_g1	TR10006|c0_g1_i1	0	0	0	0	0	0	0	0	0	0	1.17667	1	1.17667	2	66.6667	288
TR10007|c0_g2	TR10007|c0_g2_i1	0	0	0	0	0	0	0	0	0	0	0.63	1	0.63	1	33.3333	260
TR10008|c0_g1	TR10008|c0_g1_i1	0	A0A074ZHW7_9TREM^A0A074ZHW7_9TREM^Q:3-248,H:79-160^47.56%ID^E:5e-18^.^.	0	0	0	0	0	0	0	0	0.953333	1	0.953333	1	33.3333	252
TR10009|c0_g1	TR10009|c0_g1_i1	0	0	0	0	0	0	0	0	0	0	0.226667	1	0.226667	1	33.3333	358
TR1001|c0_g1	TR1001|c0_g1_i2	0	0	0	0	0	0	0	0	0	0	1.12333	2	0.76	3	63.7633	1959
TR1001|c0_g1	TR1001|c0_g1_i1	0	0	0	0	0	0	0	0	0	0	1.12333	2	0.363333	2	36.2367	872
TR10010|c0_g1	TR10010|c0_g1_i1	0	0	0	0	0	0	0	0	0	0	2.66667	1	2.66667	1	33.3333	225
TR10011|c0_g1	TR10011|c0_g1_i1	0	0	0	0	0	0	0	0	0	0	0.59	1	0.59	3	100	496
TR10012|c1_g1	TR10012|c1_g1_i1	0	0	0	0	0	0	0	0	0	0	0.316667	1	0.316667	3	100	769
TR10013|c0_g1	TR10013|c0_g1_i1	0	G7YI41_CLOSI^G7YI41_CLOSI^Q:10-243,H:115-192^41.03%ID^E:9e-09^.^.	0	0	0	0	0	0	0	0	0.643333	1	0.643333	1	33.3333	277
TR10014|c0_g1	TR10014|c0_g1_i1	0	0	0	0	0	0	0	0	0	0	0.966667	1	0.966667	1	33.3333	567
TR10016|c0_g1	TR10016|c0_g1_i1	0	0	0	0	0	0	0	0	0	0	0.26	1	0.26	2	66.6667	504
TR10017|c0_g1	TR10017|c0_g1_i1	CNBP_RAT^CNBP_RAT^Q:114-305,H:72-134^40.62%ID^E:2e-07^RecName: Full=Cellular nucleic acid-binding protein;^Eukaryota; Metazoa; Chordata; Craniata; Vertebrata; Euteleostomi; Mammalia; Eutheria; Euarchontoglires; Glires; Rodentia; Sciurognathi; Muroidea; Muridae; Murinae; Rattus	B7FCB1_SIV^B7FCB1_SIV^Q:102-311,H:366-419^40%ID^E:2e-07^RecName: Full=Gag polyprotein {ECO:0000256|SAAS:SAAS00158460};^Viruses; Retro-transcribing viruses; Retroviridae; Orthoretrovirinae; Lentivirus; Primate lentivirus group	CNBP_RAT^CNBP_RAT^Q:38-103,H:72-136^39.71%ID^E:5e-08^RecName: Full=Cellular nucleic acid-binding protein;^Eukaryota; Metazoa; Chordata; Craniata; Vertebrata; Euteleostomi; Mammalia; Eutheria; Euarchontoglires; Glires; Rodentia; Sciurognathi; Muroidea; Muridae; Murinae; Rattus	I7M2G6_TETTS^I7M2G6_TETTS^Q:31-99,H:89-133^39.13%ID^E:3e-07^SubName: Full=RNA recognition motif 1 in vertebrate serine/arginine-rich splicing factor {ECO:0000313|EMBL:EAS00352.2};^Eukaryota; Alveolata; Ciliophora; Intramacronucleata; Oligohymenophorea; Hymenostomatida; Tetrahymenina; Tetrahymenidae; Tetrahymena	PF13917.1^zf-CCHC_3^Zinc knuckle^37-63^E:0.00067`PF14392.1^zf-CCHC_4^Zinc knuckle^38-54^E:0.012`PF00098.18^zf-CCHC^Zinc knuckle^39-55^E:5.3e-08`PF00098.18^zf-CCHC^Zinc knuckle^84-101^E:4.2e-08`PF14392.1^zf-CCHC_4^Zinc knuckle^84-101^E:0.0099	0	0	COG5082^zinc finger	GO:0005829^cellular_component^cytosol`GO:0005783^cellular_component^endoplasmic reticulum`GO:0005634^cellular_component^nucleus`GO:0044822^molecular_function^poly(A) RNA binding`GO:0003697^molecular_function^single-stranded DNA binding`GO:0003727^molecular_function^single-stranded RNA binding`GO:0008270^molecular_function^zinc ion binding`GO:0008284^biological_process^positive regulation of cell …	GO:0003676^molecular_function^nucleic acid binding`GO:0008270^molecular_function^zinc ion binding	0.373333	1	0.373333	2	66.6667	593
TR10019|c0_g1	TR10019|c0_g1_i1	0	0	HMGL_SOYBN^HMGL_SOYBN^Q:1-71,H:54-124^78.87%ID^E:1e-32^RecName: Full=HMG1/2-like protein;^Eukaryota; Viridiplantae; Streptophyta; Embryophyta; Tracheophyta; Spermatophyta; Magnoliophyta; eudicotyledons; Gunneridae; Pentapetalae; rosids; fabids; Fabales; Fabaceae; Papilionoideae; Phaseoleae; Glycine; Soja	W9RJ53_9ROSA^W9RJ53_9ROSA^Q:1-83,H:47-129^79.52%ID^E:1e-36^SubName: Full=High mobility group B protein 2 {ECO:0000313|EMBL:EXB56320.1};^Eukaryota; Viridiplantae; Streptophyta; Embryophyta; Tracheophyta; Spermatophyta; Magnoliophyta; eudicotyledons; Gunneridae; Pentapetalae; rosids; fabids; Rosales; Moraceae; Morus	PF00505.14^HMG_box^HMG (high mobility group) box^1-60^E:3e-18`PF09011.5^HMG_box_2^HMG-box domain^1-59^E:1.1e-07	0	0	0	GO:0005634^cellular_component^nucleus`GO:0003677^molecular_function^DNA binding	0	1.12	1	1.12	2	66.6667	302
TR1002|c0_g1	TR1002|c0_g1_i1	0	0	0	0	0	0	0	0	0	0	0.546667	1	0.546667	1	33.3333	269
TR1002|c1_g1	TR1002|c1_g1_i1	0	0	0	0	0	0	0	0	0	0	0.83	1	0.83	1	33.3333	260
TR10020|c0_g1	TR10020|c0_g1_i1	0	0	0	0	0	0	0	0	0	0	1.35667	1	1.35667	1	33.3333	235
TR10021|c0_g1	TR10021|c0_g1_i1	0	0	0	0	0	0	0	0	0	0	1.95	1	1.95	2	66.6667	594
TR10023|c0_g1	TR10023|c0_g1_i1	0	0	0	0	0	0	0	0	0	0	0.863333	3	0.506667	1	19.52	955
TR10023|c0_g1	TR10023|c0_g1_i2	0	0	0	0	0	0	0	0	0	0	0.863333	3	0.0466667	1	1.81	869
TR10023|c0_g1	TR10023|c0_g1_i4	0	0	0	0	0	0	0	0	0	0	0.863333	3	0.31	1	11.9767	820
TR10024|c0_g1	TR10024|c0_g1_i1	0	0	0	0	0	0	0	0	0	0	0.363333	1	0.363333	1	33.3333	302
TR10025|c0_g2	TR10025|c0_g2_i1	0	0	0	0	0	0	0	0	0	0	0.356667	1	0.356667	3	100	1123
TR10027|c0_g1	TR10027|c0_g1_i1	POL2_DROME^POL2_DROME^Q:6-308,H:265-365^47.52%ID^E:7e-25^RecName: Full=Retrovirus-related Pol polyprotein from transposon 297;^Eukaryota; Metazoa; Ecdysozoa; Arthropoda; Hexapoda; Insecta; Pterygota; Neoptera; Endopterygota; Diptera; Brachycera; Muscomorpha; Ephydroidea; Drosophilidae; Drosophila; Sophophora	G4LXM2_SCHMA^G4LXM2_SCHMA^Q:6-308,H:531-631^69.31%ID^E:8e-44^SubName: Full=KRAB-A domain-containing protein {ECO:0000313|EMBL:CCD59656.1};^Eukaryota; Metazoa; Platyhelminthes; Trematoda; Digenea; Strigeidida; Schistosomatoidea; Schistosomatidae; Schistosoma	0	0	0	0	0	0	GO:0004190^molecular_function^aspartic-type endopeptidase activity`GO:0004519^molecular_function^endonuclease activity`GO:0003676^molecular_function^nucleic acid binding`GO:0003964^molecular_function^RNA-directed DNA polymerase activity`GO:0015074^biological_process^DNA integration	0	0.343333	1	0.343333	1	33.3333	308
TR10028|c0_g1	TR10028|c0_g1_i1	0	0	0	0	0	0	0	0	0	0	0.17	1	0.17	1	33.3333	407
TR10028|c0_g2	TR10028|c0_g2_i1	0	0	0	0	0	0	0	0	0	0	0.41	1	0.41	1	66.6667	424
TR10029|c0_g1	TR10029|c0_g1_i1	0	0	0	L7RC40_9VIRU^L7RC40_9VIRU^Q:16-146,H:340-469^36.17%ID^E:1e-06^SubName: Full=Ubiquitin-conjugating enzyme E2 {ECO:0000313|EMBL:AGC02089.1};^Viruses; dsDNA viruses, no RNA stage; Mimiviridae; unclassified Mimiviridae	0	0	0	0	0	0	0.69	1	0.69	2	66.6667	440
TR10029|c2_g1	TR10029|c2_g1_i1	0	0	0	0	PF02861.15^Clp_N^Clp amino terminal domain^19-41^E:0.34`PF14527.1^LAGLIDADG_WhiA^WhiA LAGLIDADG-like domain^77-140^E:0.65`PF02861.15^Clp_N^Clp amino terminal domain^102-124^E:0.34`PF02861.15^Clp_N^Clp amino terminal domain^190-211^E:0.82	0	0	0	0	GO:0019538^biological_process^protein metabolic process	0.0766667	1	0.0766667	1	33.3333	637
TR1003|c0_g2	TR1003|c0_g2_i1	0	0	0	0	0	0	0	0	0	0	0.4	1	0.4	1	33.3333	378
TR10030|c0_g1	TR10030|c0_g1_i1	0	0	0	0	0	0	0	0	0	0	1.71	1	1.71	1	33.3333	226
TR10031|c0_g1	TR10031|c0_g1_i1	DHB3_MOUSE^DHB3_MOUSE^Q:384-16,H:46-164^42.06%ID^E:2e-21^RecName: Full=Testosterone 17-beta-dehydrogenase 3;^Eukaryota; Metazoa; Chordata; Craniata; Vertebrata; Euteleostomi; Mammalia; Eutheria; Euarchontoglires; Glires; Rodentia; Sciurognathi; Muroidea; Muridae; Murinae; Mus; Mus	A0A095BV27_SCHHA^A0A095BV27_SCHHA^Q:384-1,H:62-189^50%ID^E:3e-36^SubName: Full=Estradiol 17-beta-dehydrogenase 12-A {ECO:0000313|EMBL:KGB32763.1};^Eukaryota; Metazoa; Platyhelminthes; Trematoda; Digenea; Strigeidida; Schistosomatoidea; Schistosomatidae; Schistosoma	DHB3_MOUSE^DHB3_MOUSE^Q:1-123,H:46-164^42.06%ID^E:2e-21^RecName: Full=Testosterone 17-beta-dehydrogenase 3;^Eukaryota; Metazoa; Chordata; Craniata; Vertebrata; Euteleostomi; Mammalia; Eutheria; Euarchontoglires; Glires; Rodentia; Sciurognathi; Muroidea; Muridae; Murinae; Mus; Mus	A0A095BV27_SCHHA^A0A095BV27_SCHHA^Q:1-128,H:62-189^50%ID^E:3e-36^SubName: Full=Estradiol 17-beta-dehydrogenase 12-A {ECO:0000313|EMBL:KGB32763.1};^Eukaryota; Metazoa; Platyhelminthes; Trematoda; Digenea; Strigeidida; Schistosomatoidea; Schistosomatidae; Schistosoma	PF00106.20^adh_short^short chain dehydrogenase^2-124^E:4.6e-12	0	0	COG0300^Dehydrogenase reductase	GO:0047045^molecular_function^testosterone 17-beta-dehydrogenase (NADP+) activity`GO:0061370^biological_process^testosterone biosynthetic process	GO:0016491^molecular_function^oxidoreductase activity`GO:0008152^biological_process^metabolic process	0.443333	1	0.443333	2	66.6667	385
TR10032|c1_g1	TR10032|c1_g1_i1	TRPL_CAEEL^TRPL_CAEEL^Q:467-36,H:475-626^44.08%ID^E:2e-25^RecName: Full=Transient-receptor-potential-like protein;^Eukaryota; Metazoa; Ecdysozoa; Nematoda; Chromadorea; Rhabditida; Rhabditoidea; Rhabditidae; Peloderinae; Caenorhabditis	G7Y433_CLOSI^G7Y433_CLOSI^Q:467-3,H:244-398^71.61%ID^E:2e-60^.^.	TRPL_CAEEL^TRPL_CAEEL^Q:1-144,H:475-626^44.08%ID^E:8e-33^RecName: Full=Transient-receptor-potential-like protein;^Eukaryota; Metazoa; Ecdysozoa; Nematoda; Chromadorea; Rhabditida; Rhabditoidea; Rhabditidae; Peloderinae; Caenorhabditis	G7Y433_CLOSI^G7Y433_CLOSI^Q:1-155,H:244-398^71.61%ID^E:4e-69^.^.	PF00520.26^Ion_trans^Ion transport protein^9-136^E:3.3e-16	0	ExpAA=33.28^PredHel=1^Topology=o85-107i	0	GO:0016021^cellular_component^integral component of membrane`GO:0005262^molecular_function^calcium channel activity	GO:0005216^molecular_function^ion channel activity`GO:0006811^biological_process^ion transport`GO:0055085^biological_process^transmembrane transport`GO:0016020^cellular_component^membrane	0.58	1	0.58	2	66.6667	468
TR10032|c2_g1	TR10032|c2_g1_i1	TRPL_CAEEL^TRPL_CAEEL^Q:2-331,H:366-479^45.69%ID^E:9e-23^RecName: Full=Transient-receptor-potential-like protein;^Eukaryota; Metazoa; Ecdysozoa; Nematoda; Chromadorea; Rhabditida; Rhabditoidea; Rhabditidae; Peloderinae; Caenorhabditis	G7Y433_CLOSI^G7Y433_CLOSI^Q:2-337,H:139-250^65.18%ID^E:4e-37^.^.	TRPL_CAEEL^TRPL_CAEEL^Q:1-110,H:366-479^45.69%ID^E:3e-29^RecName: Full=Transient-receptor-potential-like protein;^Eukaryota; Metazoa; Ecdysozoa; Nematoda; Chromadorea; Rhabditida; Rhabditoidea; Rhabditidae; Peloderinae; Caenorhabditis	G7Y433_CLOSI^G7Y433_CLOSI^Q:1-112,H:139-250^65.18%ID^E:7e-49^.^.	PF00520.26^Ion_trans^Ion transport protein^73-110^E:3.4e-05	0	ExpAA=27.53^PredHel=1^Topology=i21-43o	0	GO:0016021^cellular_component^integral component of membrane`GO:0005262^molecular_function^calcium channel activity	GO:0005216^molecular_function^ion channel activity`GO:0006811^biological_process^ion transport`GO:0055085^biological_process^transmembrane transport`GO:0016020^cellular_component^membrane	0.733333	1	0.733333	2	66.6667	337
TR10034|c0_g1	TR10034|c0_g1_i1	0	B7FH72_MEDTR^B7FH72_MEDTR^Q:1-225,H:16-90^94.67%ID^E:3e-44^SubName: Full=NADH-ubiquinone reductase complex 1 MLRQ subunit {ECO:0000313|EMBL:KEH35090.1};^Eukaryota; Viridiplantae; Streptophyta; Embryophyta; Tracheophyta; Spermatophyta; Magnoliophyta; eudicotyledons; Gunneridae; Pentapetalae; rosids; fabids; Fabales; Fabaceae; Papilionoideae; Trifolieae; Medicago	0	0	0	0	0	0	0	0	0.48	1	0.48	1	33.3333	333
TR10035|c0_g1	TR10035|c0_g1_i1	0	0	0	0	0	0	0	0	0	0	2.77667	1	2.77667	1	33.3333	272
TR10036|c0_g1	TR10036|c0_g1_i1	0	0	0	0	0	0	0	0	0	0	0.716667	1	0.716667	2	66.6667	319
TR10038|c0_g1	TR10038|c0_g1_i1	0	0	0	0	0	0	0	0	0	0	1.14	1	1.14	3	100	620
TR10038|c1_g1	TR10038|c1_g1_i1	0	0	0	0	0	0	0	0	0	0	0.193333	1	0.193333	1	33.3333	436
TR10039|c0_g1	TR10039|c0_g1_i2	0	0	0	0	0	0	0	0	0	0	1.90333	2	0.636667	1	11.1367	290
TR10039|c0_g1	TR10039|c0_g1_i1	0	0	0	0	0	0	0	0	0	0	1.90333	2	1.26667	1	22.1967	243
TR10041|c0_g1	TR10041|c0_g1_i1	0	0	0	0	0	0	0	0	0	0	0.513333	1	0.513333	3	100	1080
TR10042|c0_g1	TR10042|c0_g1_i1	0	0	0	0	0	0	0	0	0	0	0.663333	1	0.663333	1	33.3333	473
TR10043|c0_g1	TR10043|c0_g1_i1	0	0	0	0	0	0	0	0	0	0	0.223333	1	0.223333	2	66.6667	796
TR10043|c0_g2	TR10043|c0_g2_i1	0	0	0	0	0	0	0	0	0	0	0.416667	1	0.416667	2	66.6667	795
TR10045|c0_g1	TR10045|c0_g1_i1	0	0	0	0	0	0	0	0	0	0	0.136667	1	0.136667	1	33.3333	837
TR10046|c0_g1	TR10046|c0_g1_i1	0	0	0	0	0	0	0	0	0	0	0.06	1	0.06	1	33.3333	564
TR10046|c0_g2	TR10046|c0_g2_i1	0	0	0	0	0	0	0	0	0	0	0.06	1	0.06	1	33.3333	564
TR10047|c0_g1	TR10047|c0_g1_i1	0	0	0	0	0	0	0	0	0	0	1.32	1	1.32	1	33.3333	1002
TR10047|c0_g2	TR10047|c0_g2_i1	0	0	0	0	0	0	0	0	0	0	2.52667	1	2.52667	1	33.3333	746
TR10048|c0_g1	TR10048|c0_g1_i1	0	0	0	0	0	0	0	0	0	0	15.1967	1	15.1967	3	100	366
TR10049|c0_g1	TR10049|c0_g1_i1	PLAC8_BOVIN^PLAC8_BOVIN^Q:45-308,H:26-108^37.78%ID^E:2e-13^RecName: Full=Placenta-specific gene 8 protein;^Eukaryota; Metazoa; Chordata; Craniata; Vertebrata; Euteleostomi; Mammalia; Eutheria; Laurasiatheria; Cetartiodactyla; Ruminantia; Pecora; Bovidae; Bovinae; Bos	G7Y7H8_CLOSI^G7Y7H8_CLOSI^Q:9-341,H:2-112^73.87%ID^E:7e-55^.^.	PLAC8_BOVIN^PLAC8_BOVIN^Q:15-102,H:26-108^37.78%ID^E:5e-14^RecName: Full=Placenta-specific gene 8 protein;^Eukaryota; Metazoa; Chordata; Craniata; Vertebrata; Euteleostomi; Mammalia; Eutheria; Laurasiatheria; Cetartiodactyla; Ruminantia; Pecora; Bovidae; Bovinae; Bos	G7Y7H8_CLOSI^G7Y7H8_CLOSI^Q:3-113,H:2-112^73.87%ID^E:1e-55^.^.	PF04749.12^PLAC8^PLAC8 family^16-101^E:2.2e-15	0	0	0	GO:0003682^molecular_function^chromatin binding`GO:0050873^biological_process^brown fat cell differentiation`GO:0042742^biological_process^defense response to bacterium`GO:0043066^biological_process^negative regulation of apoptotic process`GO:0040015^biological_process^negative regulation of multicellular organism growth`GO:0008284^biological_process^positive regulation of cell proliferation`GO:0…	0	12.3333	1	12.3333	3	100	450
TR1005|c0_g1	TR1005|c0_g1_i1	0	0	0	0	0	0	0	0	0	0	1.86333	1	1.86333	2	66.6667	321
TR10050|c0_g1	TR10050|c0_g1_i1	0	0	0	0	0	0	0	0	0	0	0.163333	1	0.163333	1	33.3333	616
TR10051|c0_g1	TR10051|c0_g1_i1	0	0	0	0	0	0	0	0	0	0	0.296667	1	0.296667	1	33.3333	324
TR10052|c0_g1	TR10052|c0_g1_i1	0	0	0	0	0	0	0	0	0	0	21.31	1	21.31	3	100	673
TR10052|c1_g1	TR10052|c1_g1_i1	0	H2KQ80_CLOSI^H2KQ80_CLOSI^Q:93-722,H:4-212^57.14%ID^E:7e-79^.^.	0	H2KQ80_CLOSI^H2KQ80_CLOSI^Q:3-212,H:4-212^57.14%ID^E:3e-79^.^.	0	0	0	0	0	0	25.2033	1	25.2033	3	100	815
TR10053|c0_g1	TR10053|c0_g1_i1	0	0	0	0	0	0	0	0	0	0	1.2	1	1.2	2	66.6667	439
TR10054|c0_g1	TR10054|c0_g1_i1	0	G7YU87_CLOSI^G7YU87_CLOSI^Q:321-4,H:463-568^80.19%ID^E:3e-52^.^.	0	G7YU87_CLOSI^G7YU87_CLOSI^Q:86-191,H:463-568^80.19%ID^E:3e-52^.^.	0	0	0	0	0	0	0.516667	1	0.516667	2	66.6667	576
TR10056|c0_g1	TR10056|c0_g1_i2	0	0	0	0	0	0	0	0	0	0	1.16667	2	0.62	2	66.6667	582
TR10056|c0_g1	TR10056|c0_g1_i1	0	0	0	0	0	0	0	0	0	0	1.16667	2	0.546667	1	33.3333	514
TR10057|c0_g1	TR10057|c0_g1_i1	0	0	0	0	0	0	0	0	0	0	1.14	1	1.14	2	66.6667	413
TR10058|c0_g1	TR10058|c0_g1_i1	0	0	0	0	0	0	0	0	0	0	0.56	1	0.56	3	100	896
TR10058|c1_g1	TR10058|c1_g1_i1	0	0	0	0	0	0	0	0	0	0	0.346667	1	0.346667	3	100	932
TR10059|c1_g1	TR10059|c1_g1_i1	0	0	0	0	0	0	0	0	0	0	0.86	1	0.86	2	66.6667	500
TR10060|c0_g1	TR10060|c0_g1_i1	0	0	0	0	0	0	0	0	0	0	0.633333	1	0.633333	1	33.3333	575
TR10062|c0_g1	TR10062|c0_g1_i1	0	A0A074ZGT1_9TREM^A0A074ZGT1_9TREM^Q:517-891,H:348-479^36.36%ID^E:3e-14^.^.	0	0	0	0	0	0	0	0	0.15	1	0.15	1	33.3333	970
TR10064|c0_g2	TR10064|c0_g2_i1	0	0	0	0	0	0	0	0	0	0	0.933333	1	0.933333	1	33.3333	444
TR10065|c0_g1	TR10065|c0_g1_i1	0	0	0	0	0	0	0	0	0	0	1.2	1	1.2	1	33.3333	263
TR10066|c0_g1	TR10066|c0_g1_i1	PRB1_TOBAC^PRB1_TOBAC^Q:681-292,H:31-159^41.04%ID^E:2e-25^RecName: Full=Basic form of pathogenesis-related protein 1;^Eukaryota; Viridiplantae; Streptophyta; Embryophyta; Tracheophyta; Spermatophyta; Magnoliophyta; eudicotyledons; Gunneridae; Pentapetalae; asterids; lamiids; Solanales; Solanaceae; Nicotianoideae; Nicotianeae; Nicotiana	A0A068XSF2_HYMMI^A0A068XSF2_HYMMI^Q:702-292,H:50-201^40.79%ID^E:7e-30^.^.	PRB1_TOBAC^PRB1_TOBAC^Q:20-176,H:4-159^37.04%ID^E:1e-27^RecName: Full=Basic form of pathogenesis-related protein 1;^Eukaryota; Viridiplantae; Streptophyta; Embryophyta; Tracheophyta; Spermatophyta; Magnoliophyta; eudicotyledons; Gunneridae; Pentapetalae; asterids; lamiids; Solanales; Solanaceae; Nicotianoideae; Nicotianeae; Nicotiana	G4VG30_SCHMA^G4VG30_SCHMA^Q:23-176,H:5-178^37.36%ID^E:1e-31^SubName: Full=Venom allergen-like (VAL) 8 protein {ECO:0000313|EMBL:CCD78889.1};^Eukaryota; Metazoa; Platyhelminthes; Trematoda; Digenea; Strigeidida; Schistosomatoidea; Schistosomatidae; Schistosoma	PF00188.21^CAP^Cysteine-rich secretory protein family^47-164^E:2.1e-22	0	0	0	GO:0005576^cellular_component^extracellular region`GO:0006952^biological_process^defense response`GO:0009607^biological_process^response to biotic stimulus	0	0.673333	1	0.673333	2	66.6667	820
TR10067|c0_g1	TR10067|c0_g1_i1	0	G7YRE7_CLOSI^G7YRE7_CLOSI^Q:314-571,H:121-206^41.86%ID^E:1e-20^.^.`G7YRE7_CLOSI^G7YRE7_CLOSI^Q:1-222,H:10-86^48.05%ID^E:1e-20^.^.	0	0	0	0	0	0	0	0	0.473333	1	0.473333	1	33.3333	575
TR10067|c1_g1	TR10067|c1_g1_i1	0	0	0	0	0	0	0	0	0	0	1.05333	1	1.05333	1	33.3333	336
TR10069|c0_g1	TR10069|c0_g1_i1	0	0	0	0	0	0	0	0	0	0	0.533333	1	0.533333	1	33.3333	429
TR10069|c1_g1	TR10069|c1_g1_i1	0	0	0	0	0	0	0	0	0	0	0.163333	1	0.163333	1	33.3333	561
TR1007|c0_g1	TR1007|c0_g1_i1	0	G4M1W9_SCHMA^G4M1W9_SCHMA^Q:423-1,H:186-326^41.13%ID^E:4e-30^SubName: Full=Putative uncharacterized protein {ECO:0000313|EMBL:CCD61093.1};^Eukaryota; Metazoa; Platyhelminthes; Trematoda; Digenea; Strigeidida; Schistosomatoidea; Schistosomatidae; Schistosoma	0	G4M1W9_SCHMA^G4M1W9_SCHMA^Q:1-141,H:186-326^41.13%ID^E:4e-30^SubName: Full=Putative uncharacterized protein {ECO:0000313|EMBL:CCD61093.1};^Eukaryota; Metazoa; Platyhelminthes; Trematoda; Digenea; Strigeidida; Schistosomatoidea; Schistosomatidae; Schistosoma	0	0	0	0	0	0	0.476667	1	0.476667	2	66.6667	424
TR10070|c0_g1	TR10070|c0_g1_i1	0	0	0	0	0	0	0	0	0	0	1.19	1	1.19	3	100	362
TR10072|c0_g1	TR10072|c0_g1_i1	0	0	0	0	0	0	0	0	0	0	0.82	1	0.82	1	33.3333	414
TR10072|c1_g1	TR10072|c1_g1_i1	0	0	0	0	0	0	0	0	0	0	0.903333	1	0.903333	2	66.6667	486
TR10073|c0_g1	TR10073|c0_g1_i1	0	0	0	0	0	0	0	0	0	0	0.863333	1	0.863333	1	33.3333	610
TR10073|c1_g1	TR10073|c1_g1_i1	0	0	0	0	0	0	0	0	0	0	1.64667	1	1.64667	1	33.3333	492
TR10074|c0_g1	TR10074|c0_g1_i1	ABA2_PRUAR^ABA2_PRUAR^Q:2-625,H:445-654^68.57%ID^E:2e-93^RecName: Full=Zeaxanthin epoxidase, chloroplastic;^Eukaryota; Viridiplantae; Streptophyta; Embryophyta; Tracheophyta; Spermatophyta; Magnoliophyta; eudicotyledons; Gunneridae; Pentapetalae; rosids; fabids; Rosales; Rosaceae; Maloideae; Amygdaleae; Prunus	G8A346_MEDTR^G8A346_MEDTR^Q:2-646,H:445-660^91.2%ID^E:2e-139^RecName: Full=Zeaxanthin epoxidase, chloroplastic {ECO:0000256|PIRNR:PIRNR036989};^Eukaryota; Viridiplantae; Streptophyta; Embryophyta; Tracheophyta; Spermatophyta; Magnoliophyta; eudicotyledons; Gunneridae; Pentapetalae; rosids; fabids; Fabales; Fabaceae; Papilionoideae; Trifolieae; Medicago	ABA2_PRUAR^ABA2_PRUAR^Q:1-208,H:445-654^68.57%ID^E:1e-94^RecName: Full=Zeaxanthin epoxidase, chloroplastic;^Eukaryota; Viridiplantae; Streptophyta; Embryophyta; Tracheophyta; Spermatophyta; Magnoliophyta; eudicotyledons; Gunneridae; Pentapetalae; rosids; fabids; Rosales; Rosaceae; Maloideae; Amygdaleae; Prunus	G8A346_MEDTR^G8A346_MEDTR^Q:1-215,H:445-660^91.2%ID^E:1e-140^RecName: Full=Zeaxanthin epoxidase, chloroplastic {ECO:0000256|PIRNR:PIRNR036989};^Eukaryota; Viridiplantae; Streptophyta; Embryophyta; Tracheophyta; Spermatophyta; Magnoliophyta; eudicotyledons; Gunneridae; Pentapetalae; rosids; fabids; Fabales; Fabaceae; Papilionoideae; Trifolieae; Medicago	PF00498.21^FHA^FHA domain^115-189^E:1.7e-11	0	0	0	GO:0009507^cellular_component^chloroplast`GO:0016020^cellular_component^membrane`GO:0052663^molecular_function^antheraxanthin epoxidase activity`GO:0009540^molecular_function^zeaxanthin epoxidase [overall] activity`GO:0052662^molecular_function^zeaxanthin epoxidase activity`GO:0009688^biological_process^abscisic acid biosynthetic process	GO:0005515^molecular_function^protein binding	0.206667	1	0.206667	2	66.6667	844
TR10074|c0_g2	TR10074|c0_g2_i1	ABA2_PRUAR^ABA2_PRUAR^Q:2-625,H:445-654^68.57%ID^E:2e-93^RecName: Full=Zeaxanthin epoxidase, chloroplastic;^Eukaryota; Viridiplantae; Streptophyta; Embryophyta; Tracheophyta; Spermatophyta; Magnoliophyta; eudicotyledons; Gunneridae; Pentapetalae; rosids; fabids; Rosales; Rosaceae; Maloideae; Amygdaleae; Prunus	G8A346_MEDTR^G8A346_MEDTR^Q:2-646,H:445-660^91.2%ID^E:2e-139^RecName: Full=Zeaxanthin epoxidase, chloroplastic {ECO:0000256|PIRNR:PIRNR036989};^Eukaryota; Viridiplantae; Streptophyta; Embryophyta; Tracheophyta; Spermatophyta; Magnoliophyta; eudicotyledons; Gunneridae; Pentapetalae; rosids; fabids; Fabales; Fabaceae; Papilionoideae; Trifolieae; Medicago	ABA2_PRUAR^ABA2_PRUAR^Q:1-208,H:445-654^68.57%ID^E:1e-94^RecName: Full=Zeaxanthin epoxidase, chloroplastic;^Eukaryota; Viridiplantae; Streptophyta; Embryophyta; Tracheophyta; Spermatophyta; Magnoliophyta; eudicotyledons; Gunneridae; Pentapetalae; rosids; fabids; Rosales; Rosaceae; Maloideae; Amygdaleae; Prunus	G8A346_MEDTR^G8A346_MEDTR^Q:1-215,H:445-660^91.2%ID^E:1e-140^RecName: Full=Zeaxanthin epoxidase, chloroplastic {ECO:0000256|PIRNR:PIRNR036989};^Eukaryota; Viridiplantae; Streptophyta; Embryophyta; Tracheophyta; Spermatophyta; Magnoliophyta; eudicotyledons; Gunneridae; Pentapetalae; rosids; fabids; Fabales; Fabaceae; Papilionoideae; Trifolieae; Medicago	PF00498.21^FHA^FHA domain^115-189^E:1.7e-11	0	0	0	GO:0009507^cellular_component^chloroplast`GO:0016020^cellular_component^membrane`GO:0052663^molecular_function^antheraxanthin epoxidase activity`GO:0009540^molecular_function^zeaxanthin epoxidase [overall] activity`GO:0052662^molecular_function^zeaxanthin epoxidase activity`GO:0009688^biological_process^abscisic acid biosynthetic process	GO:0005515^molecular_function^protein binding	0.0266667	1	0.0266667	1	33.3333	844
TR10075|c0_g1	TR10075|c0_g1_i2	0	0	0	0	0	0	0	0	0	0	1.34	2	0.57	1	14.1767	314
TR10075|c0_g1	TR10075|c0_g1_i1	0	0	0	0	0	0	0	0	0	0	1.34	2	0.77	1	19.1567	286
TR10076|c1_g1	TR10076|c1_g1_i1	0	0	0	0	0	0	0	0	0	0	0.61	1	0.61	1	33.3333	281
TR10077|c0_g1	TR10077|c0_g1_i1	0	0	0	0	0	0	0	0	0	0	1.53	1	1.53	2	66.6667	276
TR10078|c0_g1	TR10078|c0_g1_i1	0	0	0	0	0	0	0	0	0	0	0.85	1	0.85	1	33.3333	349
TR10079|c0_g1	TR10079|c0_g1_i1	0	0	0	0	0	0	0	0	0	0	2.17333	1	2.17333	1	33.3333	319
TR1008|c0_g1	TR1008|c0_g1_i1	0	0	0	0	0	0	0	0	0	0	0.936667	1	0.936667	1	33.3333	459
TR10080|c0_g1	TR10080|c0_g1_i1	0	0	0	0	0	0	0	0	0	0	0.54	1	0.54	2	66.6667	474
TR10080|c1_g1	TR10080|c1_g1_i1	0	0	0	0	0	0	0	0	0	0	2.23	1	2.23	1	33.3333	227
TR10081|c0_g1	TR10081|c0_g1_i1	0	0	0	0	0	0	0	0	0	0	1.41333	1	1.41333	2	66.6667	262
TR10082|c0_g1	TR10082|c0_g1_i1	0	0	0	0	0	0	0	0	0	0	0.736667	1	0.736667	2	66.6667	336
TR10083|c0_g1	TR10083|c0_g1_i1	0	0	0	0	0	0	0	0	0	0	5.09667	1	5.09667	1	33.3333	517
TR10085|c0_g1	TR10085|c0_g1_i1	CABP_SCHMA^CABP_SCHMA^Q:261-70,H:4-67^46.88%ID^E:2e-10^RecName: Full=Calcium-binding protein;^Eukaryota; Metazoa; Platyhelminthes; Trematoda; Digenea; Strigeidida; Schistosomatoidea; Schistosomatidae; Schistosoma	Q9NIG5_FASHE^Q9NIG5_FASHE^Q:255-67,H:6-68^55.56%ID^E:3e-14^.^.	0	0	0	0	0	0	GO:0005509^molecular_function^calcium ion binding	0	99.48	1	99.48	3	100	382
TR10086|c0_g1	TR10086|c0_g1_i1	0	0	0	0	0	0	0	0	0	0	0.553333	1	0.553333	1	33.3333	547
TR10086|c0_g2	TR10086|c0_g2_i1	0	0	0	0	0	0	0	0	0	0	1.13	1	1.13	1	33.3333	995
TR10086|c0_g3	TR10086|c0_g3_i1	0	0	0	0	0	0	0	0	0	0	0.393333	1	0.393333	1	33.3333	961
TR10087|c1_g1	TR10087|c1_g1_i1	0	0	0	0	0	0	0	0	0	0	0.18	1	0.18	1	33.3333	454
TR10088|c0_g1	TR10088|c0_g1_i1	0	0	0	0	0	0	0	0	0	0	2.22667	1	2.22667	2	66.6667	264
TR10089|c0_g1	TR10089|c0_g1_i1	0	0	0	0	0	0	0	0	0	0	0.503333	1	0.503333	1	33.3333	1028
TR10089|c0_g2	TR10089|c0_g2_i1	0	0	0	0	0	0	0	0	0	0	0.146667	1	0.146667	1	33.3333	978
TR10089|c2_g1	TR10089|c2_g1_i1	0	0	0	0	0	0	0	0	0	0	0.59	1	0.59	2	66.6667	478
TR10090|c0_g2	TR10090|c0_g2_i1	0	0	0	0	0	0	0	0	0	0	3.9	1	3.9	1	33.3333	445
TR10091|c0_g1	TR10091|c0_g1_i1	0	0	0	0	0	0	0	0	0	0	3.20333	1	3.20333	1	33.3333	259
TR10091|c0_g2	TR10091|c0_g2_i1	0	0	0	0	0	0	0	0	0	0	2.01667	1	2.01667	1	33.3333	249
TR10092|c0_g1	TR10092|c0_g1_i1	0	0	0	0	0	0	0	0	0	0	0.203333	1	0.203333	1	33.3333	775
TR10092|c1_g1	TR10092|c1_g1_i1	0	0	0	0	0	0	0	0	0	0	0.786667	1	0.786667	2	66.6667	680
TR10092|c2_g1	TR10092|c2_g1_i1	0	0	0	0	0	0	0	0	0	0	0.386667	1	0.386667	1	33.3333	468
TR10093|c0_g1	TR10093|c0_g1_i1	0	0	0	0	0	0	0	0	0	0	0.323333	1	0.323333	2	66.6667	713
TR10094|c0_g2	TR10094|c0_g2_i1	0	0	0	0	0	0	0	0	0	0	0.32	1	0.32	1	33.3333	612
TR10096|c0_g1	TR10096|c0_g1_i1	0	0	0	0	0	0	0	0	0	0	12.7	1	12.7	3	100	319
TR10097|c0_g1	TR10097|c0_g1_i1	0	0	0	0	0	0	0	0	0	0	0.39	1	0.39	1	33.3333	383
TR10097|c0_g2	TR10097|c0_g2_i1	0	0	0	0	0	0	ExpAA=20.73^PredHel=1^Topology=i54-76o	0	0	0	0.51	1	0.51	1	33.3333	383
TR10098|c0_g2	TR10098|c0_g2_i1	0	0	0	0	0	0	0	0	0	0	1.18667	1	1.18667	1	33.3333	241
TR10099|c0_g1	TR10099|c0_g1_i1	0	0	0	0	0	0	0	0	0	0	0.436667	1	0.436667	1	33.3333	440
TR10099|c0_g2	TR10099|c0_g2_i1	0	0	0	0	0	0	0	0	0	0	0.763333	1	0.763333	1	33.3333	440
TR1010|c0_g1	TR1010|c0_g1_i1	0	0	0	0	0	0	0	0	0	0	0.216667	1	0.216667	2	66.6667	560
TR10100|c1_g1	TR10100|c1_g1_i1	0	0	0	0	0	0	0	0	0	0	0.653333	1	0.653333	3	100	656
TR10101|c0_g1	TR10101|c0_g1_i1	0	0	0	0	0	0	0	0	0	0	0.533333	1	0.533333	1	33.3333	321
TR10102|c0_g1	TR10102|c0_g1_i1	0	0	0	0	0	0	0	0	0	0	0.88	1	0.88	2	66.6667	863
TR10103|c0_g1	TR10103|c0_g1_i1	0	0	0	0	0	0	0	0	0	0	1.88667	1	1.88667	2	66.6667	611
TR10104|c0_g1	TR10104|c0_g1_i1	0	Q5C1Q8_SCHJA^Q5C1Q8_SCHJA^Q:5-484,H:42-203^33.33%ID^E:2e-18^.^.	0	Q5C1Q8_SCHJA^Q5C1Q8_SCHJA^Q:2-161,H:42-203^33.33%ID^E:2e-18^.^.	0	0	0	0	0	0	0.416667	1	0.416667	1	33.3333	489
TR10105|c0_g1	TR10105|c0_g1_i1	RL28_HUMAN^RL28_HUMAN^Q:110-469,H:1-120^41.67%ID^E:9e-30^RecName: Full=60S ribosomal protein L28;^Eukaryota; Metazoa; Chordata; Craniata; Vertebrata; Euteleostomi; Mammalia; Eutheria; Euarchontoglires; Primates; Haplorrhini; Catarrhini; Hominidae; Homo	G7YMQ2_CLOSI^G7YMQ2_CLOSI^Q:110-436,H:82-190^86.24%ID^E:1e-61^.^.	RL28_BOVIN^RL28_BOVIN^Q:1-134,H:1-136^41.18%ID^E:6e-33^RecName: Full=60S ribosomal protein L28;^Eukaryota; Metazoa; Chordata; Craniata; Vertebrata; Euteleostomi; Mammalia; Eutheria; Laurasiatheria; Cetartiodactyla; Ruminantia; Pecora; Bovidae; Bovinae; Bos	Q5D989_SCHJA^Q5D989_SCHJA^Q:1-134,H:1-134^71.64%ID^E:9e-66^SubName: Full=Ribosomal protein L28 {ECO:0000313|EMBL:CAX71977.1};^Eukaryota; Metazoa; Platyhelminthes; Trematoda; Digenea; Strigeidida; Schistosomatoidea; Schistosomatidae; Schistosoma	PF01778.12^Ribosomal_L28e^Ribosomal L28e protein family^5-119^E:1.2e-38	0	0	NOG148062^	GO:0044297^cellular_component^cell body`GO:0036464^cellular_component^cytoplasmic ribonucleoprotein granule`GO:0022625^cellular_component^cytosolic large ribosomal subunit`GO:0030425^cellular_component^dendrite`GO:0070062^cellular_component^extracellular vesicular exosome`GO:0016020^cellular_component^membrane`GO:0044822^molecular_function^poly(A) RNA binding`GO:0003735^molecular_function^structu…	0	233.36	1	233.36	3	100	556
TR10105|c0_g2	TR10105|c0_g2_i1	RL28_HUMAN^RL28_HUMAN^Q:110-253,H:1-48^45.83%ID^E:5e-10^RecName: Full=60S ribosomal protein L28;^Eukaryota; Metazoa; Chordata; Craniata; Vertebrata; Euteleostomi; Mammalia; Eutheria; Euarchontoglires; Primates; Haplorrhini; Catarrhini; Hominidae; Homo	G7YMQ2_CLOSI^G7YMQ2_CLOSI^Q:110-253,H:82-129^81.25%ID^E:3e-21^.^.	0	0	0	0	0	NOG148062^	GO:0044297^cellular_component^cell body`GO:0005737^cellular_component^cytoplasm`GO:0036464^cellular_component^cytoplasmic ribonucleoprotein granule`GO:0005829^cellular_component^cytosol`GO:0022625^cellular_component^cytosolic large ribosomal subunit`GO:0030425^cellular_component^dendrite`GO:0070062^cellular_component^extracellular vesicular exosome`GO:0016020^cellular_component^membrane`GO:004482…	0	4.53667	1	4.53667	3	100	268
TR10106|c0_g2	TR10106|c0_g2_i1	0	0	0	0	0	0	0	0	0	0	0.276667	1	0.276667	1	33.3333	451
TR10106|c1_g1	TR10106|c1_g1_i1	0	0	0	0	0	0	0	0	0	0	1.10667	1	1.10667	1	33.3333	232
TR10107|c0_g1	TR10107|c0_g1_i1	TENR_HUMAN^TENR_HUMAN^Q:383-48,H:228-326^34.75%ID^E:4e-13^RecName: Full=Tenascin-R;^Eukaryota; Metazoa; Chordata; Craniata; Vertebrata; Euteleostomi; Mammalia; Eutheria; Euarchontoglires; Primates; Haplorrhini; Catarrhini; Hominidae; Homo`TENR_HUMAN^TENR_HUMAN^Q:377-18,H:175-281^30.65%ID^E:5e-07^RecName: Full=Tenascin-R;^Eukaryota; Metazoa; Chordata; Craniata; Vertebrata; Euteleostomi; Mammalia; …	A0A094ZN36_SCHHA^A0A094ZN36_SCHHA^Q:434-3,H:681-824^51.39%ID^E:6e-39^SubName: Full=Tenascin-X {ECO:0000313|EMBL:KGB34394.1};^Eukaryota; Metazoa; Platyhelminthes; Trematoda; Digenea; Strigeidida; Schistosomatoidea; Schistosomatidae; Schistosoma`A0A094ZN36_SCHHA^A0A094ZN36_SCHHA^Q:434-6,H:643-785^51.75%ID^E:2e-38^SubName: Full=Tenascin-X {ECO:0000313|EMBL:KGB34394.1};^Eukaryota; Metazoa; Platyhelmi…	0	0	0	0	ExpAA=66.82^PredHel=3^Topology=i20-42o57-79i105-127o	0	0	0	0.556667	1	0.556667	2	66.6667	435
TR10109|c0_g1	TR10109|c0_g1_i3	0	0	0	0	0	0	0	0	0	0	0.873333	3	0.313333	1	16.2933	680
TR10109|c0_g1	TR10109|c0_g1_i4	0	0	0	0	0	0	0	0	0	0	0.873333	3	0.23	1	33.3333	639
TR10109|c0_g1	TR10109|c0_g1_i2	0	0	0	0	0	0	0	0	0	0	0.873333	3	0.33	1	17.04	547
TR1011|c0_g1	TR1011|c0_g1_i1	0	0	0	0	0	0	0	0	0	0	0.203333	1	0.203333	1	33.3333	697
TR10111|c0_g1	TR10111|c0_g1_i2	0	0	0	0	0	0	0	0	0	0	0.546667	1	0.546667	2	66.6667	353
TR10115|c0_g2	TR10115|c0_g2_i1	0	T1IT00_STRMM^T1IT00_STRMM^Q:300-22,H:30-118^45.16%ID^E:3e-16^SubName: Full=Uncharacterized protein {ECO:0000313|EnsemblMetazoa:SMAR004239-PA};^Eukaryota; Metazoa; Ecdysozoa; Arthropoda; Myriapoda; Chilopoda; Pleurostigmophora; Geophilomorpha; Linotaeniidae; Strigamia	0	T1IT00_STRMM^T1IT00_STRMM^Q:4-96,H:30-118^45.16%ID^E:3e-16^SubName: Full=Uncharacterized protein {ECO:0000313|EnsemblMetazoa:SMAR004239-PA};^Eukaryota; Metazoa; Ecdysozoa; Arthropoda; Myriapoda; Chilopoda; Pleurostigmophora; Geophilomorpha; Linotaeniidae; Strigamia	0	0	0	0	0	0	0.586667	1	0.586667	1	33.3333	311
TR10116|c0_g1	TR10116|c0_g1_i1	0	0	0	0	0	0	0	0	0	0	0.573333	1	0.573333	1	33.3333	1603
TR10116|c0_g2	TR10116|c0_g2_i1	0	0	0	0	0	0	0	0	0	0	0.136667	1	0.136667	1	33.3333	571
TR10117|c0_g1	TR10117|c0_g1_i1	0	0	0	0	0	0	0	0	0	0	0.696667	1	0.696667	1	33.3333	920
TR10117|c0_g2	TR10117|c0_g2_i1	0	0	0	0	0	0	0	0	0	0	0.243333	1	0.243333	1	33.3333	989
TR10117|c1_g1	TR10117|c1_g1_i1	0	0	0	0	0	0	0	0	0	0	0.573333	1	0.573333	1	33.3333	313
TR10119|c1_g1	TR10119|c1_g1_i1	0	0	0	0	0	0	0	0	0	0	0.583333	1	0.583333	2	66.6667	563
TR1012|c0_g1	TR1012|c0_g1_i1	RS21_ARATH^RS21_ARATH^Q:538-2,H:71-240^58.1%ID^E:2e-70^RecName: Full=40S ribosomal protein S2-1;^Eukaryota; Viridiplantae; Streptophyta; Embryophyta; Tracheophyta; Spermatophyta; Magnoliophyta; eudicotyledons; Gunneridae; Pentapetalae; rosids; malvids; Brassicales; Brassicaceae; Camelineae; Arabidopsis	A0A078A7J9_STYLE^A0A078A7J9_STYLE^Q:541-2,H:80-253^65.56%ID^E:2e-77^.^.	RS21_ARATH^RS21_ARATH^Q:2-180,H:71-240^58.1%ID^E:2e-70^RecName: Full=40S ribosomal protein S2-1;^Eukaryota; Viridiplantae; Streptophyta; Embryophyta; Tracheophyta; Spermatophyta; Magnoliophyta; eudicotyledons; Gunneridae; Pentapetalae; rosids; malvids; Brassicales; Brassicaceae; Camelineae; Arabidopsis	A0A078A7J9_STYLE^A0A078A7J9_STYLE^Q:1-180,H:80-253^65.56%ID^E:1e-77^.^.	PF00333.15^Ribosomal_S5^Ribosomal protein S5, N-terminal domain^35-100^E:1.5e-23`PF03719.10^Ribosomal_S5_C^Ribosomal protein S5, C-terminal domain^117-179^E:1.3e-18	0	0	COG0098^Located at the back of the 30S subunit body where it stabilizes the conformation of the head with respect to the body (By similarity)	GO:0009507^cellular_component^chloroplast`GO:0022627^cellular_component^cytosolic small ribosomal subunit`GO:0016020^cellular_component^membrane`GO:0005886^cellular_component^plasma membrane`GO:0009506^cellular_component^plasmodesma`GO:0003723^molecular_function^RNA binding`GO:0003735^molecular_function^structural constituent of ribosome`GO:0006412^biological_process^translation	GO:0003723^molecular_function^RNA binding`GO:0003735^molecular_function^structural constituent of ribosome`GO:0006412^biological_process^translation`GO:0005840^cellular_component^ribosome	0.533333	1	0.533333	3	100	543
TR10120|c0_g1	TR10120|c0_g1_i1	0	0	0	0	0	0	0	0	0	0	0.283333	1	0.283333	2	66.6667	479
TR10120|c1_g1	TR10120|c1_g1_i1	0	0	0	0	0	0	0	0	0	0	0.273333	1	0.273333	1	33.3333	371
TR10121|c0_g1	TR10121|c0_g1_i1	0	0	0	0	0	0	0	0	0	0	1.07667	1	1.07667	1	33.3333	262
TR10121|c1_g1	TR10121|c1_g1_i1	0	0	0	0	0	0	0	0	0	0	1.00333	1	1.00333	2	66.6667	313
TR10122|c0_g1	TR10122|c0_g1_i1	0	0	0	0	0	0	0	0	0	0	1.13	2	0.753333	1	22.2233	367
TR10122|c0_g1	TR10122|c0_g1_i2	0	0	0	0	0	0	0	0	0	0	1.13	2	0.376667	1	11.11	367
TR10123|c0_g2	TR10123|c0_g2_i1	0	0	0	0	0	0	0	0	0	0	0.696667	1	0.696667	1	33.3333	337
TR10124|c0_g2	TR10124|c0_g2_i1	0	0	0	0	0	0	0	0	0	0	0.2	1	0.2	1	33.3333	377
TR10125|c0_g1	TR10125|c0_g1_i1	0	0	0	0	0	0	0	0	0	0	0.273333	1	0.273333	3	100	902
TR10126|c0_g1	TR10126|c0_g1_i1	0	0	0	0	0	0	0	0	0	0	0.383333	1	0.383333	1	33.3333	297
TR10126|c0_g2	TR10126|c0_g2_i1	0	0	0	0	0	0	0	0	0	0	0.476667	1	0.476667	2	66.6667	632
TR10127|c0_g1	TR10127|c0_g1_i1	0	0	0	0	0	0	0	0	0	0	0.09	1	0.09	1	33.3333	841
TR10127|c0_g2	TR10127|c0_g2_i1	0	0	0	0	0	0	0	0	0	0	0.293333	1	0.293333	1	33.3333	1080
TR10128|c0_g1	TR10128|c0_g1_i1	0	C7C208_SCHJA^C7C208_SCHJA^Q:516-199,H:746-852^32.76%ID^E:5e-08^.^.`C7C208_SCHJA^C7C208_SCHJA^Q:626-510,H:708-746^38.46%ID^E:5e-08^.^.	0	0	0	0	0	0	0	0	0.356667	1	0.356667	2	66.6667	757
TR10129|c0_g1	TR10129|c0_g1_i1	0	0	0	0	0	0	0	0	0	0	1.10667	1	1.10667	1	33.3333	289
TR1013|c0_g1	TR1013|c0_g1_i1	0	0	0	0	0	0	0	0	0	0	1.66333	1	1.66333	1	33.3333	227
TR10130|c0_g1	TR10130|c0_g1_i1	0	0	0	0	0	0	0	0	0	0	0.34	1	0.34	3	100	602
TR10131|c0_g1	TR10131|c0_g1_i1	0	0	0	0	0	0	0	0	0	0	1.69667	1	1.69667	1	33.3333	238
TR10134|c0_g1	TR10134|c0_g1_i1	0	G7YRF0_CLOSI^G7YRF0_CLOSI^Q:234-1,H:153-230^70.51%ID^E:5e-28^.^.	0	G7YRF0_CLOSI^G7YRF0_CLOSI^Q:95-172,H:153-230^70.51%ID^E:4e-28^.^.	0	0	0	0	0	0	0.39	1	0.39	2	66.6667	517
TR10135|c0_g1	TR10135|c0_g1_i1	0	0	0	0	0	0	0	0	0	0	0.5	1	0.5	3	100	1106
TR10136|c0_g1	TR10136|c0_g1_i1	0	0	0	0	0	0	0	0	0	0	1.42333	1	1.42333	1	33.3333	233
TR10137|c0_g1	TR10137|c0_g1_i1	POL4_DROME^POL4_DROME^Q:347-6,H:909-1023^29.57%ID^E:1e-05^RecName: Full=Retrovirus-related Pol polyprotein from transposon 412;^Eukaryota; Metazoa; Ecdysozoa; Arthropoda; Hexapoda; Insecta; Pterygota; Neoptera; Endopterygota; Diptera; Brachycera; Muscomorpha; Ephydroidea; Drosophilidae; Drosophila; Sophophora	G4LZF4_SCHMA^G4LZF4_SCHMA^Q:461-6,H:26-177^50%ID^E:3e-42^SubName: Full=Putative uncharacterized protein {ECO:0000313|EMBL:CCD60272.1};^Eukaryota; Metazoa; Platyhelminthes; Trematoda; Digenea; Strigeidida; Schistosomatoidea; Schistosomatidae; Schistosoma	0	0	0	0	0	0	GO:0004190^molecular_function^aspartic-type endopeptidase activity`GO:0004519^molecular_function^endonuclease activity`GO:0003676^molecular_function^nucleic acid binding`GO:0003964^molecular_function^RNA-directed DNA polymerase activity`GO:0015074^biological_process^DNA integration	0	0.173333	1	0.173333	1	33.3333	463
TR10138|c0_g1	TR10138|c0_g1_i1	0	0	0	0	0	0	0	0	0	0	0.603333	1	0.603333	3	100	1087
TR10138|c1_g1	TR10138|c1_g1_i1	0	0	0	0	0	0	0	0	0	0	0.356667	1	0.356667	2	66.6667	426
TR10139|c0_g1	TR10139|c0_g1_i1	0	0	0	0	0	0	0	0	0	0	0.213333	1	0.213333	1	33.3333	314
TR10139|c0_g2	TR10139|c0_g2_i1	0	0	0	0	0	0	0	0	0	0	0.213333	1	0.213333	1	33.3333	314
TR1014|c0_g1	TR1014|c0_g1_i1	0	0	0	0	0	0	0	0	0	0	1.34	1	1.34	1	33.3333	342
TR10140|c0_g1	TR10140|c0_g1_i1	0	0	0	0	0	0	0	0	0	0	0.67	1	0.67	1	33.3333	274
TR10141|c0_g1	TR10141|c0_g1_i1	0	0	0	0	0	0	0	0	0	0	0.806667	1	0.806667	3	100	653
TR10142|c0_g1	TR10142|c0_g1_i1	0	G7YJ90_CLOSI^G7YJ90_CLOSI^Q:388-137,H:1-85^69.41%ID^E:4e-24^.^.	0	0	0	0	0	0	0	0	46.2633	1	46.2633	3	100	422
TR10144|c0_g1	TR10144|c0_g1_i1	0	A0A068XQS1_HYMMI^A0A068XQS1_HYMMI^Q:372-163,H:2-71^47.14%ID^E:3e-10^.^.	0	A0A068XQS1_HYMMI^A0A068XQS1_HYMMI^Q:35-104,H:2-71^47.14%ID^E:3e-16^.^.	0	0	ExpAA=19.31^PredHel=1^Topology=o29-51i	0	0	0	70.0033	1	70.0033	3	100	516
TR10145|c0_g1	TR10145|c0_g1_i1	0	0	0	0	0	0	0	0	0	0	0.723333	1	0.723333	1	33.3333	252
TR10145|c0_g2	TR10145|c0_g2_i1	0	0	0	0	0	0	0	0	0	0	0.396667	1	0.396667	1	33.3333	294
TR10145|c1_g1	TR10145|c1_g1_i1	0	0	0	0	0	0	0	0	0	0	0.59	1	0.59	1	33.3333	264
TR10146|c0_g1	TR10146|c0_g1_i1	0	0	0	0	0	0	0	0	0	0	0.246667	1	0.246667	1	33.3333	560
TR10148|c2_g1	TR10148|c2_g1_i1	0	0	0	0	0	0	0	0	0	0	1.10333	1	1.10333	2	66.6667	378
TR10149|c0_g1	TR10149|c0_g1_i1	0	H2LX73_ORYLA^H2LX73_ORYLA^Q:224-9,H:45-119^44%ID^E:2e-10^SubName: Full=Uncharacterized protein {ECO:0000313|Ensembl:ENSORLP00000010728};^Eukaryota; Metazoa; Chordata; Craniata; Vertebrata; Euteleostomi; Actinopterygii; Neopterygii; Teleostei; Neoteleostei; Acanthomorphata; Ovalentaria; Atherinomorphae; Beloniformes; Adrianichthyidae; Oryziinae; Oryzias	0	0	0	0	0	0	0	0	1.71	1	1.71	1	33.3333	226
TR1015|c0_g1	TR1015|c0_g1_i1	0	0	0	0	0	0	0	0	0	0	2.74667	1	2.74667	2	66.6667	290
TR10151|c0_g1	TR10151|c0_g1_i1	0	I3KYE2_ORENI^I3KYE2_ORENI^Q:35-241,H:704-777^32.43%ID^E:2e-10^SubName: Full=Uncharacterized protein {ECO:0000313|Ensembl:ENSONIP00000026139};^Eukaryota; Metazoa; Chordata; Craniata; Vertebrata; Euteleostomi; Actinopterygii; Neopterygii; Teleostei; Neoteleostei; Acanthomorphata; Ovalentaria; Cichlomorphae; Cichliformes; Cichlidae; African cichlids; Pseudocrenilabrinae; Oreochromini; Oreochromis`I3…	0	0	0	0	0	0	0	0	0.56	1	0.56	2	66.6667	550
TR10151|c2_g1	TR10151|c2_g1_i1	0	0	0	0	0	0	0	0	0	0	1.3	1	1.3	1	33.3333	251
TR10152|c0_g1	TR10152|c0_g1_i1	0	0	0	0	0	0	0	0	0	0	0.0433333	1	0.0433333	1	33.3333	578
TR10152|c0_g2	TR10152|c0_g2_i1	0	0	0	0	0	0	0	0	0	0	0.0433333	1	0.0433333	1	33.3333	578
TR10153|c0_g1	TR10153|c0_g1_i1	0	0	0	0	0	0	0	0	0	0	0.646667	1	0.646667	1	33.3333	939
TR10153|c0_g2	TR10153|c0_g2_i1	0	0	0	0	0	0	0	0	0	0	0.723333	1	0.723333	1	33.3333	918
TR10154|c0_g1	TR10154|c0_g1_i1	RS33_ARATH^RS33_ARATH^Q:59-325,H:1-89^93.26%ID^E:4e-52^RecName: Full=40S ribosomal protein S3-3;^Eukaryota; Viridiplantae; Streptophyta; Embryophyta; Tracheophyta; Spermatophyta; Magnoliophyta; eudicotyledons; Gunneridae; Pentapetalae; rosids; malvids; Brassicales; Brassicaceae; Camelineae; Arabidopsis	B7FH64_MEDTR^B7FH64_MEDTR^Q:59-325,H:1-89^100%ID^E:4e-54^SubName: Full=40S ribosomal S3-like protein {ECO:0000313|EMBL:AES60374.1};^Eukaryota; Viridiplantae; Streptophyta; Embryophyta; Tracheophyta; Spermatophyta; Magnoliophyta; eudicotyledons; Gunneridae; Pentapetalae; rosids; fabids; Fabales; Fabaceae; Papilionoideae; Trifolieae; Medicago	RS33_ARATH^RS33_ARATH^Q:20-108,H:1-89^93.26%ID^E:4e-52^RecName: Full=40S ribosomal protein S3-3;^Eukaryota; Viridiplantae; Streptophyta; Embryophyta; Tracheophyta; Spermatophyta; Magnoliophyta; eudicotyledons; Gunneridae; Pentapetalae; rosids; malvids; Brassicales; Brassicaceae; Camelineae; Arabidopsis	B7FH64_MEDTR^B7FH64_MEDTR^Q:20-108,H:1-89^100%ID^E:4e-54^SubName: Full=40S ribosomal S3-like protein {ECO:0000313|EMBL:AES60374.1};^Eukaryota; Viridiplantae; Streptophyta; Embryophyta; Tracheophyta; Spermatophyta; Magnoliophyta; eudicotyledons; Gunneridae; Pentapetalae; rosids; fabids; Fabales; Fabaceae; Papilionoideae; Trifolieae; Medicago	PF07650.12^KH_2^KH domain^39-106^E:9.9e-13	0	0	0	GO:0005829^cellular_component^cytosol`GO:0022626^cellular_component^cytosolic ribosome`GO:0022627^cellular_component^cytosolic small ribosomal subunit`GO:0016020^cellular_component^membrane`GO:0005730^cellular_component^nucleolus`GO:0009506^cellular_component^plasmodesma`GO:0003723^molecular_function^RNA binding`GO:0003735^molecular_function^structural constituent of ribosome`GO:0009651^biologica…	GO:0003723^molecular_function^RNA binding	1.17	2	0.883333	2	66.6667	327
TR10154|c0_g1	TR10154|c0_g1_i2	RS33_ARATH^RS33_ARATH^Q:59-325,H:1-89^93.26%ID^E:7e-52^RecName: Full=40S ribosomal protein S3-3;^Eukaryota; Viridiplantae; Streptophyta; Embryophyta; Tracheophyta; Spermatophyta; Magnoliophyta; eudicotyledons; Gunneridae; Pentapetalae; rosids; malvids; Brassicales; Brassicaceae; Camelineae; Arabidopsis	B7FH64_MEDTR^B7FH64_MEDTR^Q:59-325,H:1-89^100%ID^E:7e-54^SubName: Full=40S ribosomal S3-like protein {ECO:0000313|EMBL:AES60374.1};^Eukaryota; Viridiplantae; Streptophyta; Embryophyta; Tracheophyta; Spermatophyta; Magnoliophyta; eudicotyledons; Gunneridae; Pentapetalae; rosids; fabids; Fabales; Fabaceae; Papilionoideae; Trifolieae; Medicago	RS33_ARATH^RS33_ARATH^Q:20-108,H:1-89^93.26%ID^E:6e-52^RecName: Full=40S ribosomal protein S3-3;^Eukaryota; Viridiplantae; Streptophyta; Embryophyta; Tracheophyta; Spermatophyta; Magnoliophyta; eudicotyledons; Gunneridae; Pentapetalae; rosids; malvids; Brassicales; Brassicaceae; Camelineae; Arabidopsis	W9QJX2_9ROSA^W9QJX2_9ROSA^Q:17-108,H:81-172^97.83%ID^E:2e-54^SubName: Full=40S ribosomal protein S3-3 {ECO:0000313|EMBL:EXB38920.1};^Eukaryota; Viridiplantae; Streptophyta; Embryophyta; Tracheophyta; Spermatophyta; Magnoliophyta; eudicotyledons; Gunneridae; Pentapetalae; rosids; fabids; Rosales; Moraceae; Morus	PF07650.12^KH_2^KH domain^39-106^E:9.9e-13	0	0	0	GO:0005829^cellular_component^cytosol`GO:0022626^cellular_component^cytosolic ribosome`GO:0022627^cellular_component^cytosolic small ribosomal subunit`GO:0016020^cellular_component^membrane`GO:0005730^cellular_component^nucleolus`GO:0009506^cellular_component^plasmodesma`GO:0003723^molecular_function^RNA binding`GO:0003735^molecular_function^structural constituent of ribosome`GO:0009651^biologica…	GO:0003723^molecular_function^RNA binding	1.17	2	0.286667	1	33.3333	327
TR10155|c0_g1	TR10155|c0_g1_i1	0	0	0	0	0	0	0	0	0	0	0.0966667	1	0.0966667	1	66.6667	657
TR10155|c0_g2	TR10155|c0_g2_i1	0	0	0	0	0	0	0	0	0	0	0.153333	1	0.153333	1	33.3333	854
TR10156|c0_g1	TR10156|c0_g1_i1	0	0	0	0	0	0	0	0	0	0	0.886667	1	0.886667	1	33.3333	408
TR10157|c0_g1	TR10157|c0_g1_i1	0	0	0	0	0	0	0	0	0	0	0.15	1	0.15	1	33.3333	591
TR10157|c1_g1	TR10157|c1_g1_i1	0	0	0	0	0	0	0	0	0	0	0.52	1	0.52	1	33.3333	324
TR1016|c0_g1	TR1016|c0_g1_i1	0	0	0	0	0	0	0	0	0	0	0.396667	1	0.396667	2	66.6667	467
TR10160|c2_g1	TR10160|c2_g1_i1	0	0	0	0	0	0	0	0	0	0	0.57	1	0.57	2	66.6667	390
TR10162|c0_g1	TR10162|c0_g1_i1	0	0	0	0	0	0	0	0	0	0	0.566667	1	0.566667	2	66.6667	915
TR10162|c0_g2	TR10162|c0_g2_i1	0	0	0	0	0	0	0	0	0	0	0.586667	1	0.586667	2	66.6667	828
TR10163|c0_g1	TR10163|c0_g1_i1	0	0	0	0	0	0	0	0	0	0	1.72667	1	1.72667	2	66.6667	295
TR10164|c0_g1	TR10164|c0_g1_i1	0	0	0	0	0	0	0	0	0	0	0.743333	1	0.743333	2	66.6667	467
TR10165|c0_g1	TR10165|c0_g1_i1	0	0	0	0	0	0	0	0	0	0	0.17	1	0.17	1	33.3333	786
TR10166|c0_g1	TR10166|c0_g1_i1	0	0	0	0	0	0	0	0	0	0	0.346667	1	0.346667	1	33.3333	707
TR10167|c0_g1	TR10167|c0_g1_i1	0	0	0	0	0	0	0	0	0	0	1.13	1	1.13	1	33.3333	259
TR10167|c1_g1	TR10167|c1_g1_i1	0	0	0	0	0	0	0	0	0	0	0.443333	1	0.443333	1	33.3333	472
TR10168|c0_g1	TR10168|c0_g1_i2	0	G4LXE5_SCHMA^G4LXE5_SCHMA^Q:345-142,H:194-263^44.29%ID^E:4e-07^SubName: Full=Putative uncharacterized protein {ECO:0000313|EMBL:CCD59579.1};^Eukaryota; Metazoa; Platyhelminthes; Trematoda; Digenea; Strigeidida; Schistosomatoidea; Schistosomatidae; Schistosoma	0	0	0	0	0	0	0	0	1.23	2	0.983333	1	26.6667	347
TR10168|c0_g1	TR10168|c0_g1_i1	0	A0A074ZUS1_9TREM^A0A074ZUS1_9TREM^Q:345-106,H:106-179^37.8%ID^E:4e-07^.^.	0	0	0	0	0	0	0	0	1.23	2	0.246667	1	6.66667	347
TR10169|c0_g1	TR10169|c0_g1_i2	0	0	0	0	0	0	0	0	0	0	17.6967	2	16.2067	1	33.3333	301
TR10169|c0_g1	TR10169|c0_g1_i1	0	0	0	0	0	0	0	0	0	0	17.6967	2	1.49	1	33.3333	276
TR1017|c0_g1	TR1017|c0_g1_i1	0	A0A074ZMP1_9TREM^A0A074ZMP1_9TREM^Q:457-714,H:782-867^44.19%ID^E:5e-07^.^.`A0A074ZMP1_9TREM^A0A074ZMP1_9TREM^Q:392-469,H:760-785^50%ID^E:5e-07^.^.	0	0	0	0	0	0	0	0	1.07667	1	1.07667	2	66.6667	720
TR10170|c0_g1	TR10170|c0_g1_i1	M860_ARATH^M860_ARATH^Q:1-210,H:56-123^34.29%ID^E:1e-07^RecName: Full=Uncharacterized mitochondrial protein AtMg00860;^Eukaryota; Viridiplantae; Streptophyta; Embryophyta; Tracheophyta; Spermatophyta; Magnoliophyta; eudicotyledons; Gunneridae; Pentapetalae; rosids; malvids; Brassicales; Brassicaceae; Camelineae; Arabidopsis	Q5BT14_SCHJA^Q5BT14_SCHJA^Q:1-216,H:52-123^45.83%ID^E:6e-18^.^.	0	0	0	0	0	COG2801^Retrotransposon protein	GO:0005739^cellular_component^mitochondrion	0	1.76	1	1.76	1	33.3333	225
TR10171|c0_g1	TR10171|c0_g1_i1	0	0	0	0	0	0	0	0	0	0	0.28	1	0.28	1	33.3333	368
TR10171|c0_g2	TR10171|c0_g2_i1	0	0	0	0	0	0	0	0	0	0	0.21	1	0.21	1	33.3333	369
TR10172|c0_g1	TR10172|c0_g1_i1	0	0	0	0	0	0	0	0	0	0	0.333333	1	0.333333	1	33.3333	343
TR10173|c0_g1	TR10173|c0_g1_i1	0	0	0	0	0	0	0	0	0	0	0.536667	1	0.536667	2	66.6667	1088
TR10173|c0_g2	TR10173|c0_g2_i1	0	0	0	0	0	0	0	0	0	0	0.15	1	0.15	1	33.3333	1089
TR10173|c1_g1	TR10173|c1_g1_i1	0	0	0	0	0	0	0	0	0	0	1.34	1	1.34	1	33.3333	298
TR10174|c0_g1	TR10174|c0_g1_i1	0	0	0	0	0	0	0	0	0	0	0.396667	1	0.396667	2	66.6667	485
TR10174|c0_g2	TR10174|c0_g2_i1	0	0	0	0	0	0	0	0	0	0	0.153333	1	0.153333	1	66.6667	524
TR10176|c0_g2	TR10176|c0_g2_i1	0	0	0	0	0	0	0	0	0	0	2.85	1	2.85	2	66.6667	235
TR10179|c0_g1	TR10179|c0_g1_i1	0	0	0	0	0	0	0	0	0	0	0.39	1	0.39	1	33.3333	508
TR10180|c2_g1	TR10180|c2_g1_i1	POL3_DROME^POL3_DROME^Q:5-373,H:334-456^51.22%ID^E:1e-37^RecName: Full=Retrovirus-related Pol polyprotein from transposon 17.6;^Eukaryota; Metazoa; Ecdysozoa; Arthropoda; Hexapoda; Insecta; Pterygota; Neoptera; Endopterygota; Diptera; Brachycera; Muscomorpha; Ephydroidea; Drosophilidae; Drosophila; Sophophora	C7C1Z1_SCHJA^C7C1Z1_SCHJA^Q:2-373,H:578-701^60.48%ID^E:3e-47^.^.	POL3_DROME^POL3_DROME^Q:2-124,H:334-456^51.22%ID^E:9e-38^RecName: Full=Retrovirus-related Pol polyprotein from transposon 17.6;^Eukaryota; Metazoa; Ecdysozoa; Arthropoda; Hexapoda; Insecta; Pterygota; Neoptera; Endopterygota; Diptera; Brachycera; Muscomorpha; Ephydroidea; Drosophilidae; Drosophila; Sophophora	C7C1Z1_SCHJA^C7C1Z1_SCHJA^Q:1-124,H:578-701^60.48%ID^E:2e-47^.^.	PF00078.22^RVT_1^Reverse transcriptase (RNA-dependent DNA polymerase)^2-81^E:6.1e-16	0	0	0	GO:0004190^molecular_function^aspartic-type endopeptidase activity`GO:0004519^molecular_function^endonuclease activity`GO:0003676^molecular_function^nucleic acid binding`GO:0003964^molecular_function^RNA-directed DNA polymerase activity`GO:0015074^biological_process^DNA integration	0	0.406667	1	0.406667	1	33.3333	375
TR10183|c0_g1	TR10183|c0_g1_i1	0	0	0	0	0	0	0	0	0	0	0.336667	1	0.336667	3	100	1222
TR10184|c0_g1	TR10184|c0_g1_i1	0	0	0	0	0	0	0	0	0	0	0.316667	1	0.316667	1	33.3333	349
TR10185|c0_g1	TR10185|c0_g1_i1	0	G4VTF0_SCHMA^G4VTF0_SCHMA^Q:5-358,H:531-649^43.7%ID^E:1e-19^SubName: Full=Putative atp-binding cassette transporter {ECO:0000313|EMBL:CCD82016.1};^Eukaryota; Metazoa; Platyhelminthes; Trematoda; Digenea; Strigeidida; Schistosomatoidea; Schistosomatidae; Schistosoma	0	G4VTF0_SCHMA^G4VTF0_SCHMA^Q:2-115,H:531-645^44.35%ID^E:2e-19^SubName: Full=Putative atp-binding cassette transporter {ECO:0000313|EMBL:CCD82016.1};^Eukaryota; Metazoa; Platyhelminthes; Trematoda; Digenea; Strigeidida; Schistosomatoidea; Schistosomatidae; Schistosoma	0	0	0	0	0	0	0.816667	1	0.816667	1	33.3333	372
TR10186|c0_g1	TR10186|c0_g1_i1	0	0	0	0	0	0	0	0	0	0	0.286667	1	0.286667	3	100	673
TR10187|c0_g1	TR10187|c0_g1_i1	0	0	0	0	0	0	0	0	0	0	2.88667	1	2.88667	1	33.3333	599
TR10188|c0_g2	TR10188|c0_g2_i1	0	G4M1V0_SCHMA^G4M1V0_SCHMA^Q:255-10,H:954-1035^46.34%ID^E:3e-13^SubName: Full=Acyl-CoA:glycerol-3-phosphate acyltransferase {ECO:0000313|EMBL:CCD61084.1};^Eukaryota; Metazoa; Platyhelminthes; Trematoda; Digenea; Strigeidida; Schistosomatoidea; Schistosomatidae; Schistosoma	0	0	0	0	0	0	0	0	0.483333	1	0.483333	1	33.3333	278
TR10189|c0_g2	TR10189|c0_g2_i1	0	0	0	0	0	0	0	0	0	0	0.586667	1	0.586667	1	33.3333	433
TR1019|c0_g2	TR1019|c0_g2_i1	POL2_DROME^POL2_DROME^Q:4-162,H:570-622^45.28%ID^E:7e-08^RecName: Full=Retrovirus-related Pol polyprotein from transposon 297;^Eukaryota; Metazoa; Ecdysozoa; Arthropoda; Hexapoda; Insecta; Pterygota; Neoptera; Endopterygota; Diptera; Brachycera; Muscomorpha; Ephydroidea; Drosophilidae; Drosophila; Sophophora	G4LX44_SCHMA^G4LX44_SCHMA^Q:408-749,H:979-1092^46.49%ID^E:1e-46^SubName: Full=Putative uncharacterized protein {ECO:0000313|EMBL:CCD59478.1};^Eukaryota; Metazoa; Platyhelminthes; Trematoda; Digenea; Strigeidida; Schistosomatoidea; Schistosomatidae; Schistosoma`G4LX44_SCHMA^G4LX44_SCHMA^Q:4-381,H:843-970^42.64%ID^E:1e-46^SubName: Full=Putative uncharacterized protein {ECO:0000313|EMBL:CCD59478.1};…	0	0	0	0	0	0	GO:0004190^molecular_function^aspartic-type endopeptidase activity`GO:0004519^molecular_function^endonuclease activity`GO:0003676^molecular_function^nucleic acid binding`GO:0003964^molecular_function^RNA-directed DNA polymerase activity`GO:0015074^biological_process^DNA integration	0	0.553333	1	0.553333	1	33.3333	753
TR10190|c0_g1	TR10190|c0_g1_i1	0	Q8MXC3_CLOSI^Q8MXC3_CLOSI^Q:1-264,H:1-86^29.55%ID^E:2e-07^.^.	0	0	0	0	0	0	0	0	1.60667	1	1.60667	1	33.3333	320
TR10192|c0_g1	TR10192|c0_g1_i1	0	G4LXE5_SCHMA^G4LXE5_SCHMA^Q:593-1141,H:290-472^36.61%ID^E:2e-25^SubName: Full=Putative uncharacterized protein {ECO:0000313|EMBL:CCD59579.1};^Eukaryota; Metazoa; Platyhelminthes; Trematoda; Digenea; Strigeidida; Schistosomatoidea; Schistosomatidae; Schistosoma`G4LXE5_SCHMA^G4LXE5_SCHMA^Q:418-579,H:223-280^46.55%ID^E:2e-25^SubName: Full=Putative uncharacterized protein {ECO:0000313|EMBL:CCD59579.1…	0	0	0	0	0	0	0	0	0.426667	1	0.426667	2	66.6667	1141
TR10193|c0_g1	TR10193|c0_g1_i1	0	0	0	0	0	0	0	0	0	0	0.22	1	0.22	1	33.3333	475
TR10194|c0_g2	TR10194|c0_g2_i1	0	0	0	0	0	0	0	0	0	0	0.576667	1	0.576667	2	66.6667	734
TR10195|c0_g2	TR10195|c0_g2_i1	0	0	0	0	0	0	0	0	0	0	0.403333	1	0.403333	1	33.3333	356
TR10195|c1_g1	TR10195|c1_g1_i1	0	0	0	0	0	0	0	0	0	0	0.2	1	0.2	1	33.3333	499
TR10198|c0_g2	TR10198|c0_g2_i1	0	0	0	0	0	0	0	0	0	0	0.213333	1	0.213333	1	33.3333	523
TR10199|c0_g1	TR10199|c0_g1_i1	0	0	0	0	0	0	0	0	0	0	0.426667	1	0.426667	3	100	851
TR102|c0_g1	TR102|c0_g1_i1	0	0	0	0	0	0	0	0	0	0	0.06	1	0.06	1	100	2050
TR102|c0_g2	TR102|c0_g2_i1	0	0	0	0	0	0	0	0	0	0	0.53	1	0.53	3	100	2050
TR1020|c0_g1	TR1020|c0_g1_i1	0	0	0	0	0	0	0	0	0	0	0.96	1	0.96	1	33.3333	571
TR10200|c0_g1	TR10200|c0_g1_i1	0	0	0	0	0	0	0	0	0	0	0.193333	1	0.193333	1	33.3333	385
TR10201|c0_g1	TR10201|c0_g1_i1	0	A0A074ZCC7_9TREM^A0A074ZCC7_9TREM^Q:581-402,H:778-837^52.46%ID^E:3e-08^.^.	0	0	0	0	0	0	0	0	0.436667	1	0.436667	3	100	591
TR10202|c0_g1	TR10202|c0_g1_i1	0	0	0	0	0	0	0	0	0	0	1.63333	1	1.63333	3	100	371
TR10203|c0_g2	TR10203|c0_g2_i1	0	0	0	0	0	0	0	0	0	0	0.366667	1	0.366667	2	66.6667	460
TR10203|c1_g1	TR10203|c1_g1_i1	0	0	0	0	0	0	0	0	0	0	1.57333	1	1.57333	2	66.6667	328
TR10204|c0_g1	TR10204|c0_g1_i1	0	Q5D8U0_SCHJA^Q5D8U0_SCHJA^Q:403-86,H:31-135^36.7%ID^E:2e-08^.^.	0	0	0	0	0	0	0	0	0.346667	1	0.346667	1	33.3333	404
TR10204|c0_g2	TR10204|c0_g2_i1	0	0	0	0	0	0	0	0	0	0	3.63667	1	3.63667	1	33.3333	235
TR10205|c0_g2	TR10205|c0_g2_i1	0	G7YPF2_CLOSI^G7YPF2_CLOSI^Q:226-86,H:278-323^51.06%ID^E:8e-12^.^.`G7YPF2_CLOSI^G7YPF2_CLOSI^Q:89-3,H:324-352^48.28%ID^E:8e-12^.^.	0	0	0	0	0	0	0	0	1.03	1	1.03	1	33.3333	235
TR10206|c0_g1	TR10206|c0_g1_i1	0	0	0	0	0	0	0	0	0	0	1.3	2	1.05333	2	57.72	366
TR10206|c0_g1	TR10206|c0_g1_i2	0	0	0	0	0	0	0	0	0	0	1.3	2	0.246667	1	8.94667	331
TR10207|c0_g1	TR10207|c0_g1_i1	0	0	0	0	0	0	0	0	0	0	9.54333	1	9.54333	2	66.6667	254
TR10208|c0_g1	TR10208|c0_g1_i3	0	0	0	0	0	0	0	0	0	0	1.38	2	1.16333	1	28.07	539
TR10208|c0_g1	TR10208|c0_g1_i1	0	0	0	0	0	0	0	0	0	0	1.38	2	0.216667	1	5.26333	441
TR1021|c0_g1	TR1021|c0_g1_i1	0	0	0	0	0	0	0	0	0	0	0.296667	1	0.296667	1	33.3333	436
TR1021|c1_g1	TR1021|c1_g1_i1	0	0	0	0	0	0	0	0	0	0	0.56	1	0.56	1	33.3333	1200
TR10210|c0_g1	TR10210|c0_g1_i1	0	0	0	0	0	0	0	0	0	0	0.696667	1	0.696667	3	100	627
TR10211|c0_g1	TR10211|c0_g1_i1	0	0	0	0	0	0	0	0	0	0	0.2	1	0.2	1	33.3333	378
TR10212|c0_g1	TR10212|c0_g1_i1	0	0	0	0	0	0	0	0	0	0	0.833333	2	0.173333	1	8.12	712
TR10212|c0_g1	TR10212|c0_g1_i2	0	0	0	0	0	0	0	0	0	0	0.833333	2	0.66	2	58.5467	683
TR10213|c0_g1	TR10213|c0_g1_i1	0	0	0	0	0	0	0	0	0	0	0.316667	1	0.316667	1	33.3333	349
TR10215|c0_g1	TR10215|c0_g1_i1	0	0	0	0	0	0	0	0	0	0	0.38	1	0.38	2	66.6667	477
TR10215|c1_g1	TR10215|c1_g1_i1	0	0	0	0	0	0	0	0	0	0	1.17	1	1.17	1	33.3333	257
TR10216|c0_g1	TR10216|c0_g1_i1	MMP3_RABIT^MMP3_RABIT^Q:309-1,H:107-202^48.54%ID^E:2e-20^RecName: Full=Stromelysin-1;^Eukaryota; Metazoa; Chordata; Craniata; Vertebrata; Euteleostomi; Mammalia; Eutheria; Euarchontoglires; Glires; Lagomorpha; Leporidae; Oryctolagus	G4VEJ4_SCHMA^G4VEJ4_SCHMA^Q:318-1,H:170-275^90.57%ID^E:1e-62^SubName: Full=Matrix metallopeptidase-7 (M10 family) {ECO:0000313|EMBL:CCD78351.1};^Eukaryota; Metazoa; Platyhelminthes; Trematoda; Digenea; Strigeidida; Schistosomatoidea; Schistosomatidae; Schistosoma	MMP3_RABIT^MMP3_RABIT^Q:4-106,H:107-202^48.54%ID^E:2e-20^RecName: Full=Stromelysin-1;^Eukaryota; Metazoa; Chordata; Craniata; Vertebrata; Euteleostomi; Mammalia; Eutheria; Euarchontoglires; Glires; Lagomorpha; Leporidae; Oryctolagus	G4VEJ4_SCHMA^G4VEJ4_SCHMA^Q:1-106,H:170-275^90.57%ID^E:9e-63^SubName: Full=Matrix metallopeptidase-7 (M10 family) {ECO:0000313|EMBL:CCD78351.1};^Eukaryota; Metazoa; Platyhelminthes; Trematoda; Digenea; Strigeidida; Schistosomatoidea; Schistosomatidae; Schistosoma	PF00413.19^Peptidase_M10^Matrixin^6-106^E:6e-26	0	0	0	GO:0005578^cellular_component^proteinaceous extracellular matrix`GO:0005509^molecular_function^calcium ion binding`GO:0004222^molecular_function^metalloendopeptidase activity`GO:0008270^molecular_function^zinc ion binding`GO:0071230^biological_process^cellular response to amino acid stimulus`GO:0030574^biological_process^collagen catabolic process`GO:0010727^biological_process^negative regulation…	GO:0004222^molecular_function^metalloendopeptidase activity`GO:0008270^molecular_function^zinc ion binding`GO:0006508^biological_process^proteolysis`GO:0031012^cellular_component^extracellular matrix	1.09667	1	1.09667	1	33.3333	318
TR10216|c0_g2	TR10216|c0_g2_i1	MMP13_MOUSE^MMP13_MOUSE^Q:510-1,H:69-206^37.65%ID^E:4e-27^RecName: Full=Collagenase 3;^Eukaryota; Metazoa; Chordata; Craniata; Vertebrata; Euteleostomi; Mammalia; Eutheria; Euarchontoglires; Glires; Rodentia; Sciurognathi; Muroidea; Muridae; Murinae; Mus; Mus	G7YL72_CLOSI^G7YL72_CLOSI^Q:657-1,H:46-271^62.45%ID^E:2e-87^.^.	MMP13_MOUSE^MMP13_MOUSE^Q:12-181,H:69-206^37.65%ID^E:1e-27^RecName: Full=Collagenase 3;^Eukaryota; Metazoa; Chordata; Craniata; Vertebrata; Euteleostomi; Mammalia; Eutheria; Euarchontoglires; Glires; Rodentia; Sciurognathi; Muroidea; Muridae; Murinae; Mus; Mus	G4VEJ4_SCHMA^G4VEJ4_SCHMA^Q:1-181,H:70-275^64.08%ID^E:1e-85^SubName: Full=Matrix metallopeptidase-7 (M10 family) {ECO:0000313|EMBL:CCD78351.1};^Eukaryota; Metazoa; Platyhelminthes; Trematoda; Digenea; Strigeidida; Schistosomatoidea; Schistosomatidae; Schistosoma	PF01471.13^PG_binding_1^Putative peptidoglycan binding domain^8-35^E:3.3e-06`PF00413.19^Peptidase_M10^Matrixin^81-181^E:3.4e-25	0	0	0	GO:0005576^cellular_component^extracellular region`GO:0005578^cellular_component^proteinaceous extracellular matrix`GO:0005509^molecular_function^calcium ion binding`GO:0005518^molecular_function^collagen binding`GO:0004222^molecular_function^metalloendopeptidase activity`GO:0008233^molecular_function^peptidase activity`GO:0008270^molecular_function^zinc ion binding`GO:0030282^biological_process^…	GO:0004222^molecular_function^metalloendopeptidase activity`GO:0008270^molecular_function^zinc ion binding`GO:0006508^biological_process^proteolysis`GO:0031012^cellular_component^extracellular matrix	0.163333	1	0.163333	2	66.6667	678
TR10218|c0_g1	TR10218|c0_g1_i1	0	0	0	0	0	0	0	0	0	0	0.9	1	0.9	1	33.3333	241
TR10218|c1_g1	TR10218|c1_g1_i1	0	0	0	0	0	0	0	0	0	0	1.32667	1	1.32667	1	33.3333	236
TR10219|c0_g1	TR10219|c0_g1_i2	CBPA_THENN^CBPA_THENN^Q:1-270,H:596-685^61.11%ID^E:7e-32^RecName: Full=Cellobiose phosphorylase {ECO:0000303|PubMed:10960102};^Bacteria; Thermotogae; Thermotogales; Thermotogaceae; Thermotoga	F8X006_9PORP^F8X006_9PORP^Q:1-270,H:596-685^80%ID^E:8e-43^SubName: Full=Uncharacterized protein {ECO:0000313|EMBL:EGK03701.1};^Bacteria; Bacteroidetes; Bacteroidia; Bacteroidales; Porphyromonadaceae; Dysgonomonas	0	0	0	0	0	COG3459^Glycosyltransferase 36	GO:0030246^molecular_function^carbohydrate binding`GO:0003824^molecular_function^catalytic activity`GO:0005975^biological_process^carbohydrate metabolic process	0	0.69	1	0.69	1	33.3333	272
TR1022|c0_g2	TR1022|c0_g2_i1	0	0	0	0	0	0	0	0	0	0	0.53	1	0.53	2	66.6667	404
TR10220|c0_g2	TR10220|c0_g2_i1	0	0	0	0	0	0	0	0	0	0	2.38667	1	2.38667	3	100	369
TR10220|c0_g3	TR10220|c0_g3_i1	0	0	0	0	0	0	0	0	0	0	0.00666667	1	0.00666667	1	33.3333	267
TR10221|c0_g1	TR10221|c0_g1_i1	HELQ_HUMAN^HELQ_HUMAN^Q:254-814,H:906-1084^35.83%ID^E:2e-23^RecName: Full=Helicase POLQ-like;^Eukaryota; Metazoa; Chordata; Craniata; Vertebrata; Euteleostomi; Mammalia; Eutheria; Euarchontoglires; Primates; Haplorrhini; Catarrhini; Hominidae; Homo`HELQ_HUMAN^HELQ_HUMAN^Q:1007-1501,H:906-1062^33.94%ID^E:5e-17^RecName: Full=Helicase POLQ-like;^Eukaryota; Metazoa; Chordata; Craniata; Vertebrata; Eu…	G4LYX9_SCHMA^G4LYX9_SCHMA^Q:248-835,H:685-879^54.59%ID^E:4e-47^SubName: Full=DNA polymerase theta, putative {ECO:0000313|EMBL:CCD60104.1};^Eukaryota; Metazoa; Platyhelminthes; Trematoda; Digenea; Strigeidida; Schistosomatoidea; Schistosomatidae; Schistosoma`G4LYX9_SCHMA^G4LYX9_SCHMA^Q:1001-1504,H:685-851^54.17%ID^E:3e-37^SubName: Full=DNA polymerase theta, putative {ECO:0000313|EMBL:CCD60104.1};^…	HELQ_MOUSE^HELQ_MOUSE^Q:8-127,H:906-1020^40.83%ID^E:6e-20^RecName: Full=Helicase POLQ-like;^Eukaryota; Metazoa; Chordata; Craniata; Vertebrata; Euteleostomi; Mammalia; Eutheria; Euarchontoglires; Glires; Rodentia; Sciurognathi; Muroidea; Muridae; Murinae; Mus; Mus	G4LYX9_SCHMA^G4LYX9_SCHMA^Q:7-128,H:730-851^65.57%ID^E:2e-47^SubName: Full=DNA polymerase theta, putative {ECO:0000313|EMBL:CCD60104.1};^Eukaryota; Metazoa; Platyhelminthes; Trematoda; Digenea; Strigeidida; Schistosomatoidea; Schistosomatidae; Schistosoma	0	0	0	COG1204^helicase	GO:0005730^cellular_component^nucleolus`GO:0017117^cellular_component^single-stranded DNA-dependent ATP-dependent DNA helicase complex`GO:0005524^molecular_function^ATP binding`GO:0003676^molecular_function^nucleic acid binding`GO:0017116^molecular_function^single-stranded DNA-dependent ATP-dependent DNA helicase activity`GO:0032508^biological_process^DNA duplex unwinding`GO:0006259^biological_pr…	0	0.403333	1	0.403333	1	33.3333	1505
TR10222|c1_g1	TR10222|c1_g1_i1	0	0	0	0	0	0	0	0	0	0	0.66	1	0.66	2	66.6667	672
TR10222|c2_g1	TR10222|c2_g1_i1	0	0	0	0	0	0	0	0	0	0	0.65	1	0.65	2	66.6667	807
TR10223|c0_g1	TR10223|c0_g1_i1	PDI_DROME^PDI_DROME^Q:582-1,H:13-210^42.42%ID^E:2e-47^RecName: Full=Protein disulfide-isomerase;^Eukaryota; Metazoa; Ecdysozoa; Arthropoda; Hexapoda; Insecta; Pterygota; Neoptera; Endopterygota; Diptera; Brachycera; Muscomorpha; Ephydroidea; Drosophilidae; Drosophila; Sophophora`PDI_DROME^PDI_DROME^Q:564-238,H:356-469^40.52%ID^E:8e-13^RecName: Full=Protein disulfide-isomerase;^Eukaryota; Metazoa;…	E5L9G2_BACOL^E5L9G2_BACOL^Q:561-1,H:21-211^46.07%ID^E:1e-54^.^.	PDI_DROME^PDI_DROME^Q:3-196,H:13-210^42.42%ID^E:2e-47^RecName: Full=Protein disulfide-isomerase;^Eukaryota; Metazoa; Ecdysozoa; Arthropoda; Hexapoda; Insecta; Pterygota; Neoptera; Endopterygota; Diptera; Brachycera; Muscomorpha; Ephydroidea; Drosophilidae; Drosophila; Sophophora`PDI_DROME^PDI_DROME^Q:9-117,H:356-469^40.52%ID^E:8e-13^RecName: Full=Protein disulfide-isomerase;^Eukaryota; Metazoa; E…	E5L9G2_BACOL^E5L9G2_BACOL^Q:10-196,H:21-211^46.07%ID^E:1e-54^.^.	PF00085.15^Thioredoxin^Thioredoxin^19-119^E:1.6e-27	0	0	COG0526^Thioredoxin	GO:0060187^cellular_component^cell pole`GO:0005737^cellular_component^cytoplasm`GO:0012505^cellular_component^endomembrane system`GO:0005783^cellular_component^endoplasmic reticulum`GO:0005788^cellular_component^endoplasmic reticulum lumen`GO:0005615^cellular_component^extracellular space`GO:0045169^cellular_component^fusome`GO:0005811^cellular_component^lipid particle`GO:0043025^cellular_compone…	GO:0045454^biological_process^cell redox homeostasis	0.546667	1	0.546667	2	66.6667	590
TR10224|c0_g1	TR10224|c0_g1_i1	0	0	0	0	0	0	0	0	0	0	1.07333	1	1.07333	2	66.6667	281
TR10225|c0_g1	TR10225|c0_g1_i1	0	0	0	0	0	0	0	0	0	0	0.206667	1	0.206667	1	33.3333	374
TR10228|c0_g1	TR10228|c0_g1_i1	0	0	0	0	0	0	0	0	0	0	1.15667	1	1.15667	3	100	379
TR10229|c0_g1	TR10229|c0_g1_i1	0	0	0	0	0	0	0	0	0	0	0.463333	1	0.463333	1	33.3333	305
TR1023|c0_g1	TR1023|c0_g1_i1	SARM1_PIG^SARM1_PIG^Q:238-77,H:167-220^46.3%ID^E:9e-06^RecName: Full=Sterile alpha and TIR motif-containing protein 1;^Eukaryota; Metazoa; Chordata; Craniata; Vertebrata; Euteleostomi; Mammalia; Eutheria; Laurasiatheria; Cetartiodactyla; Suina; Suidae; Sus	A0A095AC62_SCHHA^A0A095AC62_SCHHA^Q:250-17,H:94-171^62.82%ID^E:5e-21^SubName: Full=Sterile alpha and TIR motif-containing protein 1 {ECO:0000313|EMBL:KGB31421.1};^Eukaryota; Metazoa; Platyhelminthes; Trematoda; Digenea; Strigeidida; Schistosomatoidea; Schistosomatidae; Schistosoma	SARM1_PIG^SARM1_PIG^Q:91-167,H:167-243^46.75%ID^E:1e-11^RecName: Full=Sterile alpha and TIR motif-containing protein 1;^Eukaryota; Metazoa; Chordata; Craniata; Vertebrata; Euteleostomi; Mammalia; Eutheria; Laurasiatheria; Cetartiodactyla; Suina; Suidae; Sus	A0A095AC62_SCHHA^A0A095AC62_SCHHA^Q:87-164,H:94-171^62.82%ID^E:2e-27^SubName: Full=Sterile alpha and TIR motif-containing protein 1 {ECO:0000313|EMBL:KGB31421.1};^Eukaryota; Metazoa; Platyhelminthes; Trematoda; Digenea; Strigeidida; Schistosomatoidea; Schistosomatidae; Schistosoma	0	0	0	0	GO:0030424^cellular_component^axon`GO:0030054^cellular_component^cell junction`GO:0005737^cellular_component^cytoplasm`GO:0030425^cellular_component^dendrite`GO:0005874^cellular_component^microtubule`GO:0005739^cellular_component^mitochondrion`GO:0045202^cellular_component^synapse`GO:0048814^biological_process^regulation of dendrite morphogenesis`GO:1901214^biological_process^regulation of neuron…	0	0.4	1	0.4	2	66.6667	508
TR10230|c0_g1	TR10230|c0_g1_i1	0	0	0	0	0	0	0	0	0	0	0.143333	1	0.143333	2	66.6667	1420
TR10231|c0_g2	TR10231|c0_g2_i1	BMP1_XENLA^BMP1_XENLA^Q:6-443,H:305-445^31.97%ID^E:2e-12^RecName: Full=Bone morphogenetic protein 1;^Eukaryota; Metazoa; Chordata; Craniata; Vertebrata; Euteleostomi; Amphibia; Batrachia; Anura; Pipoidea; Pipidae; Xenopodinae; Xenopus; Xenopus	A7RKX7_NEMVE^A7RKX7_NEMVE^Q:3-446,H:22-167^30.92%ID^E:4e-14^SubName: Full=Predicted protein {ECO:0000313|EMBL:EDO47760.1};^Eukaryota; Metazoa; Cnidaria; Anthozoa; Hexacorallia; Actiniaria; Edwardsiidae; Nematostella	BMP1_XENLA^BMP1_XENLA^Q:2-147,H:305-445^31.97%ID^E:2e-12^RecName: Full=Bone morphogenetic protein 1;^Eukaryota; Metazoa; Chordata; Craniata; Vertebrata; Euteleostomi; Amphibia; Batrachia; Anura; Pipoidea; Pipidae; Xenopodinae; Xenopus; Xenopus	A7RKX7_NEMVE^A7RKX7_NEMVE^Q:1-148,H:22-167^30.92%ID^E:4e-14^SubName: Full=Predicted protein {ECO:0000313|EMBL:EDO47760.1};^Eukaryota; Metazoa; Cnidaria; Anthozoa; Hexacorallia; Actiniaria; Edwardsiidae; Nematostella	PF00431.15^CUB^CUB domain^2-94^E:1.5e-14	0	0	0	GO:0005615^cellular_component^extracellular space`GO:0005794^cellular_component^Golgi apparatus`GO:0005578^cellular_component^proteinaceous extracellular matrix`GO:0005509^molecular_function^calcium ion binding`GO:0004222^molecular_function^metalloendopeptidase activity`GO:0008270^molecular_function^zinc ion binding`GO:0051216^biological_process^cartilage development`GO:0030154^biological_process…	0	0.176667	1	0.176667	1	33.3333	456
TR10232|c0_g1	TR10232|c0_g1_i1	0	0	0	0	0	0	0	0	0	0	0.98	1	0.98	1	33.3333	268
TR10234|c0_g1	TR10234|c0_g1_i1	0	0	0	0	0	0	0	0	0	0	0.646667	1	0.646667	2	66.6667	892
TR10236|c0_g1	TR10236|c0_g1_i1	0	0	0	0	0	0	0	0	0	0	0.696667	1	0.696667	1	33.3333	254
TR10236|c0_g2	TR10236|c0_g2_i1	0	0	0	0	0	0	0	0	0	0	0.366667	1	0.366667	2	66.6667	488
TR10236|c1_g1	TR10236|c1_g1_i1	0	0	0	0	0	0	0	0	0	0	1.08	1	1.08	1	33.3333	233
TR10236|c1_g2	TR10236|c1_g2_i1	0	0	0	0	0	0	0	0	0	0	0.776667	1	0.776667	1	33.3333	264
TR10238|c0_g1	TR10238|c0_g1_i1	0	0	0	0	0	0	0	0	0	0	0.23	1	0.23	1	33.3333	306
TR10238|c0_g2	TR10238|c0_g2_i1	0	0	0	0	0	0	0	0	0	0	0.23	1	0.23	1	33.3333	306
TR10238|c1_g1	TR10238|c1_g1_i1	0	0	0	0	0	0	0	0	0	0	0.216667	1	0.216667	1	33.3333	413
TR1024|c0_g1	TR1024|c0_g1_i1	0	0	0	0	0	0	0	0	0	0	0.493333	1	0.493333	2	66.6667	628
TR10240|c0_g1	TR10240|c0_g1_i1	0	Q5BT13_SCHJA^Q5BT13_SCHJA^Q:432-196,H:17-95^43.04%ID^E:2e-08^.^.	0	0	0	0	0	0	0	0	0.736667	1	0.736667	3	100	436
TR10240|c0_g2	TR10240|c0_g2_i1	0	Q5BT13_SCHJA^Q5BT13_SCHJA^Q:250-2,H:17-99^45.78%ID^E:4e-11^.^.	0	0	0	0	0	0	0	0	4.04	1	4.04	3	100	254
TR10241|c0_g1	TR10241|c0_g1_i1	0	0	0	0	0	0	0	0	0	0	1.00333	1	1.00333	2	66.6667	357
TR10241|c1_g1	TR10241|c1_g1_i1	0	0	0	0	0	0	0	0	0	0	0.7	1	0.7	1	33.3333	271
TR10242|c0_g1	TR10242|c0_g1_i1	0	0	0	0	0	0	0	0	0	0	0.473333	1	0.473333	2	66.6667	853
TR10243|c0_g1	TR10243|c0_g1_i1	0	0	0	0	0	0	0	0	0	0	0.576667	1	0.576667	1	33.3333	327
TR10244|c0_g1	TR10244|c0_g1_i1	0	0	0	0	0	0	0	0	0	0	0.686667	1	0.686667	2	66.6667	444
TR10245|c0_g1	TR10245|c0_g1_i1	0	0	0	0	0	0	0	0	0	0	1.71	1	1.71	1	33.3333	712
TR10245|c0_g2	TR10245|c0_g2_i1	0	0	0	0	0	0	0	0	0	0	0.786667	1	0.786667	1	66.6667	712
TR10247|c0_g1	TR10247|c0_g1_i1	0	0	0	0	0	0	0	0	0	0	1.01667	1	1.01667	2	66.6667	416
TR10248|c0_g1	TR10248|c0_g1_i1	0	0	0	0	0	0	0	0	0	0	0.69	1	0.69	1	33.3333	404
TR10249|c1_g1	TR10249|c1_g1_i1	0	0	0	0	0	0	0	0	0	0	0.57	1	0.57	2	66.6667	553
TR1025|c0_g1	TR1025|c0_g1_i1	0	0	0	0	0	0	0	0	0	0	0.296667	1	0.296667	2	66.6667	579
TR10250|c0_g1	TR10250|c0_g1_i1	0	A0A074ZEL8_9TREM^A0A074ZEL8_9TREM^Q:3-227,H:110-184^61.33%ID^E:1e-24^.^.	0	0	0	0	0	0	0	0	2.33	1	2.33	1	33.3333	230
TR10251|c0_g1	TR10251|c0_g1_i1	0	0	0	0	0	0	0	0	0	0	1.89333	1	1.89333	2	66.6667	275
TR10251|c1_g1	TR10251|c1_g1_i1	0	0	0	0	0	0	0	0	0	0	0.496667	1	0.496667	2	66.6667	396
TR10252|c0_g1	TR10252|c0_g1_i1	0	A0A095A0Y5_SCHHA^A0A095A0Y5_SCHHA^Q:343-2,H:1235-1348^52.63%ID^E:2e-29^SubName: Full=Titin {ECO:0000313|EMBL:KGB40920.1};^Eukaryota; Metazoa; Platyhelminthes; Trematoda; Digenea; Strigeidida; Schistosomatoidea; Schistosomatidae; Schistosoma`A0A095A0Y5_SCHHA^A0A095A0Y5_SCHHA^Q:343-5,H:1161-1273^51.33%ID^E:3e-27^SubName: Full=Titin {ECO:0000313|EMBL:KGB40920.1};^Eukaryota; Metazoa; Platyhelminthes;…	0	A0A095A0Y5_SCHHA^A0A095A0Y5_SCHHA^Q:1-114,H:1235-1348^52.63%ID^E:1e-29^SubName: Full=Titin {ECO:0000313|EMBL:KGB40920.1};^Eukaryota; Metazoa; Platyhelminthes; Trematoda; Digenea; Strigeidida; Schistosomatoidea; Schistosomatidae; Schistosoma`A0A095A0Y5_SCHHA^A0A095A0Y5_SCHHA^Q:1-113,H:1161-1273^51.33%ID^E:3e-27^SubName: Full=Titin {ECO:0000313|EMBL:KGB40920.1};^Eukaryota; Metazoa; Platyhelminthes;…	0	0	0	0	0	0	0.903333	1	0.903333	2	66.6667	345
TR10253|c0_g1	TR10253|c0_g1_i1	0	0	0	0	0	0	0	0	0	0	1.29	1	1.29	2	66.6667	268
TR10254|c0_g1	TR10254|c0_g1_i1	0	0	0	0	0	0	0	0	0	0	1.87333	1	1.87333	1	33.3333	253
TR10254|c1_g1	TR10254|c1_g1_i1	0	0	0	0	0	0	0	0	0	0	0.31	1	0.31	1	33.3333	352
TR10255|c0_g1	TR10255|c0_g1_i1	0	0	0	0	0	0	0	0	0	0	0.153333	1	0.153333	1	33.3333	427
TR10256|c0_g1	TR10256|c0_g1_i1	0	0	0	0	0	0	0	0	0	0	0.19	1	0.19	1	33.3333	439
TR10256|c1_g1	TR10256|c1_g1_i1	0	0	0	0	0	0	0	0	0	0	0.54	1	0.54	1	33.3333	291
TR10257|c0_g1	TR10257|c0_g1_i1	0	0	0	0	0	0	0	0	0	0	0.59	1	0.59	2	66.6667	342
TR10259|c0_g1	TR10259|c0_g1_i1	POL3_DROME^POL3_DROME^Q:117-362,H:337-418^36.59%ID^E:7e-07^RecName: Full=Retrovirus-related Pol polyprotein from transposon 17.6;^Eukaryota; Metazoa; Ecdysozoa; Arthropoda; Hexapoda; Insecta; Pterygota; Neoptera; Endopterygota; Diptera; Brachycera; Muscomorpha; Ephydroidea; Drosophilidae; Drosophila; Sophophora	G4LX44_SCHMA^G4LX44_SCHMA^Q:117-362,H:602-683^43.9%ID^E:3e-09^SubName: Full=Putative uncharacterized protein {ECO:0000313|EMBL:CCD59478.1};^Eukaryota; Metazoa; Platyhelminthes; Trematoda; Digenea; Strigeidida; Schistosomatoidea; Schistosomatidae; Schistosoma	0	A0A095AS16_SCHHA^A0A095AS16_SCHHA^Q:38-112,H:27-97^40%ID^E:4e-07^SubName: Full=Uncharacterized protein {ECO:0000313|EMBL:KGB37171.1};^Eukaryota; Metazoa; Platyhelminthes; Trematoda; Digenea; Strigeidida; Schistosomatoidea; Schistosomatidae; Schistosoma	0	0	0	0	0	0	0.596667	1	0.596667	2	66.6667	366
TR10259|c1_g1	TR10259|c1_g1_i1	POL3_DROME^POL3_DROME^Q:51-497,H:464-605^38.67%ID^E:6e-24^RecName: Full=Retrovirus-related Pol polyprotein from transposon 17.6;^Eukaryota; Metazoa; Ecdysozoa; Arthropoda; Hexapoda; Insecta; Pterygota; Neoptera; Endopterygota; Diptera; Brachycera; Muscomorpha; Ephydroidea; Drosophilidae; Drosophila; Sophophora	G7Y7P5_CLOSI^G7Y7P5_CLOSI^Q:54-542,H:11-178^53.25%ID^E:2e-50^.^.	POL2_DROME^POL2_DROME^Q:26-154,H:484-604^41.86%ID^E:1e-23^RecName: Full=Retrovirus-related Pol polyprotein from transposon 297;^Eukaryota; Metazoa; Ecdysozoa; Arthropoda; Hexapoda; Insecta; Pterygota; Neoptera; Endopterygota; Diptera; Brachycera; Muscomorpha; Ephydroidea; Drosophilidae; Drosophila; Sophophora	G7Y7P5_CLOSI^G7Y7P5_CLOSI^Q:7-169,H:11-178^53.25%ID^E:4e-50^.^.	0	0	0	0	GO:0004190^molecular_function^aspartic-type endopeptidase activity`GO:0004519^molecular_function^endonuclease activity`GO:0003676^molecular_function^nucleic acid binding`GO:0003964^molecular_function^RNA-directed DNA polymerase activity`GO:0015074^biological_process^DNA integration	0	0.256667	1	0.256667	2	66.6667	567
TR1026|c0_g1	TR1026|c0_g1_i1	0	0	0	0	0	0	0	0	0	0	1.08667	1	1.08667	1	33.3333	373
TR10260|c1_g1	TR10260|c1_g1_i1	0	0	0	0	0	0	0	0	0	0	0.35	1	0.35	1	33.3333	306
TR10261|c0_g1	TR10261|c0_g1_i1	0	0	0	0	0	0	0	0	0	0	0.416667	1	0.416667	1	33.3333	420
TR10262|c1_g1	TR10262|c1_g1_i1	0	0	0	0	0	0	0	0	0	0	0.3	1	0.3	1	33.3333	405
TR10264|c0_g1	TR10264|c0_g1_i1	0	0	0	0	0	0	0	0	0	0	1.63667	1	1.63667	1	33.3333	345
TR10265|c0_g1	TR10265|c0_g1_i1	CUT1B_ARATH^CUT1B_ARATH^Q:210-575,H:41-173^59.4%ID^E:6e-43^RecName: Full=Protein CURVATURE THYLAKOID 1B, chloroplastic;^Eukaryota; Viridiplantae; Streptophyta; Embryophyta; Tracheophyta; Spermatophyta; Magnoliophyta; eudicotyledons; Gunneridae; Pentapetalae; rosids; malvids; Brassicales; Brassicaceae; Camelineae; Arabidopsis	I3SWC2_MEDTR^I3SWC2_MEDTR^Q:123-578,H:17-170^80%ID^E:2e-73^SubName: Full=Thylakoid membrane phosphoprotein 14 kDa protein {ECO:0000313|EMBL:KEH18562.1};^Eukaryota; Viridiplantae; Streptophyta; Embryophyta; Tracheophyta; Spermatophyta; Magnoliophyta; eudicotyledons; Gunneridae; Pentapetalae; rosids; fabids; Fabales; Fabaceae; Papilionoideae; Trifolieae; Medicago	CUT1B_ARATH^CUT1B_ARATH^Q:39-168,H:35-173^58.99%ID^E:9e-49^RecName: Full=Protein CURVATURE THYLAKOID 1B, chloroplastic;^Eukaryota; Viridiplantae; Streptophyta; Embryophyta; Tracheophyta; Spermatophyta; Magnoliophyta; eudicotyledons; Gunneridae; Pentapetalae; rosids; malvids; Brassicales; Brassicaceae; Camelineae; Arabidopsis	I3SWC2_MEDTR^I3SWC2_MEDTR^Q:1-169,H:1-170^77.91%ID^E:2e-76^SubName: Full=Thylakoid membrane phosphoprotein 14 kDa protein {ECO:0000313|EMBL:KEH18562.1};^Eukaryota; Viridiplantae; Streptophyta; Embryophyta; Tracheophyta; Spermatophyta; Magnoliophyta; eudicotyledons; Gunneridae; Pentapetalae; rosids; fabids; Fabales; Fabaceae; Papilionoideae; Trifolieae; Medicago	PF14159.1^CAAD^CAAD domains of cyanobacterial aminoacyl-tRNA synthetase^83-167^E:1.3e-27	0	ExpAA=38.30^PredHel=2^Topology=i97-119o123-142i	0	GO:0009507^cellular_component^chloroplast`GO:0009941^cellular_component^chloroplast envelope`GO:0030093^cellular_component^chloroplast photosystem I`GO:0009534^cellular_component^chloroplast thylakoid`GO:0009535^cellular_component^chloroplast thylakoid membrane`GO:0016021^cellular_component^integral component of membrane`GO:0009295^cellular_component^nucleoid`GO:0009508^cellular_component^plastid…	0	0.63	1	0.63	2	66.6667	717
TR10266|c0_g1	TR10266|c0_g1_i1	0	0	0	0	0	0	0	0	0	0	0.67	1	0.67	1	33.3333	784
TR10267|c0_g1	TR10267|c0_g1_i1	0	0	0	0	0	0	0	0	0	0	0.64	1	0.64	2	66.6667	747
TR10268|c0_g1	TR10268|c0_g1_i1	0	0	0	0	0	0	0	0	0	0	0.936667	1	0.936667	1	33.3333	398
TR10269|c0_g1	TR10269|c0_g1_i1	0	A0A074ZG41_9TREM^A0A074ZG41_9TREM^Q:3-236,H:62-142^64.2%ID^E:4e-26^.^.	0	0	0	0	0	0	0	0	0.503333	1	0.503333	1	33.3333	275
TR10269|c1_g1	TR10269|c1_g1_i1	0	A0A074ZG41_9TREM^A0A074ZG41_9TREM^Q:176-3,H:17-74^67.24%ID^E:8e-21^.^.	0	0	0	0	0	0	0	0	0.996667	1	0.996667	2	66.6667	322
TR1027|c0_g1	TR1027|c0_g1_i1	0	0	0	0	0	0	0	0	0	0	0.36	1	0.36	1	33.3333	453
TR1027|c1_g1	TR1027|c1_g1_i1	0	0	0	0	0	0	0	0	0	0	0.583333	1	0.583333	2	66.6667	460
TR10270|c0_g1	TR10270|c0_g1_i1	0	0	0	0	0	0	0	0	0	0	0.32	1	0.32	1	33.3333	499
TR10270|c0_g2	TR10270|c0_g2_i1	0	0	0	0	0	0	0	0	0	0	0.0933333	1	0.0933333	1	33.3333	287
TR10270|c1_g1	TR10270|c1_g1_i1	0	0	0	0	0	0	0	0	0	0	0.76	1	0.76	1	33.3333	298
TR10271|c0_g1	TR10271|c0_g1_i1	0	A0A074Z4D6_9TREM^A0A074Z4D6_9TREM^Q:46-294,H:27-113^63.22%ID^E:2e-26^.^.	0	0	0	0	0	0	0	0	1.79	1	1.79	1	33.3333	536
TR10271|c0_g2	TR10271|c0_g2_i1	0	A0A074Z4D6_9TREM^A0A074Z4D6_9TREM^Q:46-294,H:27-113^63.22%ID^E:2e-26^.^.	0	0	0	0	0	0	0	0	1.79333	1	1.79333	1	33.3333	536
TR10271|c0_g3	TR10271|c0_g3_i1	0	A0A074Z4D6_9TREM^A0A074Z4D6_9TREM^Q:46-294,H:27-113^63.22%ID^E:2e-26^.^.	0	0	0	0	0	0	0	0	7.05667	1	7.05667	2	66.6667	536
TR10272|c0_g1	TR10272|c0_g1_i1	0	0	0	0	0	0	0	0	0	0	0.516667	1	0.516667	1	33.3333	380
TR10273|c0_g1	TR10273|c0_g1_i1	0	0	0	0	0	0	0	0	0	0	0.406667	1	0.406667	1	33.3333	537
TR10273|c0_g2	TR10273|c0_g2_i1	0	0	0	0	0	0	0	0	0	0	0.46	1	0.46	1	33.3333	282
TR10274|c0_g1	TR10274|c0_g1_i1	0	0	0	0	0	0	0	0	0	0	15.9133	1	15.9133	1	33.3333	236
TR10275|c0_g1	TR10275|c0_g1_i1	0	0	0	0	0	0	0	0	0	0	0.483333	1	0.483333	1	33.3333	278
TR10278|c0_g1	TR10278|c0_g1_i1	0	0	0	0	0	0	0	0	0	0	0.836667	1	0.836667	2	66.6667	446
TR10279|c0_g1	TR10279|c0_g1_i1	0	0	0	0	0	0	0	0	0	0	0.596667	1	0.596667	2	66.6667	555
TR1028|c0_g1	TR1028|c0_g1_i1	0	0	0	0	0	0	0	0	0	0	1.34333	1	1.34333	2	66.6667	286
TR10280|c0_g1	TR10280|c0_g1_i1	0	G4M1V0_SCHMA^G4M1V0_SCHMA^Q:420-127,H:1088-1194^39.25%ID^E:6e-12^SubName: Full=Acyl-CoA:glycerol-3-phosphate acyltransferase {ECO:0000313|EMBL:CCD61084.1};^Eukaryota; Metazoa; Platyhelminthes; Trematoda; Digenea; Strigeidida; Schistosomatoidea; Schistosomatidae; Schistosoma	0	0	0	0	0	0	0	0	0.696667	1	0.696667	3	100	620
TR10281|c0_g1	TR10281|c0_g1_i1	0	0	0	0	0	0	0	0	0	0	0.786667	1	0.786667	3	100	814
TR10282|c1_g1	TR10282|c1_g1_i1	0	0	0	0	0	0	0	0	0	0	0.533333	1	0.533333	1	33.3333	399
TR10283|c0_g1	TR10283|c0_g1_i1	0	0	0	0	0	0	0	0	0	0	1.33667	1	1.33667	1	33.3333	309
TR10284|c0_g1	TR10284|c0_g1_i1	0	0	0	0	0	0	0	0	0	0	0.363333	1	0.363333	1	33.3333	252
TR10284|c0_g2	TR10284|c0_g2_i1	0	0	0	0	0	0	0	0	0	0	0.363333	1	0.363333	1	33.3333	252
TR10285|c0_g1	TR10285|c0_g1_i1	0	0	0	0	0	0	0	0	0	0	0.113333	1	0.113333	1	33.3333	784
TR10285|c0_g2	TR10285|c0_g2_i1	0	0	0	0	0	0	0	0	0	0	0.636667	1	0.636667	2	66.6667	593
TR10286|c0_g1	TR10286|c0_g1_i1	0	G4LUE2_SCHMA^G4LUE2_SCHMA^Q:372-7,H:18-141^31.45%ID^E:4e-10^SubName: Full=Putative uncharacterized protein Smp_201130 {ECO:0000313|EMBL:CCD58534.1};^Eukaryota; Metazoa; Platyhelminthes; Trematoda; Digenea; Strigeidida; Schistosomatoidea; Schistosomatidae; Schistosoma	0	G4LUE2_SCHMA^G4LUE2_SCHMA^Q:1-122,H:18-141^31.45%ID^E:4e-10^SubName: Full=Putative uncharacterized protein Smp_201130 {ECO:0000313|EMBL:CCD58534.1};^Eukaryota; Metazoa; Platyhelminthes; Trematoda; Digenea; Strigeidida; Schistosomatoidea; Schistosomatidae; Schistosoma	0	0	ExpAA=43.40^PredHel=2^Topology=i42-64o99-121i	0	0	0	0.363333	1	0.363333	1	33.3333	373
TR10287|c0_g1	TR10287|c0_g1_i1	0	0	0	0	0	0	0	0	0	0	0.646667	1	0.646667	2	66.6667	370
TR10288|c0_g1	TR10288|c0_g1_i1	0	G4M1V0_SCHMA^G4M1V0_SCHMA^Q:289-50,H:657-739^42.17%ID^E:1e-10^SubName: Full=Acyl-CoA:glycerol-3-phosphate acyltransferase {ECO:0000313|EMBL:CCD61084.1};^Eukaryota; Metazoa; Platyhelminthes; Trematoda; Digenea; Strigeidida; Schistosomatoidea; Schistosomatidae; Schistosoma`G4M1V0_SCHMA^G4M1V0_SCHMA^Q:453-298,H:602-653^38.46%ID^E:1e-10^SubName: Full=Acyl-CoA:glycerol-3-phosphate acyltransferase {ECO…	0	0	0	0	0	0	0	0	0.63	1	0.63	2	66.6667	455
TR10289|c0_g1	TR10289|c0_g1_i1	0	0	0	0	0	0	0	0	0	0	0.213333	1	0.213333	1	33.3333	415
TR1029|c0_g1	TR1029|c0_g1_i1	0	0	0	0	0	0	0	0	0	0	0.766667	1	0.766667	2	66.6667	425
TR10290|c0_g1	TR10290|c0_g1_i1	0	0	0	0	0	0	0	0	0	0	0.506667	1	0.506667	2	66.6667	596
TR10292|c0_g2	TR10292|c0_g2_i1	0	0	0	0	0	0	0	0	0	0	1.88667	1	1.88667	2	66.6667	322
TR10293|c0_g1	TR10293|c0_g1_i1	0	0	0	0	0	0	0	0	0	0	1.28	1	1.28	1	33.3333	259
TR10295|c0_g1	TR10295|c0_g1_i1	0	0	0	0	0	0	0	0	0	0	0.846667	1	0.846667	2	66.6667	381
TR10296|c0_g1	TR10296|c0_g1_i2	0	0	0	0	0	0	0	0	0	0	0.233333	2	0.05	1	33.3333	845
TR10296|c0_g1	TR10296|c0_g1_i3	0	0	0	0	0	0	0	0	0	0	0.233333	2	0.183333	1	33.3333	839
TR10297|c0_g1	TR10297|c0_g1_i1	0	0	0	0	0	0	0	0	0	0	1.48	1	1.48	2	66.6667	338
TR10298|c1_g1	TR10298|c1_g1_i1	0	0	0	0	0	0	0	0	0	0	0.846667	1	0.846667	1	33.3333	667
TR10298|c2_g1	TR10298|c2_g1_i1	0	0	0	0	0	0	0	0	0	0	0.363333	1	0.363333	1	33.3333	332
TR10299|c0_g1	TR10299|c0_g1_i1	0	Q8T5G5_SCHJA^Q8T5G5_SCHJA^Q:684-445,H:893-972^36.25%ID^E:4e-08^.^.`Q8T5G5_SCHJA^Q8T5G5_SCHJA^Q:347-141,H:1011-1079^33.33%ID^E:4e-08^.^.`Q8T5G5_SCHJA^Q8T5G5_SCHJA^Q:403-344,H:986-1005^40%ID^E:4e-08^.^.	0	0	0	0	0	0	0	0	0.29	1	0.29	3	100	897
TR10299|c1_g1	TR10299|c1_g1_i1	0	0	0	0	0	0	0	0	0	0	0.366667	1	0.366667	1	33.3333	301
TR10299|c2_g1	TR10299|c2_g1_i1	0	0	0	0	0	0	0	0	0	0	0.673333	1	0.673333	3	100	800
TR103|c0_g1	TR103|c0_g1_i1	0	0	0	0	0	0	0	0	0	0	0.81	1	0.81	2	66.6667	325
TR10300|c0_g1	TR10300|c0_g1_i1	NYNRI_MOUSE^NYNRI_MOUSE^Q:33-545,H:1442-1613^26.29%ID^E:4e-13^RecName: Full=Protein NYNRIN;^Eukaryota; Metazoa; Chordata; Craniata; Vertebrata; Euteleostomi; Mammalia; Eutheria; Euarchontoglires; Glires; Rodentia; Sciurognathi; Muroidea; Muridae; Murinae; Mus; Mus	G4LXM2_SCHMA^G4LXM2_SCHMA^Q:9-545,H:913-1090^43.58%ID^E:2e-46^SubName: Full=KRAB-A domain-containing protein {ECO:0000313|EMBL:CCD59656.1};^Eukaryota; Metazoa; Platyhelminthes; Trematoda; Digenea; Strigeidida; Schistosomatoidea; Schistosomatidae; Schistosoma	NYNRI_MOUSE^NYNRI_MOUSE^Q:11-181,H:1442-1613^26.29%ID^E:4e-13^RecName: Full=Protein NYNRIN;^Eukaryota; Metazoa; Chordata; Craniata; Vertebrata; Euteleostomi; Mammalia; Eutheria; Euarchontoglires; Glires; Rodentia; Sciurognathi; Muroidea; Muridae; Murinae; Mus; Mus	G4LXM2_SCHMA^G4LXM2_SCHMA^Q:3-181,H:913-1090^43.58%ID^E:1e-46^SubName: Full=KRAB-A domain-containing protein {ECO:0000313|EMBL:CCD59656.1};^Eukaryota; Metazoa; Platyhelminthes; Trematoda; Digenea; Strigeidida; Schistosomatoidea; Schistosomatidae; Schistosoma	0	0	0	0	GO:0016021^cellular_component^integral component of membrane`GO:0003676^molecular_function^nucleic acid binding`GO:0015074^biological_process^DNA integration	0	0.13	1	0.13	1	33.3333	546
TR10300|c1_g1	TR10300|c1_g1_i1	0	G7YC78_CLOSI^G7YC78_CLOSI^Q:2-448,H:70-217^36.91%ID^E:6e-21^.^.	0	G7YC78_CLOSI^G7YC78_CLOSI^Q:1-149,H:70-217^36.91%ID^E:6e-23^.^.	0	0	0	0	0	0	0.123333	1	0.123333	1	33.3333	556
TR10302|c0_g1	TR10302|c0_g1_i1	0	G7YGB7_CLOSI^G7YGB7_CLOSI^Q:5-166,H:13-67^49.09%ID^E:2e-09^.^.	0	0	0	0	0	0	0	0	0.173333	1	0.173333	1	33.3333	404
TR10303|c0_g1	TR10303|c0_g1_i1	0	0	0	0	0	0	0	0	0	0	0.163333	1	0.163333	1	33.3333	415
TR10303|c0_g2	TR10303|c0_g2_i1	0	0	0	0	0	0	0	0	0	0	0.723333	1	0.723333	1	33.3333	252
TR10303|c0_g3	TR10303|c0_g3_i1	0	0	0	0	0	0	0	0	0	0	0.153333	1	0.153333	1	33.3333	495
TR10304|c0_g1	TR10304|c0_g1_i1	GCNT3_HUMAN^GCNT3_HUMAN^Q:195-764,H:122-324^34.29%ID^E:2e-29^RecName: Full=Beta-1,3-galactosyl-O-glycosyl-glycoprotein beta-1,6-N-acetylglucosaminyltransferase 3;^Eukaryota; Metazoa; Chordata; Craniata; Vertebrata; Euteleostomi; Mammalia; Eutheria; Euarchontoglires; Primates; Haplorrhini; Catarrhini; Hominidae; Homo	H2KU99_CLOSI^H2KU99_CLOSI^Q:189-779,H:57-253^53.3%ID^E:6e-67^.^.	GCNT3_HUMAN^GCNT3_HUMAN^Q:65-254,H:122-324^34.29%ID^E:1e-29^RecName: Full=Beta-1,3-galactosyl-O-glycosyl-glycoprotein beta-1,6-N-acetylglucosaminyltransferase 3;^Eukaryota; Metazoa; Chordata; Craniata; Vertebrata; Euteleostomi; Mammalia; Eutheria; Euarchontoglires; Primates; Haplorrhini; Catarrhini; Hominidae; Homo	H2KU99_CLOSI^H2KU99_CLOSI^Q:63-259,H:57-253^53.3%ID^E:5e-67^.^.	PF02485.16^Branch^Core-2/I-Branching enzyme^76-251^E:1.6e-27	0	ExpAA=22.72^PredHel=1^Topology=i13-35o	0	GO:0070062^cellular_component^extracellular vesicular exosome`GO:0000139^cellular_component^Golgi membrane`GO:0016021^cellular_component^integral component of membrane`GO:0016020^cellular_component^membrane`GO:0047225^molecular_function^acetylgalactosaminyl-O-glycosyl-glycoprotein beta-1,6-N-acetylglucosaminyltransferase activity`GO:0003829^molecular_function^beta-1,3-galactosyl-O-glycosyl-glycop…	GO:0008375^molecular_function^acetylglucosaminyltransferase activity`GO:0016020^cellular_component^membrane	0.746667	1	0.746667	3	100	781
TR10304|c1_g1	TR10304|c1_g1_i1	GCNT2_MOUSE^GCNT2_MOUSE^Q:633-319,H:295-394^36.19%ID^E:6e-08^RecName: Full=N-acetyllactosaminide beta-1,6-N-acetylglucosaminyl-transferase;^Eukaryota; Metazoa; Chordata; Craniata; Vertebrata; Euteleostomi; Mammalia; Eutheria; Euarchontoglires; Glires; Rodentia; Sciurognathi; Muroidea; Muridae; Murinae; Mus; Mus	A0A075ABM5_9TREM^A0A075ABM5_9TREM^Q:645-256,H:64-192^47.69%ID^E:2e-36^.^.	GNT2B_HUMAN^GNT2B_HUMAN^Q:2-119,H:282-393^35.59%ID^E:1e-08^RecName: Full=N-acetyllactosaminide beta-1,6-N-acetylglucosaminyl-transferase, isoform B;^Eukaryota; Metazoa; Chordata; Craniata; Vertebrata; Euteleostomi; Mammalia; Eutheria; Euarchontoglires; Primates; Haplorrhini; Catarrhini; Hominidae; Homo	A0A075ABM5_9TREM^A0A075ABM5_9TREM^Q:11-140,H:64-192^47.69%ID^E:9e-38^.^.	0	0	0	0	GO:0000139^cellular_component^Golgi membrane`GO:0016021^cellular_component^integral component of membrane`GO:0016020^cellular_component^membrane`GO:0008109^molecular_function^N-acetyllactosaminide beta-1,6-N-acetylglucosaminyltransferase activity`GO:0006024^biological_process^glycosaminoglycan biosynthetic process`GO:0007275^biological_process^multicellular organismal development`GO:0006486^biolo…	0	0.376667	1	0.376667	3	100	675
TR10305|c0_g2	TR10305|c0_g2_i1	0	0	0	0	0	0	0	0	0	0	0.33	1	0.33	1	33.3333	344
TR10306|c0_g2	TR10306|c0_g2_i1	0	0	0	0	0	0	0	0	0	0	0.796667	1	0.796667	1	33.3333	247
TR10308|c0_g1	TR10308|c0_g1_i2	0	0	0	0	0	0	0	0	0	0	1.07	2	0.76	3	76.86	903
TR10308|c0_g1	TR10308|c0_g1_i1	0	0	0	0	0	0	0	0	0	0	1.07	2	0.31	1	23.14	866
TR1031|c0_g1	TR1031|c0_g1_i1	0	0	0	0	0	0	0	0	0	0	0.97	1	0.97	1	33.3333	251
TR1031|c1_g1	TR1031|c1_g1_i1	0	0	0	0	0	0	0	0	0	0	2.11333	1	2.11333	1	33.3333	229
TR10310|c0_g1	TR10310|c0_g1_i1	KCNK1_RABIT^KCNK1_RABIT^Q:410-670,H:161-241^38.64%ID^E:2e-07^RecName: Full=Potassium channel subfamily K member 1;^Eukaryota; Metazoa; Chordata; Craniata; Vertebrata; Euteleostomi; Mammalia; Eutheria; Euarchontoglires; Glires; Lagomorpha; Leporidae; Oryctolagus	H2KUY1_CLOSI^H2KUY1_CLOSI^Q:209-682,H:472-629^68.99%ID^E:4e-65^.^.	KCNK1_RABIT^KCNK1_RABIT^Q:137-223,H:161-241^38.64%ID^E:2e-07^RecName: Full=Potassium channel subfamily K member 1;^Eukaryota; Metazoa; Chordata; Craniata; Vertebrata; Euteleostomi; Mammalia; Eutheria; Euarchontoglires; Glires; Lagomorpha; Leporidae; Oryctolagus	H2KUY1_CLOSI^H2KUY1_CLOSI^Q:70-227,H:472-629^68.99%ID^E:3e-65^.^.	PF07885.11^Ion_trans_2^Ion channel^169-214^E:5.3e-12	0	ExpAA=40.04^PredHel=2^Topology=o159-181i188-210o	0	GO:0005768^cellular_component^endosome`GO:0016021^cellular_component^integral component of membrane`GO:0005267^molecular_function^potassium channel activity`GO:0005244^molecular_function^voltage-gated ion channel activity	0	1.01	1	1.01	3	100	682
TR10312|c0_g1	TR10312|c0_g1_i1	0	0	0	0	0	0	0	0	0	0	0.966667	1	0.966667	1	33.3333	347
TR10312|c1_g1	TR10312|c1_g1_i1	0	0	0	0	0	0	0	0	0	0	0.933333	1	0.933333	1	33.3333	352
TR10313|c1_g1	TR10313|c1_g1_i1	0	0	0	0	0	0	0	0	0	0	0.326667	1	0.326667	1	33.3333	346
TR10315|c0_g1	TR10315|c0_g1_i1	0	0	0	0	0	0	0	0	0	0	0.186667	1	0.186667	2	66.6667	615
TR10315|c1_g1	TR10315|c1_g1_i1	0	0	0	0	0	0	0	0	0	0	0.593333	1	0.593333	1	33.3333	503
TR1032|c0_g1	TR1032|c0_g1_i1	0	0	0	0	0	0	0	0	0	0	2.03333	1	2.03333	3	100	381
TR1032|c0_g2	TR1032|c0_g2_i1	0	0	0	0	0	0	0	0	0	0	0.553333	1	0.553333	1	33.3333	338
TR10320|c0_g1	TR10320|c0_g1_i1	0	0	0	0	0	0	0	0	0	0	0.796667	2	0.686667	1	33.3333	793
TR10320|c0_g1	TR10320|c0_g1_i2	0	0	0	0	0	0	0	0	0	0	0.796667	2	0.11	1	33.3333	605
TR10322|c0_g1	TR10322|c0_g1_i1	0	0	0	0	0	0	0	0	0	0	1.57667	1	1.57667	1	33.3333	229
TR10323|c0_g1	TR10323|c0_g1_i1	0	0	0	0	0	0	0	0	0	0	1.19667	1	1.19667	1	33.3333	229
TR10324|c1_g1	TR10324|c1_g1_i1	0	0	0	0	0	0	0	0	0	0	0.843333	1	0.843333	1	33.3333	259
TR10326|c0_g1	TR10326|c0_g1_i1	0	0	0	0	0	0	0	0	0	0	0.33	2	0.266667	2	49.3233	768
TR10326|c0_g1	TR10326|c0_g1_i2	0	0	0	0	0	0	0	0	0	0	0.33	2	0.0633333	1	17.3433	725
TR10327|c0_g1	TR10327|c0_g1_i1	0	0	0	0	0	0	0	0	0	0	0.943333	1	0.943333	3	100	541
TR10330|c0_g1	TR10330|c0_g1_i1	0	0	0	0	0	0	0	0	0	0	2.16333	1	2.16333	2	66.6667	333
TR10331|c0_g1	TR10331|c0_g1_i1	0	0	0	0	0	0	0	0	0	0	0.536667	1	0.536667	2	66.6667	538
TR10331|c1_g1	TR10331|c1_g1_i1	0	0	0	0	0	0	0	0	0	0	0.186667	1	0.186667	1	33.3333	442
TR10332|c0_g1	TR10332|c0_g1_i1	0	Q4QQD3_SCHMA^Q4QQD3_SCHMA^Q:355-86,H:1034-1123^44.44%ID^E:2e-12^SubName: Full=Gag-pol polyprotein {ECO:0000313|EMBL:CAJ00251.1};^Eukaryota; Metazoa; Platyhelminthes; Trematoda; Digenea; Strigeidida; Schistosomatoidea; Schistosomatidae; Schistosoma	0	0	0	0	0	0	0	0	0.456667	1	0.456667	1	33.3333	358
TR10332|c1_g1	TR10332|c1_g1_i1	POL3_DROME^POL3_DROME^Q:94-291,H:558-623^31.82%ID^E:6e-08^RecName: Full=Retrovirus-related Pol polyprotein from transposon 17.6;^Eukaryota; Metazoa; Ecdysozoa; Arthropoda; Hexapoda; Insecta; Pterygota; Neoptera; Endopterygota; Diptera; Brachycera; Muscomorpha; Ephydroidea; Drosophilidae; Drosophila; Sophophora`POL3_DROME^POL3_DROME^Q:14-106,H:531-561^45.16%ID^E:6e-08^RecName: Full=Retrovirus-rela…	Q4QQD3_SCHMA^Q4QQD3_SCHMA^Q:103-579,H:760-916^35.22%ID^E:3e-28^SubName: Full=Gag-pol polyprotein {ECO:0000313|EMBL:CAJ00251.1};^Eukaryota; Metazoa; Platyhelminthes; Trematoda; Digenea; Strigeidida; Schistosomatoidea; Schistosomatidae; Schistosoma`Q4QQD3_SCHMA^Q4QQD3_SCHMA^Q:5-103,H:727-759^66.67%ID^E:3e-28^SubName: Full=Gag-pol polyprotein {ECO:0000313|EMBL:CAJ00251.1};^Eukaryota; Metazoa; Platyh…	0	0	0	0	0	0	GO:0004190^molecular_function^aspartic-type endopeptidase activity`GO:0004519^molecular_function^endonuclease activity`GO:0003676^molecular_function^nucleic acid binding`GO:0003964^molecular_function^RNA-directed DNA polymerase activity`GO:0015074^biological_process^DNA integration	0	0.306667	1	0.306667	1	33.3333	640
TR10333|c0_g1	TR10333|c0_g1_i1	0	0	0	0	0	0	0	0	0	0	2.31667	1	2.31667	2	66.6667	250
TR10334|c0_g1	TR10334|c0_g1_i1	0	I1GB16_AMPQE^I1GB16_AMPQE^Q:338-667,H:514-633^29.17%ID^E:5e-10^SubName: Full=Uncharacterized protein {ECO:0000313|EnsemblMetazoa:PAC:15725602};^Eukaryota; Metazoa; Porifera; Demospongiae; Haplosclerida; Niphatidae; Amphimedon`I1GB16_AMPQE^I1GB16_AMPQE^Q:252-338,H:485-513^48.28%ID^E:5e-10^SubName: Full=Uncharacterized protein {ECO:0000313|EnsemblMetazoa:PAC:15725602};^Eukaryota; Metazoa; Porifera;…	0	0	0	0	0	0	0	0	0.71	1	0.71	2	66.6667	733
TR10334|c1_g1	TR10334|c1_g1_i1	0	0	0	0	0	0	0	0	0	0	1.29667	1	1.29667	1	33.3333	237
TR10336|c0_g1	TR10336|c0_g1_i1	0	0	0	0	0	0	0	0	0	0	0.696667	1	0.696667	1	33.3333	254
TR10338|c0_g1	TR10338|c0_g1_i1	0	0	0	0	0	0	0	0	0	0	0.926667	1	0.926667	2	66.6667	599
TR10339|c0_g1	TR10339|c0_g1_i1	0	0	0	0	0	0	0	0	0	0	1.18667	1	1.18667	1	33.3333	241
TR10340|c0_g1	TR10340|c0_g1_i1	LCAT_PAPAN^LCAT_PAPAN^Q:676-107,H:231-418^27.55%ID^E:2e-15^RecName: Full=Phosphatidylcholine-sterol acyltransferase;^Eukaryota; Metazoa; Chordata; Craniata; Vertebrata; Euteleostomi; Mammalia; Eutheria; Euarchontoglires; Primates; Haplorrhini; Catarrhini; Cercopithecidae; Cercopithecinae; Papio	G7Y972_CLOSI^G7Y972_CLOSI^Q:622-104,H:88-260^43.35%ID^E:3e-46^.^.	LCAT_PAPAN^LCAT_PAPAN^Q:3-192,H:231-418^27.55%ID^E:8e-16^RecName: Full=Phosphatidylcholine-sterol acyltransferase;^Eukaryota; Metazoa; Chordata; Craniata; Vertebrata; Euteleostomi; Mammalia; Eutheria; Euarchontoglires; Primates; Haplorrhini; Catarrhini; Cercopithecidae; Cercopithecinae; Papio	G7Y972_CLOSI^G7Y972_CLOSI^Q:21-193,H:88-260^43.35%ID^E:4e-47^.^.	PF02450.10^LCAT^Lecithin:cholesterol acyltransferase^65-168^E:6.4e-08	0	0	0	GO:0070062^cellular_component^extracellular vesicular exosome`GO:0034364^cellular_component^high-density lipoprotein particle`GO:0004607^molecular_function^phosphatidylcholine-sterol O-acyltransferase activity`GO:0034435^biological_process^cholesterol esterification`GO:0042632^biological_process^cholesterol homeostasis`GO:0008203^biological_process^cholesterol metabolic process`GO:0034375^biologi…	GO:0008374^molecular_function^O-acyltransferase activity`GO:0006629^biological_process^lipid metabolic process	0.513333	1	0.513333	2	66.6667	695
TR10340|c0_g2	TR10340|c0_g2_i1	LCAT_PAPAN^LCAT_PAPAN^Q:676-107,H:231-418^27.55%ID^E:2e-15^RecName: Full=Phosphatidylcholine-sterol acyltransferase;^Eukaryota; Metazoa; Chordata; Craniata; Vertebrata; Euteleostomi; Mammalia; Eutheria; Euarchontoglires; Primates; Haplorrhini; Catarrhini; Cercopithecidae; Cercopithecinae; Papio	G7Y972_CLOSI^G7Y972_CLOSI^Q:622-104,H:88-260^43.35%ID^E:3e-46^.^.	LCAT_PAPAN^LCAT_PAPAN^Q:3-192,H:231-418^27.55%ID^E:8e-16^RecName: Full=Phosphatidylcholine-sterol acyltransferase;^Eukaryota; Metazoa; Chordata; Craniata; Vertebrata; Euteleostomi; Mammalia; Eutheria; Euarchontoglires; Primates; Haplorrhini; Catarrhini; Cercopithecidae; Cercopithecinae; Papio	G7Y972_CLOSI^G7Y972_CLOSI^Q:21-193,H:88-260^43.35%ID^E:4e-47^.^.	PF02450.10^LCAT^Lecithin:cholesterol acyltransferase^65-168^E:6.4e-08	0	0	0	GO:0070062^cellular_component^extracellular vesicular exosome`GO:0034364^cellular_component^high-density lipoprotein particle`GO:0004607^molecular_function^phosphatidylcholine-sterol O-acyltransferase activity`GO:0034435^biological_process^cholesterol esterification`GO:0042632^biological_process^cholesterol homeostasis`GO:0008203^biological_process^cholesterol metabolic process`GO:0034375^biologi…	GO:0008374^molecular_function^O-acyltransferase activity`GO:0006629^biological_process^lipid metabolic process	0.803333	1	0.803333	2	66.6667	695
TR10341|c0_g1	TR10341|c0_g1_i1	0	0	0	0	0	0	0	0	0	0	0.896667	1	0.896667	1	33.3333	342
TR10342|c0_g1	TR10342|c0_g1_i1	0	W4XY62_STRPU^W4XY62_STRPU^Q:150-497,H:1363-1461^39.66%ID^E:3e-14^.^.	0	0	0	0	0	0	0	0	0.493333	1	0.493333	2	66.6667	499
TR10343|c0_g1	TR10343|c0_g1_i1	0	0	0	0	0	0	0	0	0	0	0.166667	1	0.166667	1	33.3333	720
TR10343|c0_g2	TR10343|c0_g2_i1	0	0	0	0	0	0	0	0	0	0	0.773333	1	0.773333	1	33.3333	765
TR10344|c0_g1	TR10344|c0_g1_i1	0	0	0	0	0	0	0	0	0	0	1.25333	1	1.25333	1	33.3333	253
TR10345|c0_g1	TR10345|c0_g1_i1	0	0	0	0	0	0	0	0	0	0	0.44	1	0.44	2	66.6667	386
TR10346|c0_g1	TR10346|c0_g1_i1	0	0	0	0	0	0	0	0	0	0	2.27	1	2.27	1	33.3333	534
TR10346|c0_g2	TR10346|c0_g2_i1	0	A0A074Z9D6_9TREM^A0A074Z9D6_9TREM^Q:184-35,H:288-337^52.94%ID^E:9e-07^.^.	0	0	0	0	0	0	0	0	0.526667	1	0.526667	1	33.3333	482
TR10346|c0_g3	TR10346|c0_g3_i1	0	0	0	0	0	0	0	0	0	0	1.09667	1	1.09667	1	33.3333	476
TR10347|c0_g1	TR10347|c0_g1_i1	0	W4XEJ7_STRPU^W4XEJ7_STRPU^Q:1-456,H:937-1088^37.5%ID^E:1e-23^.^.	0	0	0	0	0	0	0	0	0.1	1	0.1	1	33.3333	539
TR10347|c1_g1	TR10347|c1_g1_i1	0	Q6IFU1_SCHMA^Q6IFU1_SCHMA^Q:289-101,H:719-781^41.27%ID^E:1e-13^SubName: Full=Pol polyprotein {ECO:0000313|EMBL:DAA04498.1};^Eukaryota; Metazoa; Platyhelminthes; Trematoda; Digenea; Strigeidida; Schistosomatoidea; Schistosomatidae; Schistosoma`Q6IFU1_SCHMA^Q6IFU1_SCHMA^Q:96-16,H:786-812^59.26%ID^E:1e-13^SubName: Full=Pol polyprotein {ECO:0000313|EMBL:DAA04498.1};^Eukaryota; Metazoa; Platyhelminthe…	0	0	0	0	0	0	0	0	1.09333	1	1.09333	1	33.3333	290
TR10347|c2_g1	TR10347|c2_g1_i1	0	W4Z131_STRPU^W4Z131_STRPU^Q:241-2,H:1086-1165^33.75%ID^E:2e-06^.^.	0	0	0	0	0	0	0	0	1.16	1	1.16	1	33.3333	242
TR10351|c0_g1	TR10351|c0_g1_i1	0	0	0	0	0	0	0	0	0	0	0.453333	1	0.453333	1	33.3333	283
TR10352|c0_g1	TR10352|c0_g1_i1	0	0	0	0	0	0	0	0	0	0	0.413333	1	0.413333	2	66.6667	696
TR10353|c1_g1	TR10353|c1_g1_i1	0	0	0	0	0	0	0	0	0	0	0.65	1	0.65	1	33.3333	258
TR10354|c0_g2	TR10354|c0_g2_i1	0	0	0	0	0	0	0	0	0	0	3.25333	1	3.25333	2	66.6667	234
TR10355|c0_g1	TR10355|c0_g1_i2	0	0	0	0	0	0	0	0	0	0	0.226667	1	0.226667	1	33.3333	727
TR10355|c0_g2	TR10355|c0_g2_i1	0	0	0	0	0	0	0	0	0	0	0.196667	1	0.196667	1	33.3333	284
TR10356|c0_g1	TR10356|c0_g1_i1	0	0	0	0	0	0	0	0	0	0	1.56333	1	1.56333	3	100	341
TR10357|c0_g2	TR10357|c0_g2_i1	0	0	0	0	0	0	0	0	0	0	1.04667	1	1.04667	1	33.3333	379
TR10359|c0_g1	TR10359|c0_g1_i2	0	0	0	0	0	0	0	0	0	0	3.41667	2	1.14333	1	11.16	339
TR10359|c0_g1	TR10359|c0_g1_i1	0	0	0	0	0	0	0	0	0	0	3.41667	2	2.27333	1	22.1733	301
TR1036|c0_g1	TR1036|c0_g1_i1	0	0	0	0	0	0	0	0	0	0	0.213333	1	0.213333	1	33.3333	368
TR10360|c0_g1	TR10360|c0_g1_i1	0	0	0	0	0	0	0	0	0	0	0.496667	1	0.496667	2	66.6667	615
TR10361|c1_g1	TR10361|c1_g1_i1	0	0	0	0	0	0	0	0	0	0	0.166667	1	0.166667	1	33.3333	558
TR10362|c0_g1	TR10362|c0_g1_i1	0	0	0	0	0	0	0	0	0	0	0.563333	1	0.563333	1	33.3333	447
TR10362|c0_g2	TR10362|c0_g2_i1	0	0	0	0	0	0	0	0	0	0	0.183333	1	0.183333	1	33.3333	447
TR10363|c0_g1	TR10363|c0_g1_i1	0	0	0	0	0	0	0	0	0	0	0.913333	1	0.913333	1	33.3333	273
TR10364|c0_g1	TR10364|c0_g1_i1	0	0	0	0	0	0	0	0	0	0	0.566667	1	0.566667	1	33.3333	366
TR10365|c0_g1	TR10365|c0_g1_i1	0	0	0	0	0	0	0	0	0	0	0.826667	1	0.826667	1	33.3333	245
TR10366|c1_g1	TR10366|c1_g1_i1	0	0	0	0	0	0	0	0	0	0	0.173333	1	0.173333	1	33.3333	403
TR10366|c2_g1	TR10366|c2_g1_i1	0	0	0	0	0	0	0	0	0	0	0.273333	1	0.273333	1	33.3333	371
TR10367|c0_g1	TR10367|c0_g1_i1	0	0	0	0	0	0	0	0	0	0	1.31	1	1.31	1	33.3333	1080
TR10367|c1_g1	TR10367|c1_g1_i1	0	0	0	0	0	0	0	0	0	0	0.38	1	0.38	1	33.3333	365
TR10368|c0_g1	TR10368|c0_g1_i1	0	A0A074ZZY0_9TREM^A0A074ZZY0_9TREM^Q:2-457,H:474-622^32.47%ID^E:3e-11^.^.	0	A0A074ZZY0_9TREM^A0A074ZZY0_9TREM^Q:1-152,H:474-622^32.47%ID^E:2e-11^.^.	0	0	0	0	0	0	0.446667	1	0.446667	2	66.6667	457
TR10368|c1_g1	TR10368|c1_g1_i1	PCDH9_HUMAN^PCDH9_HUMAN^Q:327-1,H:569-667^33.94%ID^E:2e-15^RecName: Full=Protocadherin-9;^Eukaryota; Metazoa; Chordata; Craniata; Vertebrata; Euteleostomi; Mammalia; Eutheria; Euarchontoglires; Primates; Haplorrhini; Catarrhini; Hominidae; Homo`PCDH9_HUMAN^PCDH9_HUMAN^Q:324-1,H:467-564^28.7%ID^E:6e-07^RecName: Full=Protocadherin-9;^Eukaryota; Metazoa; Chordata; Craniata; Vertebrata; Euteleostomi;…	A0A074ZZY0_9TREM^A0A074ZZY0_9TREM^Q:324-1,H:365-472^46.3%ID^E:4e-22^.^.	PCDH9_HUMAN^PCDH9_HUMAN^Q:1-109,H:569-667^33.94%ID^E:2e-15^RecName: Full=Protocadherin-9;^Eukaryota; Metazoa; Chordata; Craniata; Vertebrata; Euteleostomi; Mammalia; Eutheria; Euarchontoglires; Primates; Haplorrhini; Catarrhini; Hominidae; Homo`PCDH9_HUMAN^PCDH9_HUMAN^Q:2-109,H:467-564^28.7%ID^E:6e-07^RecName: Full=Protocadherin-9;^Eukaryota; Metazoa; Chordata; Craniata; Vertebrata; Euteleostomi;…	A0A074ZZY0_9TREM^A0A074ZZY0_9TREM^Q:2-109,H:365-472^46.3%ID^E:4e-22^.^.	PF00028.12^Cadherin^Cadherin domain^9-107^E:9.6e-20	0	0	NOG145470^	GO:0044291^cellular_component^cell-cell contact zone`GO:0030426^cellular_component^growth cone`GO:0016021^cellular_component^integral component of membrane`GO:0005886^cellular_component^plasma membrane`GO:0005509^molecular_function^calcium ion binding`GO:0030900^biological_process^forebrain development`GO:0007156^biological_process^homophilic cell adhesion via plasma membrane adhesion molecules	GO:0005509^molecular_function^calcium ion binding`GO:0007156^biological_process^homophilic cell adhesion via plasma membrane adhesion molecules`GO:0016020^cellular_component^membrane	0.66	1	0.66	2	66.6667	328
TR10369|c0_g1	TR10369|c0_g1_i1	0	0	0	0	0	0	0	0	0	0	0.05	1	0.05	1	33.3333	1071
TR10369|c0_g3	TR10369|c0_g3_i1	0	0	0	0	0	0	0	0	0	0	0.33	1	0.33	1	33.3333	344
TR10370|c0_g1	TR10370|c0_g1_i1	0	0	0	0	0	0	0	0	0	0	0.186667	1	0.186667	1	33.3333	567
TR10372|c0_g1	TR10372|c0_g1_i1	0	0	0	0	0	0	0	0	0	0	0.253333	1	0.253333	1	33.3333	884
TR10373|c0_g1	TR10373|c0_g1_i1	0	0	0	0	0	0	0	0	0	0	0.496667	1	0.496667	1	33.3333	478
TR10375|c1_g1	TR10375|c1_g1_i1	0	0	0	0	0	0	0	0	0	0	0.886667	1	0.886667	1	33.3333	275
TR10376|c0_g1	TR10376|c0_g1_i1	0	0	0	0	0	0	0	0	0	0	0.206667	1	0.206667	1	33.3333	493
TR10376|c1_g1	TR10376|c1_g1_i1	0	0	0	0	0	0	0	0	0	0	0.84	1	0.84	1	33.3333	689
TR10377|c0_g1	TR10377|c0_g1_i1	ABCAC_HUMAN^ABCAC_HUMAN^Q:347-3,H:1154-1268^35.65%ID^E:2e-07^RecName: Full=ATP-binding cassette sub-family A member 12;^Eukaryota; Metazoa; Chordata; Craniata; Vertebrata; Euteleostomi; Mammalia; Eutheria; Euarchontoglires; Primates; Haplorrhini; Catarrhini; Hominidae; Homo	G7YFR4_CLOSI^G7YFR4_CLOSI^Q:347-6,H:595-708^50.88%ID^E:3e-26^.^.	0	0	0	0	0	COG1131^(ABC) transporter	GO:0005737^cellular_component^cytoplasm`GO:0005829^cellular_component^cytosol`GO:0097209^cellular_component^epidermal lamellar body`GO:0016021^cellular_component^integral component of membrane`GO:0005743^cellular_component^mitochondrial inner membrane`GO:0005886^cellular_component^plasma membrane`GO:0034191^molecular_function^apolipoprotein A-I receptor binding`GO:0005524^molecular_function^ATP b…	0	3.27667	1	3.27667	1	33.3333	354
TR10377|c0_g2	TR10377|c0_g2_i1	ABCAC_HUMAN^ABCAC_HUMAN^Q:347-3,H:1154-1268^37.39%ID^E:2e-12^RecName: Full=ATP-binding cassette sub-family A member 12;^Eukaryota; Metazoa; Chordata; Craniata; Vertebrata; Euteleostomi; Mammalia; Eutheria; Euarchontoglires; Primates; Haplorrhini; Catarrhini; Hominidae; Homo	G7YFR4_CLOSI^G7YFR4_CLOSI^Q:347-6,H:595-708^50.88%ID^E:1e-32^.^.	ABCAC_HUMAN^ABCAC_HUMAN^Q:3-117,H:1154-1268^37.39%ID^E:2e-12^RecName: Full=ATP-binding cassette sub-family A member 12;^Eukaryota; Metazoa; Chordata; Craniata; Vertebrata; Euteleostomi; Mammalia; Eutheria; Euarchontoglires; Primates; Haplorrhini; Catarrhini; Hominidae; Homo	G7YFR4_CLOSI^G7YFR4_CLOSI^Q:3-116,H:595-708^50.88%ID^E:9e-33^.^.	0	0	ExpAA=59.91^PredHel=3^Topology=o15-37i54-73o93-115i	COG1131^(ABC) transporter	GO:0005737^cellular_component^cytoplasm`GO:0005829^cellular_component^cytosol`GO:0097209^cellular_component^epidermal lamellar body`GO:0016021^cellular_component^integral component of membrane`GO:0005743^cellular_component^mitochondrial inner membrane`GO:0005886^cellular_component^plasma membrane`GO:0034191^molecular_function^apolipoprotein A-I receptor binding`GO:0005524^molecular_function^ATP b…	0	0.89	1	0.89	1	33.3333	354
TR10377|c0_g3	TR10377|c0_g3_i1	ABCA4_HUMAN^ABCA4_HUMAN^Q:338-3,H:743-854^38.39%ID^E:3e-12^RecName: Full=Retinal-specific ATP-binding cassette transporter;^Eukaryota; Metazoa; Chordata; Craniata; Vertebrata; Euteleostomi; Mammalia; Eutheria; Euarchontoglires; Primates; Haplorrhini; Catarrhini; Hominidae; Homo	G7YFR4_CLOSI^G7YFR4_CLOSI^Q:347-6,H:595-708^51.75%ID^E:4e-33^.^.	ABCA4_HUMAN^ABCA4_HUMAN^Q:6-117,H:743-854^38.39%ID^E:3e-12^RecName: Full=Retinal-specific ATP-binding cassette transporter;^Eukaryota; Metazoa; Chordata; Craniata; Vertebrata; Euteleostomi; Mammalia; Eutheria; Euarchontoglires; Primates; Haplorrhini; Catarrhini; Hominidae; Homo	G7YFR4_CLOSI^G7YFR4_CLOSI^Q:3-116,H:595-708^51.75%ID^E:4e-33^.^.	0	0	ExpAA=59.89^PredHel=3^Topology=o20-42i55-74o94-116i	COG1131^(ABC) transporter	GO:0005887^cellular_component^integral component of plasma membrane`GO:0016020^cellular_component^membrane`GO:0097381^cellular_component^photoreceptor disc membrane`GO:0005524^molecular_function^ATP binding`GO:0042626^molecular_function^ATPase activity, coupled to transmembrane movement of substances`GO:0004012^molecular_function^phospholipid-translocating ATPase activity`GO:0005215^molecular_fun…	0	9.86333	1	9.86333	2	66.6667	354
TR10377|c0_g4	TR10377|c0_g4_i1	ABCAC_HUMAN^ABCAC_HUMAN^Q:347-3,H:1154-1268^38.26%ID^E:4e-15^RecName: Full=ATP-binding cassette sub-family A member 12;^Eukaryota; Metazoa; Chordata; Craniata; Vertebrata; Euteleostomi; Mammalia; Eutheria; Euarchontoglires; Primates; Haplorrhini; Catarrhini; Hominidae; Homo	G7YFR4_CLOSI^G7YFR4_CLOSI^Q:347-6,H:595-708^51.75%ID^E:4e-33^.^.	ABCAC_HUMAN^ABCAC_HUMAN^Q:3-117,H:1154-1268^38.26%ID^E:3e-15^RecName: Full=ATP-binding cassette sub-family A member 12;^Eukaryota; Metazoa; Chordata; Craniata; Vertebrata; Euteleostomi; Mammalia; Eutheria; Euarchontoglires; Primates; Haplorrhini; Catarrhini; Hominidae; Homo	G7YFR4_CLOSI^G7YFR4_CLOSI^Q:3-116,H:595-708^51.75%ID^E:4e-33^.^.	0	0	ExpAA=59.87^PredHel=3^Topology=o20-42i55-74o94-116i	COG1131^(ABC) transporter	GO:0005737^cellular_component^cytoplasm`GO:0005829^cellular_component^cytosol`GO:0097209^cellular_component^epidermal lamellar body`GO:0016021^cellular_component^integral component of membrane`GO:0005743^cellular_component^mitochondrial inner membrane`GO:0005886^cellular_component^plasma membrane`GO:0034191^molecular_function^apolipoprotein A-I receptor binding`GO:0005524^molecular_function^ATP b…	0	3.19	1	3.19	1	33.3333	354
TR10378|c0_g1	TR10378|c0_g1_i1	0	0	0	0	0	0	0	0	0	0	0.156667	1	0.156667	1	33.3333	423
TR10379|c0_g1	TR10379|c0_g1_i1	0	0	0	0	0	0	0	0	0	0	0.883333	1	0.883333	1	33.3333	344
TR1038|c0_g1	TR1038|c0_g1_i1	0	0	0	0	0	0	0	0	0	0	0.7	1	0.7	1	33.3333	294
TR10381|c0_g3	TR10381|c0_g3_i1	0	0	0	0	0	0	0	0	0	0	0.16	1	0.16	1	33.3333	419
TR10382|c0_g1	TR10382|c0_g1_i1	0	0	0	0	0	0	0	0	0	0	0.743333	1	0.743333	1	33.3333	267
TR10383|c0_g1	TR10383|c0_g1_i1	0	0	0	0	0	0	0	0	0	0	0.64	1	0.64	1	33.3333	348
TR10384|c0_g2	TR10384|c0_g2_i1	0	0	0	0	0	0	0	0	0	0	0.26	1	0.26	1	33.3333	380
TR10385|c0_g1	TR10385|c0_g1_i1	0	A0A095BWJ5_SCHHA^A0A095BWJ5_SCHHA^Q:6-191,H:438-499^40.32%ID^E:6e-06^SubName: Full=Uncharacterized protein {ECO:0000313|EMBL:KGB33403.1};^Eukaryota; Metazoa; Platyhelminthes; Trematoda; Digenea; Strigeidida; Schistosomatoidea; Schistosomatidae; Schistosoma	0	G7YWB7_CLOSI^G7YWB7_CLOSI^Q:2-121,H:420-528^36.89%ID^E:3e-07^.^.	0	0	ExpAA=21.50^PredHel=1^Topology=o20-42i	0	0	0	0.43	1	0.43	1	33.3333	366
TR10386|c0_g1	TR10386|c0_g1_i1	0	0	0	0	0	0	0	0	0	0	1.00667	1	1.00667	1	33.3333	930
TR10387|c1_g1	TR10387|c1_g1_i1	0	0	0	0	0	0	0	0	0	0	1.31	1	1.31	1	33.3333	300
TR10387|c2_g1	TR10387|c2_g1_i1	0	0	0	0	0	0	0	0	0	0	1.25333	1	1.25333	1	33.3333	253
TR10388|c0_g2	TR10388|c0_g2_i1	0	0	0	0	0	0	0	0	0	0	0.376667	1	0.376667	1	33.3333	441
TR1039|c0_g1	TR1039|c0_g1_i1	0	0	0	0	0	0	0	0	0	0	0.806667	1	0.806667	2	66.6667	410
TR10390|c0_g2	TR10390|c0_g2_i1	0	0	0	0	0	0	0	0	0	0	0.463333	1	0.463333	1	33.3333	399
TR10391|c0_g1	TR10391|c0_g1_i1	0	0	0	0	0	0	0	0	0	0	0.54	1	0.54	1	33.3333	320
TR10391|c0_g2	TR10391|c0_g2_i1	0	0	0	0	0	0	0	0	0	0	0.333333	1	0.333333	2	66.6667	570
TR10394|c1_g1	TR10394|c1_g1_i1	0	0	0	0	0	0	0	0	0	0	0.39	1	0.39	1	33.3333	544
TR10395|c0_g1	TR10395|c0_g1_i1	0	0	0	0	0	0	0	0	0	0	2.91667	1	2.91667	2	66.6667	257
TR10397|c0_g1	TR10397|c0_g1_i1	FIMB5_ARATH^FIMB5_ARATH^Q:393-1,H:363-486^43.94%ID^E:4e-24^RecName: Full=Fimbrin-5 {ECO:0000305};^Eukaryota; Viridiplantae; Streptophyta; Embryophyta; Tracheophyta; Spermatophyta; Magnoliophyta; eudicotyledons; Gunneridae; Pentapetalae; rosids; malvids; Brassicales; Brassicaceae; Camelineae; Arabidopsis	X6LAB4_RETFI^X6LAB4_RETFI^Q:393-67,H:52-157^53.15%ID^E:7e-34^.^.	FIMB2_ARATH^FIMB2_ARATH^Q:1-131,H:365-488^43.94%ID^E:8e-28^RecName: Full=Fimbrin-2 {ECO:0000305};^Eukaryota; Viridiplantae; Streptophyta; Embryophyta; Tracheophyta; Spermatophyta; Magnoliophyta; eudicotyledons; Gunneridae; Pentapetalae; rosids; malvids; Brassicales; Brassicaceae; Camelineae; Arabidopsis	X6MHJ5_RETFI^X6MHJ5_RETFI^Q:1-131,H:287-412^53.44%ID^E:3e-38^.^.	PF00307.26^CH^Calponin homology (CH) domain^35-131^E:3.2e-12	0	0	COG5069^Microtubule associated monoxygenase, calponin and LIM domain containing	GO:0005737^cellular_component^cytoplasm`GO:0005856^cellular_component^cytoskeleton	GO:0005515^molecular_function^protein binding	0.24	1	0.24	1	33.3333	394
TR10397|c0_g2	TR10397|c0_g2_i1	FIMB5_ARATH^FIMB5_ARATH^Q:393-1,H:363-486^43.94%ID^E:4e-24^RecName: Full=Fimbrin-5 {ECO:0000305};^Eukaryota; Viridiplantae; Streptophyta; Embryophyta; Tracheophyta; Spermatophyta; Magnoliophyta; eudicotyledons; Gunneridae; Pentapetalae; rosids; malvids; Brassicales; Brassicaceae; Camelineae; Arabidopsis	X6LAB4_RETFI^X6LAB4_RETFI^Q:393-67,H:52-157^53.15%ID^E:7e-34^.^.	FIMB2_ARATH^FIMB2_ARATH^Q:1-131,H:365-488^43.94%ID^E:8e-28^RecName: Full=Fimbrin-2 {ECO:0000305};^Eukaryota; Viridiplantae; Streptophyta; Embryophyta; Tracheophyta; Spermatophyta; Magnoliophyta; eudicotyledons; Gunneridae; Pentapetalae; rosids; malvids; Brassicales; Brassicaceae; Camelineae; Arabidopsis	X6MHJ5_RETFI^X6MHJ5_RETFI^Q:1-131,H:287-412^53.44%ID^E:3e-38^.^.	PF00307.26^CH^Calponin homology (CH) domain^35-131^E:3.2e-12	0	0	COG5069^Microtubule associated monoxygenase, calponin and LIM domain containing	GO:0005737^cellular_component^cytoplasm`GO:0005856^cellular_component^cytoskeleton	GO:0005515^molecular_function^protein binding	0.24	1	0.24	1	33.3333	394
TR10397|c1_g1	TR10397|c1_g1_i1	FIMB3_ARATH^FIMB3_ARATH^Q:469-47,H:467-617^42.11%ID^E:3e-24^RecName: Full=Fimbrin-3 {ECO:0000305};^Eukaryota; Viridiplantae; Streptophyta; Embryophyta; Tracheophyta; Spermatophyta; Magnoliophyta; eudicotyledons; Gunneridae; Pentapetalae; rosids; malvids; Brassicales; Brassicaceae; Camelineae; Arabidopsis	I7MF85_TETTS^I7MF85_TETTS^Q:442-23,H:380-517^53.57%ID^E:1e-36^SubName: Full=Fimbrin-like protein {ECO:0000313|EMBL:EAR99487.1};^Eukaryota; Alveolata; Ciliophora; Intramacronucleata; Oligohymenophorea; Hymenostomatida; Tetrahymenina; Tetrahymenidae; Tetrahymena	FIMB1_ARATH^FIMB1_ARATH^Q:1-141,H:466-616^42.76%ID^E:1e-31^RecName: Full=Fimbrin-1 {ECO:0000303|PubMed:11123801};^Eukaryota; Viridiplantae; Streptophyta; Embryophyta; Tracheophyta; Spermatophyta; Magnoliophyta; eudicotyledons; Gunneridae; Pentapetalae; rosids; malvids; Brassicales; Brassicaceae; Camelineae; Arabidopsis	I7MF85_TETTS^I7MF85_TETTS^Q:10-149,H:380-517^56.43%ID^E:5e-43^SubName: Full=Fimbrin-like protein {ECO:0000313|EMBL:EAR99487.1};^Eukaryota; Alveolata; Ciliophora; Intramacronucleata; Oligohymenophorea; Hymenostomatida; Tetrahymenina; Tetrahymenidae; Tetrahymena	PF00307.26^CH^Calponin homology (CH) domain^42-144^E:4.5e-14	0	0	COG5069^Microtubule associated monoxygenase, calponin and LIM domain containing	GO:0005737^cellular_component^cytoplasm`GO:0005856^cellular_component^cytoskeleton`GO:0005509^molecular_function^calcium ion binding`GO:0007623^biological_process^circadian rhythm	GO:0005515^molecular_function^protein binding	0.256667	1	0.256667	1	33.3333	471
TR10398|c0_g1	TR10398|c0_g1_i1	0	0	0	0	0	0	0	0	0	0	2.38667	1	2.38667	1	33.3333	247
TR10399|c0_g1	TR10399|c0_g1_i1	IF5A1_RABIT^IF5A1_RABIT^Q:6-434,H:11-147^48.25%ID^E:4e-44^RecName: Full=Eukaryotic translation initiation factor 5A-1;^Eukaryota; Metazoa; Chordata; Craniata; Vertebrata; Euteleostomi; Mammalia; Eutheria; Euarchontoglires; Glires; Lagomorpha; Leporidae; Oryctolagus	A7ARS6_BABBO^A7ARS6_BABBO^Q:3-437,H:9-154^52.74%ID^E:9e-49^.^.	IF5A1_RABIT^IF5A1_RABIT^Q:2-144,H:11-147^48.25%ID^E:4e-44^RecName: Full=Eukaryotic translation initiation factor 5A-1;^Eukaryota; Metazoa; Chordata; Craniata; Vertebrata; Euteleostomi; Mammalia; Eutheria; Euarchontoglires; Glires; Lagomorpha; Leporidae; Oryctolagus	A7ARS6_BABBO^A7ARS6_BABBO^Q:1-145,H:9-154^52.74%ID^E:8e-49^.^.	PF01287.15^eIF-5a^Eukaryotic elongation factor 5A hypusine, DNA-binding OB fold^74-144^E:4.1e-16	0	0	COG0231^Involved in peptide bond synthesis. Stimulates efficient translation and peptide-bond synthesis on native or reconstituted 70S ribosomes in vitro. Probably functions indirectly by altering the affinity of the ribosome for aminoacyl-tRNA, thus increasing their reactivity as acceptors for peptidyl transferase (By similarity)	GO:0005789^cellular_component^endoplasmic reticulum membrane`GO:0005643^cellular_component^nuclear pore`GO:0043022^molecular_function^ribosome binding`GO:0003746^molecular_function^translation elongation factor activity`GO:0051028^biological_process^mRNA transport`GO:0008612^biological_process^peptidyl-lysine modification to peptidyl-hypusine`GO:0045727^biological_process^positive regulation of t…	GO:0003723^molecular_function^RNA binding`GO:0003746^molecular_function^translation elongation factor activity`GO:0043022^molecular_function^ribosome binding`GO:0006452^biological_process^translational frameshifting`GO:0045901^biological_process^positive regulation of translational elongation`GO:0045905^biological_process^positive regulation of translational termination	0.146667	1	0.146667	1	33.3333	438
TR10399|c0_g2	TR10399|c0_g2_i1	IF5A1_SCHPO^IF5A1_SCHPO^Q:1-435,H:5-143^47.59%ID^E:3e-48^RecName: Full=Eukaryotic translation initiation factor 5A-1;^Eukaryota; Fungi; Dikarya; Ascomycota; Taphrinomycotina; Schizosaccharomycetes; Schizosaccharomycetales; Schizosaccharomycetaceae; Schizosaccharomyces	D8TW02_VOLCA^D8TW02_VOLCA^Q:1-450,H:3-154^60.53%ID^E:2e-56^SubName: Full=Eukaryotic translation initiation factor 5A {ECO:0000313|EMBL:EFJ48283.1};^Eukaryota; Viridiplantae; Chlorophyta; Chlorophyceae; Chlamydomonadales; Volvocaceae; Volvox	IF5A1_SCHPO^IF5A1_SCHPO^Q:1-145,H:5-143^47.59%ID^E:3e-48^RecName: Full=Eukaryotic translation initiation factor 5A-1;^Eukaryota; Fungi; Dikarya; Ascomycota; Taphrinomycotina; Schizosaccharomycetes; Schizosaccharomycetales; Schizosaccharomycetaceae; Schizosaccharomyces	D8TW02_VOLCA^D8TW02_VOLCA^Q:1-150,H:3-154^60.53%ID^E:2e-56^SubName: Full=Eukaryotic translation initiation factor 5A {ECO:0000313|EMBL:EFJ48283.1};^Eukaryota; Viridiplantae; Chlorophyta; Chlorophyceae; Chlamydomonadales; Volvocaceae; Volvox	PF01287.15^eIF-5a^Eukaryotic elongation factor 5A hypusine, DNA-binding OB fold^81-151^E:4.6e-16	0	0	0	GO:0005829^cellular_component^cytosol`GO:0022626^cellular_component^cytosolic ribosome`GO:0005730^cellular_component^nucleolus`GO:0005634^cellular_component^nucleus`GO:0043022^molecular_function^ribosome binding`GO:0003723^molecular_function^RNA binding`GO:0003746^molecular_function^translation elongation factor activity`GO:0002182^biological_process^cytoplasmic translational elongation`GO:000218…	GO:0003723^molecular_function^RNA binding`GO:0003746^molecular_function^translation elongation factor activity`GO:0043022^molecular_function^ribosome binding`GO:0006452^biological_process^translational frameshifting`GO:0045901^biological_process^positive regulation of translational elongation`GO:0045905^biological_process^positive regulation of translational termination	0.413333	1	0.413333	2	100	457
TR104|c0_g1	TR104|c0_g1_i1	0	0	0	0	0	0	0	0	0	0	0.43	1	0.43	2	66.6667	424
TR1040|c0_g1	TR1040|c0_g1_i1	0	0	0	0	0	0	0	0	0	0	0.653333	1	0.653333	2	66.6667	396
TR10400|c0_g1	TR10400|c0_g1_i1	0	0	0	0	0	0	0	0	0	0	0.423333	1	0.423333	1	33.3333	752
TR10400|c1_g1	TR10400|c1_g1_i1	0	0	0	0	0	0	0	0	0	0	1.13	1	1.13	1	33.3333	267
TR10403|c0_g1	TR10403|c0_g1_i1	0	Q4QQE9_SCHMA^Q4QQE9_SCHMA^Q:3-314,H:619-722^42.31%ID^E:4e-12^SubName: Full=Endonuclease-reverse transcriptase {ECO:0000313|EMBL:CAJ00235.1};^Eukaryota; Metazoa; Platyhelminthes; Trematoda; Digenea; Strigeidida; Schistosomatoidea; Schistosomatidae; Schistosoma	0	0	0	0	0	0	0	0	0.673333	1	0.673333	3	100	461
TR10404|c0_g1	TR10404|c0_g1_i1	0	0	0	0	0	0	0	0	0	0	0.816667	1	0.816667	2	66.6667	390
TR10405|c0_g1	TR10405|c0_g1_i1	0	0	0	0	0	0	0	0	0	0	0.28	1	0.28	1	33.3333	368
TR10405|c0_g2	TR10405|c0_g2_i1	0	0	0	0	0	0	0	0	0	0	0.216667	1	0.216667	1	33.3333	365
TR10407|c0_g1	TR10407|c0_g1_i1	0	0	0	0	0	0	0	0	0	0	0.146667	1	0.146667	1	33.3333	505
TR10407|c1_g1	TR10407|c1_g1_i1	0	0	0	0	0	0	0	0	0	0	0.803333	1	0.803333	1	33.3333	262
TR10408|c0_g1	TR10408|c0_g1_i1	0	0	0	0	0	0	0	0	0	0	0.196667	1	0.196667	1	33.3333	433
TR1041|c0_g1	TR1041|c0_g1_i1	0	0	0	0	0	0	0	0	0	0	1.75	1	1.75	1	33.3333	276
TR10411|c0_g1	TR10411|c0_g1_i1	0	0	0	0	0	0	0	0	0	0	0.693333	1	0.693333	2	66.6667	322
TR10412|c0_g1	TR10412|c0_g1_i1	0	0	0	0	0	0	0	0	0	0	0.32	1	0.32	1	33.3333	394
TR10414|c0_g1	TR10414|c0_g1_i1	0	0	0	0	0	0	0	0	0	0	0.206667	1	0.206667	2	66.6667	791
TR10414|c0_g2	TR10414|c0_g2_i1	0	0	0	0	0	0	0	0	0	0	0.333333	1	0.333333	2	66.6667	791
TR10416|c0_g1	TR10416|c0_g1_i1	0	0	0	0	0	0	0	0	0	0	1.35	1	1.35	1	33.3333	249
TR10417|c0_g1	TR10417|c0_g1_i1	0	0	0	0	0	0	0	0	0	0	1.01	1	1.01	3	100	487
TR10418|c0_g1	TR10418|c0_g1_i1	0	0	0	0	0	0	0	0	0	0	0.463333	1	0.463333	1	33.3333	338
TR10419|c0_g1	TR10419|c0_g1_i1	0	0	0	0	0	0	0	0	0	0	0.216667	1	0.216667	1	33.3333	412
TR1042|c0_g1	TR1042|c0_g1_i1	0	0	0	0	0	0	0	0	0	0	0.556667	1	0.556667	3	100	703
TR10420|c0_g1	TR10420|c0_g1_i1	0	0	0	0	0	0	0	0	0	0	2.66	1	2.66	2	66.6667	243
TR10420|c0_g2	TR10420|c0_g2_i1	0	0	0	0	0	0	0	0	0	0	0.13	1	0.13	1	33.3333	464
TR10421|c0_g1	TR10421|c0_g1_i1	0	0	0	0	0	0	0	0	0	0	0.84	1	0.84	3	100	928
TR10422|c0_g1	TR10422|c0_g1_i1	0	0	0	0	0	0	0	0	0	0	2.17	1	2.17	1	33.3333	252
TR10422|c1_g1	TR10422|c1_g1_i1	0	0	0	0	0	0	0	0	0	0	0.21	1	0.21	1	33.3333	369
TR10423|c0_g2	TR10423|c0_g2_i1	0	0	0	0	0	0	0	0	0	0	0.896667	1	0.896667	1	33.3333	470
TR10424|c0_g1	TR10424|c0_g1_i1	0	0	0	0	0	0	0	0	0	0	0.606667	1	0.606667	1	33.3333	404
TR10425|c0_g1	TR10425|c0_g1_i1	0	0	0	0	0	0	0	0	0	0	3.54333	1	3.54333	1	33.3333	647
TR10426|c0_g1	TR10426|c0_g1_i1	0	0	0	0	0	0	0	0	0	0	1.33333	1	1.33333	1	33.3333	225
TR10427|c0_g1	TR10427|c0_g1_i1	ROR1_HUMAN^ROR1_HUMAN^Q:12-272,H:576-660^56.32%ID^E:4e-23^RecName: Full=Tyrosine-protein kinase transmembrane receptor ROR1;^Eukaryota; Metazoa; Chordata; Craniata; Vertebrata; Euteleostomi; Mammalia; Eutheria; Euarchontoglires; Primates; Haplorrhini; Catarrhini; Hominidae; Homo	H2KP00_CLOSI^H2KP00_CLOSI^Q:6-275,H:352-441^80%ID^E:9e-43^.^.	0	0	0	0	0	COG0515^Serine Threonine protein kinase	GO:0005737^cellular_component^cytoplasm`GO:0005887^cellular_component^integral component of plasma membrane`GO:0005886^cellular_component^plasma membrane`GO:0043235^cellular_component^receptor complex`GO:0005524^molecular_function^ATP binding`GO:0004714^molecular_function^transmembrane receptor protein tyrosine kinase activity`GO:0017147^molecular_function^Wnt-protein binding`GO:0018108^biologica…	0	1.77333	1	1.77333	1	33.3333	275
TR10428|c1_g1	TR10428|c1_g1_i1	0	0	0	0	0	0	0	0	0	0	0.523333	1	0.523333	2	66.6667	557
TR10429|c0_g1	TR10429|c0_g1_i1	0	G4M1V0_SCHMA^G4M1V0_SCHMA^Q:178-2,H:659-718^43.33%ID^E:3e-07^SubName: Full=Acyl-CoA:glycerol-3-phosphate acyltransferase {ECO:0000313|EMBL:CCD61084.1};^Eukaryota; Metazoa; Platyhelminthes; Trematoda; Digenea; Strigeidida; Schistosomatoidea; Schistosomatidae; Schistosoma`G4M1V0_SCHMA^G4M1V0_SCHMA^Q:243-184,H:637-656^60%ID^E:3e-07^SubName: Full=Acyl-CoA:glycerol-3-phosphate acyltransferase {ECO:000…	0	0	0	0	0	0	0	0	2.53667	1	2.53667	2	66.6667	254
TR1043|c0_g1	TR1043|c0_g1_i1	0	0	0	0	0	0	0	0	0	0	1	1	1	2	66.6667	415
TR10430|c0_g1	TR10430|c0_g1_i1	0	0	0	0	0	0	0	0	0	0	0.79	1	0.79	2	66.6667	351
TR10431|c0_g1	TR10431|c0_g1_i1	0	0	0	0	0	0	0	0	0	0	0.443333	1	0.443333	3	100	640
TR10431|c1_g1	TR10431|c1_g1_i1	0	0	0	0	0	0	0	0	0	0	0.23	1	0.23	1	33.3333	402
TR10433|c0_g1	TR10433|c0_g1_i1	0	0	0	0	0	0	0	0	0	0	0.303333	1	0.303333	1	33.3333	430
TR10434|c0_g1	TR10434|c0_g1_i1	0	0	0	0	0	0	0	0	0	0	0.81	1	0.81	1	33.3333	246
TR10435|c0_g1	TR10435|c0_g1_i1	0	0	0	0	0	0	0	0	0	0	9.04667	1	9.04667	3	100	227
TR10435|c0_g2	TR10435|c0_g2_i1	0	0	0	0	0	0	0	0	0	0	1.26	1	1.26	1	33.3333	227
TR10437|c0_g1	TR10437|c0_g1_i1	0	0	0	0	0	0	0	0	0	0	0.27	1	0.27	1	33.3333	532
TR10438|c0_g1	TR10438|c0_g1_i1	0	0	0	0	0	0	0	0	0	0	0.396667	1	0.396667	1	33.3333	786
TR10438|c1_g1	TR10438|c1_g1_i1	0	0	0	0	0	0	0	0	0	0	0.94	1	0.94	1	33.3333	271
TR1044|c0_g1	TR1044|c0_g1_i1	0	0	0	0	0	0	0	0	0	0	0.19	1	0.19	1	33.3333	386
TR10440|c0_g1	TR10440|c0_g1_i1	0	M4B123_XIPMA^M4B123_XIPMA^Q:18-359,H:40-152^28.07%ID^E:4e-08^SubName: Full=Uncharacterized protein {ECO:0000313|Ensembl:ENSXMAP00000020420};^Eukaryota; Metazoa; Chordata; Craniata; Vertebrata; Euteleostomi; Actinopterygii; Neopterygii; Teleostei; Neoteleostei; Acanthomorphata; Ovalentaria; Atherinomorphae; Cyprinodontiformes; Poeciliidae; Poeciliinae; Xiphophorus	0	0	0	0	0	0	0	0	0.87	1	0.87	1	33.3333	365
TR10442|c0_g1	TR10442|c0_g1_i1	0	0	0	0	0	0	0	0	0	0	0.263333	1	0.263333	1	33.3333	338
TR10443|c0_g1	TR10443|c0_g1_i1	0	0	0	0	0	0	0	0	0	0	0.776667	1	0.776667	2	66.6667	561
TR10443|c0_g2	TR10443|c0_g2_i1	0	0	0	0	0	0	0	0	0	0	0.37	1	0.37	1	33.3333	561
TR10444|c0_g1	TR10444|c0_g1_i1	0	Q9AVH2_PEA^Q9AVH2_PEA^Q:160-387,H:1-76^96.05%ID^E:3e-43^SubName: Full=Putative senescence-associated protein {ECO:0000313|EMBL:BAB33421.1};^Eukaryota; Viridiplantae; Streptophyta; Embryophyta; Tracheophyta; Spermatophyta; Magnoliophyta; eudicotyledons; Gunneridae; Pentapetalae; rosids; fabids; Fabales; Fabaceae; Papilionoideae; Fabeae; Pisum	0	0	0	0	0	0	0	0	1.09	1	1.09	3	100	389
TR10445|c0_g1	TR10445|c0_g1_i1	0	0	0	0	0	0	0	0	0	0	0.6	1	0.6	1	33.3333	406
TR10446|c0_g1	TR10446|c0_g1_i1	0	G4V6H5_SCHMA^G4V6H5_SCHMA^Q:110-298,H:80-142^44.44%ID^E:1e-09^SubName: Full=Putative uncharacterized protein {ECO:0000313|EMBL:CCD75783.1};^Eukaryota; Metazoa; Platyhelminthes; Trematoda; Digenea; Strigeidida; Schistosomatoidea; Schistosomatidae; Schistosoma	0	G4V6H5_SCHMA^G4V6H5_SCHMA^Q:37-99,H:80-142^44.44%ID^E:1e-09^SubName: Full=Putative uncharacterized protein {ECO:0000313|EMBL:CCD75783.1};^Eukaryota; Metazoa; Platyhelminthes; Trematoda; Digenea; Strigeidida; Schistosomatoidea; Schistosomatidae; Schistosoma	PF08833.5^Axin_b-cat_bind^Axin beta-catenin binding domain^71-87^E:0.0003	0	0	0	0	0	0.353333	1	0.353333	1	33.3333	305
TR10448|c0_g1	TR10448|c0_g1_i1	0	0	0	0	0	0	0	0	0	0	0.51	1	0.51	1	33.3333	274
TR10449|c0_g1	TR10449|c0_g1_i1	0	0	0	0	0	0	0	0	0	0	0.953333	1	0.953333	1	33.3333	252
TR10449|c1_g1	TR10449|c1_g1_i1	0	A0A074ZVW7_9TREM^A0A074ZVW7_9TREM^Q:167-9,H:70-122^62.26%ID^E:6e-14^.^.	ZC21C_MOUSE^ZC21C_MOUSE^Q:163-245,H:449-522^31.33%ID^E:8e-07^RecName: Full=Zinc finger C2HC domain-containing protein 1C;^Eukaryota; Metazoa; Chordata; Craniata; Vertebrata; Euteleostomi; Mammalia; Eutheria; Euarchontoglires; Glires; Rodentia; Sciurognathi; Muroidea; Muridae; Murinae; Mus; Mus	C7TY37_SCHJA^C7TY37_SCHJA^Q:1-267,H:59-327^28.99%ID^E:7e-23^.^.	PF13913.1^zf-C2HC_2^zinc-finger of a C2HC-type^211-233^E:0.042	0	0	0	GO:0046872^molecular_function^metal ion binding	0	0.383333	1	0.383333	2	66.6667	804
TR10450|c0_g1	TR10450|c0_g1_i1	0	0	0	0	0	0	0	0	0	0	0.283333	1	0.283333	3	100	885
TR10451|c0_g1	TR10451|c0_g1_i1	0	0	0	0	0	0	0	0	0	0	0.44	1	0.44	2	66.6667	540
TR10453|c0_g1	TR10453|c0_g1_i1	0	0	0	0	0	0	0	0	0	0	0.276667	1	0.276667	1	33.3333	684
TR10454|c0_g1	TR10454|c0_g1_i1	RPC10_HUMAN^RPC10_HUMAN^Q:405-70,H:2-108^37.72%ID^E:9e-17^RecName: Full=DNA-directed RNA polymerase III subunit RPC10;^Eukaryota; Metazoa; Chordata; Craniata; Vertebrata; Euteleostomi; Mammalia; Eutheria; Euarchontoglires; Primates; Haplorrhini; Catarrhini; Hominidae; Homo	A0A075ADJ7_9TREM^A0A075ADJ7_9TREM^Q:414-67,H:82-197^92.24%ID^E:2e-75^.^.	RPC10_HUMAN^RPC10_HUMAN^Q:3-114,H:2-108^37.72%ID^E:3e-17^RecName: Full=DNA-directed RNA polymerase III subunit RPC10;^Eukaryota; Metazoa; Chordata; Craniata; Vertebrata; Euteleostomi; Mammalia; Eutheria; Euarchontoglires; Primates; Haplorrhini; Catarrhini; Hominidae; Homo	A0A075ADJ7_9TREM^A0A075ADJ7_9TREM^Q:1-115,H:83-197^93.04%ID^E:3e-76^.^.	PF01096.13^TFIIS_C^Transcription factor S-II (TFIIS)^76-113^E:4.4e-19	0	0	COG1594^DNA-dependent RNA polymerase catalyzes the transcription of DNA into RNA using the four ribonucleoside triphosphates as substrates (By similarity)	GO:0005829^cellular_component^cytosol`GO:0005666^cellular_component^DNA-directed RNA polymerase III complex`GO:0005654^cellular_component^nucleoplasm`GO:0003677^molecular_function^DNA binding`GO:0003899^molecular_function^DNA-directed RNA polymerase activity`GO:0008270^molecular_function^zinc ion binding`GO:0051607^biological_process^defense response to virus`GO:0010467^biological_process^gene ex…	GO:0003676^molecular_function^nucleic acid binding`GO:0008270^molecular_function^zinc ion binding`GO:0006351^biological_process^transcription, DNA-templated	9.15333	1	9.15333	3	100	471
TR10455|c0_g1	TR10455|c0_g1_i1	0	0	0	0	0	0	0	0	0	0	0.65	1	0.65	2	66.6667	702
TR10456|c0_g1	TR10456|c0_g1_i1	0	0	0	0	0	0	0	0	0	0	0.463333	1	0.463333	2	66.6667	691
TR10457|c0_g1	TR10457|c0_g1_i1	0	0	0	0	0	0	0	0	0	0	1.20667	1	1.20667	1	33.3333	308
TR10457|c1_g1	TR10457|c1_g1_i1	0	0	0	0	0	0	0	0	0	0	0.543333	1	0.543333	1	33.3333	634
TR10457|c2_g1	TR10457|c2_g1_i1	0	0	0	0	0	0	0	0	0	0	0.403333	1	0.403333	1	33.3333	776
TR10458|c0_g1	TR10458|c0_g1_i1	0	0	0	0	0	0	0	0	0	0	0.303333	1	0.303333	1	33.3333	430
TR1046|c0_g1	TR1046|c0_g1_i1	0	G7YF24_CLOSI^G7YF24_CLOSI^Q:3-377,H:398-516^38.4%ID^E:2e-15^.^.	0	G7YF24_CLOSI^G7YF24_CLOSI^Q:1-125,H:398-516^38.4%ID^E:2e-15^.^.	0	0	0	0	0	0	0.196667	1	0.196667	1	33.3333	382
TR10461|c0_g1	TR10461|c0_g1_i1	0	0	0	0	0	0	0	0	0	0	0.883333	1	0.883333	1	33.3333	310
TR10462|c0_g2	TR10462|c0_g2_i1	0	0	0	0	0	0	0	0	0	0	0.406667	1	0.406667	1	33.3333	292
TR10463|c0_g1	TR10463|c0_g1_i1	0	0	0	A0A075A5N8_9TREM^A0A075A5N8_9TREM^Q:1-112,H:444-568^44.09%ID^E:2e-10^.^.	0	0	0	0	0	0	0.343333	1	0.343333	1	33.3333	339
TR10463|c2_g1	TR10463|c2_g1_i1	0	0	0	0	0	0	0	0	0	0	0.496667	1	0.496667	1	33.3333	276
TR10464|c0_g1	TR10464|c0_g1_i1	0	U5Y3N6_9CAEN^U5Y3N6_9CAEN^Q:219-329,H:235-271^81.08%ID^E:2e-20^SubName: Full=Transposase {ECO:0000313|EMBL:AGZ84231.1};^Eukaryota; Metazoa; Lophotrochozoa; Mollusca; Gastropoda; Caenogastropoda; Hypsogastropoda; Neogastropoda; Buccinoidea; Melongenidae; Pugilina`U5Y3N6_9CAEN^U5Y3N6_9CAEN^Q:1-177,H:155-213^49.15%ID^E:2e-20^SubName: Full=Transposase {ECO:0000313|EMBL:AGZ84231.1};^Eukaryota; Metazoa…	0	0	0	0	0	0	0	0	0.493333	1	0.493333	1	33.3333	330
TR10466|c0_g1	TR10466|c0_g1_i1	0	0	0	0	0	0	0	0	0	0	0.463333	1	0.463333	2	66.6667	883
TR10468|c0_g1	TR10468|c0_g1_i1	0	0	0	0	0	0	0	0	0	0	1.99	1	1.99	2	66.6667	263
TR10469|c0_g2	TR10469|c0_g2_i1	0	G7YXD3_CLOSI^G7YXD3_CLOSI^Q:259-14,H:95-183^40.45%ID^E:3e-10^.^.	0	0	0	0	0	0	0	0	0.643333	1	0.643333	1	33.3333	671
TR1047|c0_g1	TR1047|c0_g1_i1	0	0	0	0	0	0	0	0	0	0	0.7	1	0.7	1	33.3333	520
TR10471|c0_g1	TR10471|c0_g1_i1	ANK3_HUMAN^ANK3_HUMAN^Q:2-739,H:151-395^59.76%ID^E:2e-83^RecName: Full=Ankyrin-3;^Eukaryota; Metazoa; Chordata; Craniata; Vertebrata; Euteleostomi; Mammalia; Eutheria; Euarchontoglires; Primates; Haplorrhini; Catarrhini; Hominidae; Homo`ANK3_HUMAN^ANK3_HUMAN^Q:11-739,H:513-758^41.7%ID^E:5e-46^RecName: Full=Ankyrin-3;^Eukaryota; Metazoa; Chordata; Craniata; Vertebrata; Euteleostomi; Mammalia; Euth…	G7Y2F9_CLOSI^G7Y2F9_CLOSI^Q:2-739,H:371-616^79.67%ID^E:1e-123^.^.`G7Y2F9_CLOSI^G7Y2F9_CLOSI^Q:59-715,H:750-974^41.78%ID^E:1e-39^.^.`G7Y2F9_CLOSI^G7Y2F9_CLOSI^Q:59-676,H:519-727^40.95%ID^E:7e-31^.^.`G7Y2F9_CLOSI^G7Y2F9_CLOSI^Q:68-736,H:456-681^36.68%ID^E:8e-30^.^.`G7Y2F9_CLOSI^G7Y2F9_CLOSI^Q:59-739,H:717-948^36.05%ID^E:8e-30^.^.`G7Y2F9_CLOSI^G7Y2F9_CLOSI^Q:59-736,H:585-812^36.96%ID^E:2e-29^.^.`G7Y…	ANK3_HUMAN^ANK3_HUMAN^Q:1-246,H:151-395^59.76%ID^E:3e-88^RecName: Full=Ankyrin-3;^Eukaryota; Metazoa; Chordata; Craniata; Vertebrata; Euteleostomi; Mammalia; Eutheria; Euarchontoglires; Primates; Haplorrhini; Catarrhini; Hominidae; Homo`ANK3_HUMAN^ANK3_HUMAN^Q:4-246,H:513-758^41.7%ID^E:3e-49^RecName: Full=Ankyrin-3;^Eukaryota; Metazoa; Chordata; Craniata; Vertebrata; Euteleostomi; Mammalia; Euthe…	G7Y2F9_CLOSI^G7Y2F9_CLOSI^Q:1-246,H:371-616^79.67%ID^E:2e-133^.^.`G7Y2F9_CLOSI^G7Y2F9_CLOSI^Q:5-238,H:735-974^42.08%ID^E:1e-43^.^.`G7Y2F9_CLOSI^G7Y2F9_CLOSI^Q:1-245,H:566-812^36.95%ID^E:6e-33^.^.`G7Y2F9_CLOSI^G7Y2F9_CLOSI^Q:4-225,H:503-727^39.82%ID^E:4e-32^.^.`G7Y2F9_CLOSI^G7Y2F9_CLOSI^Q:1-246,H:698-948^35.32%ID^E:8e-32^.^.`G7Y2F9_CLOSI^G7Y2F9_CLOSI^Q:1-245,H:433-681^36.51%ID^E:2e-31^.^.`G7Y2F9_C…	PF12796.2^Ank_2^Ankyrin repeats (3 copies)^1-47^E:5e-07`PF00023.25^Ank^Ankyrin repeat^22-45^E:0.0005`PF13637.1^Ank_4^Ankyrin repeats (many copies)^53-106^E:4.5e-11`PF12796.2^Ank_2^Ankyrin repeats (3 copies)^56-148^E:2.3e-22`PF13857.1^Ank_5^Ankyrin repeats (many copies)^72-114^E:3.1e-08`PF00023.25^Ank^Ankyrin repeat^86-113^E:9.7e-12`PF13606.1^Ank_3^Ankyrin repeat^86-113^E:1.4e-08`PF13637.1^Ank_4^A…	0	0	COG0666^Ankyrin Repeat	GO:0043194^cellular_component^axon initial segment`GO:0016323^cellular_component^basolateral plasma membrane`GO:0009986^cellular_component^cell surface`GO:0043034^cellular_component^costamere`GO:0030425^cellular_component^dendrite`GO:0005783^cellular_component^endoplasmic reticulum`GO:0005794^cellular_component^Golgi apparatus`GO:0014704^cellular_component^intercalated disc`GO:0016328^cellular_co…	GO:0005515^molecular_function^protein binding	0.373333	1	0.373333	3	100	741
TR10471|c1_g1	TR10471|c1_g1_i1	ANK3_HUMAN^ANK3_HUMAN^Q:3-242,H:392-471^61.25%ID^E:8e-26^RecName: Full=Ankyrin-3;^Eukaryota; Metazoa; Chordata; Craniata; Vertebrata; Euteleostomi; Mammalia; Eutheria; Euarchontoglires; Primates; Haplorrhini; Catarrhini; Hominidae; Homo`ANK3_HUMAN^ANK3_HUMAN^Q:3-242,H:689-768^42.5%ID^E:2e-12^RecName: Full=Ankyrin-3;^Eukaryota; Metazoa; Chordata; Craniata; Vertebrata; Euteleostomi; Mammalia; Euthe…	A0A074ZB84_9TREM^A0A074ZB84_9TREM^Q:3-242,H:613-692^78.75%ID^E:2e-33^.^.`A0A074ZB84_9TREM^A0A074ZB84_9TREM^Q:24-242,H:293-365^49.32%ID^E:7e-11^.^.`A0A074ZB84_9TREM^A0A074ZB84_9TREM^Q:3-242,H:481-560^47.5%ID^E:3e-10^.^.`A0A074ZB84_9TREM^A0A074ZB84_9TREM^Q:3-242,H:448-527^43.75%ID^E:1e-09^.^.`A0A074ZB84_9TREM^A0A074ZB84_9TREM^Q:3-242,H:679-758^41.25%ID^E:1e-07^.^.`A0A074ZB84_9TREM^A0A074ZB84_9TREM^…	0	0	0	0	0	COG0666^Ankyrin Repeat	GO:0043194^cellular_component^axon initial segment`GO:0016323^cellular_component^basolateral plasma membrane`GO:0009986^cellular_component^cell surface`GO:0043034^cellular_component^costamere`GO:0030425^cellular_component^dendrite`GO:0005783^cellular_component^endoplasmic reticulum`GO:0005794^cellular_component^Golgi apparatus`GO:0014704^cellular_component^intercalated disc`GO:0016328^cellular_co…	0	1.11333	1	1.11333	1	33.3333	244
TR10472|c0_g1	TR10472|c0_g1_i1	0	0	0	0	0	0	0	0	0	0	0.23	1	0.23	1	33.3333	638
TR10473|c1_g1	TR10473|c1_g1_i1	0	0	0	0	0	0	0	0	0	0	1.78	1	1.78	1	33.3333	408
TR10473|c2_g1	TR10473|c2_g1_i1	0	0	0	0	0	0	0	0	0	0	1.01	1	1.01	1	33.3333	385
TR10474|c1_g1	TR10474|c1_g1_i1	0	0	0	0	0	0	0	0	0	0	0.853333	1	0.853333	2	66.6667	319
TR10475|c0_g1	TR10475|c0_g1_i1	0	0	0	0	0	0	0	0	0	0	0.643333	1	0.643333	3	100	688
TR10476|c0_g1	TR10476|c0_g1_i1	0	0	0	0	0	0	0	0	0	0	1.13667	1	1.13667	1	33.3333	231
TR10477|c0_g1	TR10477|c0_g1_i1	0	0	0	0	0	0	0	0	0	0	2.37667	1	2.37667	3	100	344
TR10477|c0_g2	TR10477|c0_g2_i1	0	0	0	0	0	0	0	0	0	0	0.263333	1	0.263333	2	66.6667	672
TR10478|c0_g1	TR10478|c0_g1_i1	0	0	0	0	0	0	0	0	0	0	0.23	1	0.23	2	66.6667	542
TR10479|c0_g1	TR10479|c0_g1_i1	0	0	0	0	0	0	0	0	0	0	3.49333	1	3.49333	1	33.3333	324
TR10480|c0_g1	TR10480|c0_g1_i1	0	0	0	0	0	0	0	0	0	0	1.62333	1	1.62333	2	66.6667	284
TR10481|c0_g2	TR10481|c0_g2_i1	0	0	0	0	0	0	0	0	0	0	1.29667	1	1.29667	1	33.3333	226
TR10482|c0_g1	TR10482|c0_g1_i1	0	0	0	0	0	0	0	0	0	0	0.426667	1	0.426667	3	100	830
TR10483|c0_g1	TR10483|c0_g1_i1	0	0	0	0	0	0	0	0	0	0	0.76	1	0.76	3	100	991
TR10484|c1_g1	TR10484|c1_g1_i1	0	0	0	0	0	0	0	0	0	0	0.136667	1	0.136667	1	33.3333	632
TR10485|c0_g1	TR10485|c0_g1_i1	0	A0A085MY89_9BILA^A0A085MY89_9BILA^Q:237-148,H:134-163^60%ID^E:1e-08^SubName: Full=Uncharacterized protein {ECO:0000313|EMBL:KFD62185.1};^Eukaryota; Metazoa; Ecdysozoa; Nematoda; Enoplea; Dorylaimia; Trichocephalida; Trichuridae; Trichuris`A0A085MY89_9BILA^A0A085MY89_9BILA^Q:61-2,H:194-213^70%ID^E:1e-08^SubName: Full=Uncharacterized protein {ECO:0000313|EMBL:KFD62185.1};^Eukaryota; Metazoa; Ecdyso…	0	0	0	0	0	0	0	0	0.983333	1	0.983333	1	33.3333	237
TR10486|c0_g1	TR10486|c0_g1_i1	0	0	0	0	0	0	0	0	0	0	4.05667	2	1.56667	2	39.41	385
TR10486|c0_g1	TR10486|c0_g1_i2	0	0	0	0	0	0	0	0	0	0	4.05667	2	2.49	1	27.2567	234
TR10487|c0_g1	TR10487|c0_g1_i1	0	0	0	0	0	0	0	0	0	0	0.176667	1	0.176667	2	66.6667	826
TR10488|c1_g1	TR10488|c1_g1_i1	0	0	0	0	0	0	0	0	0	0	0.463333	1	0.463333	1	33.3333	305
TR1049|c0_g1	TR1049|c0_g1_i1	DCOR_NEUCR^DCOR_NEUCR^Q:645-22,H:100-303^33.65%ID^E:1e-36^RecName: Full=Ornithine decarboxylase;^Eukaryota; Fungi; Dikarya; Ascomycota; Pezizomycotina; Sordariomycetes; Sordariomycetidae; Sordariales; Sordariaceae; Neurospora	B0EDN3_ENTDS^B0EDN3_ENTDS^Q:645-10,H:43-250^46.23%ID^E:5e-55^SubName: Full=Ornithine decarboxylase, putative {ECO:0000313|EMBL:EDR27353.1};^Eukaryota; Amoebozoa; Archamoebae; Entamoebidae; Entamoeba	DCOR_NEUCR^DCOR_NEUCR^Q:2-209,H:100-303^33.65%ID^E:9e-37^RecName: Full=Ornithine decarboxylase;^Eukaryota; Fungi; Dikarya; Ascomycota; Pezizomycotina; Sordariomycetes; Sordariomycetidae; Sordariales; Sordariaceae; Neurospora	B0EDN3_ENTDS^B0EDN3_ENTDS^Q:2-213,H:43-250^46.23%ID^E:4e-55^SubName: Full=Ornithine decarboxylase, putative {ECO:0000313|EMBL:EDR27353.1};^Eukaryota; Amoebozoa; Archamoebae; Entamoebidae; Entamoeba	PF02784.11^Orn_Arg_deC_N^Pyridoxal-dependent decarboxylase, pyridoxal binding domain^3-209^E:9.5e-44`PF01168.15^Ala_racemase_N^Alanine racemase, N-terminal domain^9-174^E:4.7e-07`PF12862.2^Apc5^Anaphase-promoting complex subunit 5^38-49^E:11000`PF12862.2^Apc5^Anaphase-promoting complex subunit 5^133-173^E:0.3	0	0	COG0019^Specifically catalyzes the decarboxylation of meso- diaminopimelate (meso-DAP) to L-lysine (By similarity)	GO:0004586^molecular_function^ornithine decarboxylase activity`GO:0033387^biological_process^putrescine biosynthetic process from ornithine	GO:0003824^molecular_function^catalytic activity	0.113333	1	0.113333	1	33.3333	650
TR1049|c0_g2	TR1049|c0_g2_i1	DCOR_NEUCR^DCOR_NEUCR^Q:645-22,H:100-303^33.65%ID^E:9e-37^RecName: Full=Ornithine decarboxylase;^Eukaryota; Fungi; Dikarya; Ascomycota; Pezizomycotina; Sordariomycetes; Sordariomycetidae; Sordariales; Sordariaceae; Neurospora	B0EDN3_ENTDS^B0EDN3_ENTDS^Q:645-10,H:43-250^46.23%ID^E:1e-55^SubName: Full=Ornithine decarboxylase, putative {ECO:0000313|EMBL:EDR27353.1};^Eukaryota; Amoebozoa; Archamoebae; Entamoebidae; Entamoeba	DCOR_NEUCR^DCOR_NEUCR^Q:2-209,H:100-303^33.65%ID^E:8e-37^RecName: Full=Ornithine decarboxylase;^Eukaryota; Fungi; Dikarya; Ascomycota; Pezizomycotina; Sordariomycetes; Sordariomycetidae; Sordariales; Sordariaceae; Neurospora	B0EDN3_ENTDS^B0EDN3_ENTDS^Q:2-213,H:43-250^46.23%ID^E:9e-56^SubName: Full=Ornithine decarboxylase, putative {ECO:0000313|EMBL:EDR27353.1};^Eukaryota; Amoebozoa; Archamoebae; Entamoebidae; Entamoeba	PF02784.11^Orn_Arg_deC_N^Pyridoxal-dependent decarboxylase, pyridoxal binding domain^3-209^E:6.6e-44`PF01168.15^Ala_racemase_N^Alanine racemase, N-terminal domain^9-174^E:7.1e-07`PF12862.2^Apc5^Anaphase-promoting complex subunit 5^38-49^E:11000`PF12862.2^Apc5^Anaphase-promoting complex subunit 5^133-173^E:0.3	0	0	COG0019^Specifically catalyzes the decarboxylation of meso- diaminopimelate (meso-DAP) to L-lysine (By similarity)	GO:0004586^molecular_function^ornithine decarboxylase activity`GO:0033387^biological_process^putrescine biosynthetic process from ornithine	GO:0003824^molecular_function^catalytic activity	0.113333	1	0.113333	1	33.3333	650
TR10490|c0_g1	TR10490|c0_g1_i1	LARG2_MOUSE^LARG2_MOUSE^Q:403-5,H:177-289^31.85%ID^E:1e-10^RecName: Full=Glycosyltransferase-like protein LARGE2;^Eukaryota; Metazoa; Chordata; Craniata; Vertebrata; Euteleostomi; Mammalia; Eutheria; Euarchontoglires; Glires; Rodentia; Sciurognathi; Muroidea; Muridae; Murinae; Mus; Mus	G7Y2L8_CLOSI^G7Y2L8_CLOSI^Q:403-2,H:216-327^32.84%ID^E:3e-15^.^.	LARG2_MOUSE^LARG2_MOUSE^Q:1-133,H:177-289^31.85%ID^E:9e-11^RecName: Full=Glycosyltransferase-like protein LARGE2;^Eukaryota; Metazoa; Chordata; Craniata; Vertebrata; Euteleostomi; Mammalia; Eutheria; Euarchontoglires; Glires; Rodentia; Sciurognathi; Muroidea; Muridae; Murinae; Mus; Mus	G7Y2L8_CLOSI^G7Y2L8_CLOSI^Q:1-134,H:216-327^32.84%ID^E:3e-15^.^.	0	0	0	0	GO:0000139^cellular_component^Golgi membrane`GO:0016021^cellular_component^integral component of membrane`GO:0016757^molecular_function^transferase activity, transferring glycosyl groups	0	0.346667	1	0.346667	1	33.3333	403
TR10490|c2_g1	TR10490|c2_g1_i1	0	0	0	0	0	0	0	0	0	0	0.406667	1	0.406667	2	66.6667	400
TR10491|c0_g1	TR10491|c0_g1_i1	0	0	0	0	0	0	0	0	0	0	0.676667	1	0.676667	3	100	522
TR10492|c0_g1	TR10492|c0_g1_i1	0	0	0	0	0	0	0	0	0	0	1.55333	1	1.55333	1	33.3333	242
TR10493|c0_g1	TR10493|c0_g1_i1	0	0	0	0	0	0	0	0	0	0	0.593333	1	0.593333	1	33.3333	408
TR10494|c0_g1	TR10494|c0_g1_i1	0	0	0	0	0	0	0	0	0	0	1.02667	1	1.02667	1	33.3333	265
TR10494|c1_g1	TR10494|c1_g1_i1	0	0	0	0	0	0	0	0	0	0	0.0766667	1	0.0766667	1	33.3333	777
TR10495|c0_g1	TR10495|c0_g1_i1	0	Q8T5G5_SCHJA^Q8T5G5_SCHJA^Q:349-540,H:93-158^46.97%ID^E:3e-09^.^.	0	0	0	0	0	0	0	0	0.113333	1	0.113333	1	33.3333	591
TR10496|c0_g2	TR10496|c0_g2_i1	0	0	0	0	0	0	0	0	0	0	0.256667	1	0.256667	1	33.3333	437
TR10497|c0_g1	TR10497|c0_g1_i1	0	0	0	0	0	0	0	0	0	0	0.83	1	0.83	1	33.3333	280
TR10498|c0_g1	TR10498|c0_g1_i1	0	A0A074ZFA9_9TREM^A0A074ZFA9_9TREM^Q:417-292,H:772-813^59.52%ID^E:2e-07^.^.	0	0	0	0	0	0	0	0	0.283333	1	0.283333	1	33.3333	418
TR105|c0_g1	TR105|c0_g1_i1	0	0	0	0	0	0	0	0	0	0	1.26	1	1.26	1	33.3333	227
TR1050|c0_g1	TR1050|c0_g1_i1	0	0	0	0	0	0	0	0	0	0	0.206667	1	0.206667	1	33.3333	372
TR10500|c0_g1	TR10500|c0_g1_i1	YD387_YEAST^YD387_YEAST^Q:295-2,H:173-268^33.33%ID^E:6e-06^RecName: Full=Probable metabolite transport protein YDR387C;^Eukaryota; Fungi; Dikarya; Ascomycota; Saccharomycotina; Saccharomycetes; Saccharomycetales; Saccharomycetaceae; Saccharomyces	A0A094ZEY2_SCHHA^A0A094ZEY2_SCHHA^Q:307-71,H:272-350^49.37%ID^E:9e-10^SubName: Full=Solute carrier family 22 member 1 {ECO:0000313|EMBL:KGB32980.1};^Eukaryota; Metazoa; Platyhelminthes; Trematoda; Digenea; Strigeidida; Schistosomatoidea; Schistosomatidae; Schistosoma	S22A2_RAT^S22A2_RAT^Q:2-73,H:233-303^38.89%ID^E:5e-09^RecName: Full=Solute carrier family 22 member 2;^Eukaryota; Metazoa; Chordata; Craniata; Vertebrata; Euteleostomi; Mammalia; Eutheria; Euarchontoglires; Glires; Rodentia; Sciurognathi; Muroidea; Muridae; Murinae; Rattus	A0A094ZEY2_SCHHA^A0A094ZEY2_SCHHA^Q:2-80,H:272-350^49.37%ID^E:5e-14^SubName: Full=Solute carrier family 22 member 1 {ECO:0000313|EMBL:KGB32980.1};^Eukaryota; Metazoa; Platyhelminthes; Trematoda; Digenea; Strigeidida; Schistosomatoidea; Schistosomatidae; Schistosoma	PF00083.19^Sugar_tr^Sugar (and other) transporter^11-73^E:6.9e-07	0	ExpAA=40.57^PredHel=2^Topology=i7-29o34-53i	COG0477^major facilitator Superfamily	GO:0016323^cellular_component^basolateral plasma membrane`GO:0070062^cellular_component^extracellular vesicular exosome`GO:0005887^cellular_component^integral component of plasma membrane`GO:0015220^molecular_function^choline transmembrane transporter activity`GO:0015101^molecular_function^organic cation transmembrane transporter activity`GO:0015651^molecular_function^quaternary ammonium group tr…	GO:0022857^molecular_function^transmembrane transporter activity`GO:0055085^biological_process^transmembrane transport`GO:0016021^cellular_component^integral component of membrane	0.33	1	0.33	1	33.3333	312
TR10501|c0_g1	TR10501|c0_g1_i1	0	0	0	0	0	0	0	0	0	0	0.993333	1	0.993333	1	33.3333	430
TR10501|c0_g2	TR10501|c0_g2_i1	0	0	0	0	0	0	0	0	0	0	0.29	1	0.29	1	33.3333	799
TR10502|c0_g1	TR10502|c0_g1_i1	0	0	0	0	0	0	0	0	0	0	0.3	1	0.3	2	66.6667	1003
TR10503|c0_g1	TR10503|c0_g1_i1	0	0	0	0	0	0	0	0	0	0	0.733333	1	0.733333	1	66.6667	508
TR10503|c0_g2	TR10503|c0_g2_i1	0	0	0	0	0	0	0	0	0	0	0.706667	1	0.706667	2	66.6667	575
TR10503|c1_g1	TR10503|c1_g1_i1	0	0	0	0	0	0	0	0	0	0	0.496667	1	0.496667	3	100	1202
TR10504|c0_g1	TR10504|c0_g1_i1	0	H2KTV2_CLOSI^H2KTV2_CLOSI^Q:63-311,H:25-107^57.83%ID^E:3e-29^.^.	0	H2KTV2_CLOSI^H2KTV2_CLOSI^Q:21-103,H:25-107^57.83%ID^E:2e-29^.^.	0	0	0	0	0	0	0.163333	1	0.163333	1	33.3333	313
TR10504|c0_g2	TR10504|c0_g2_i1	0	H2KTV2_CLOSI^H2KTV2_CLOSI^Q:63-311,H:25-107^57.83%ID^E:9e-30^.^.	0	H2KTV2_CLOSI^H2KTV2_CLOSI^Q:21-103,H:25-107^57.83%ID^E:8e-30^.^.	0	0	0	0	0	0	0.163333	1	0.163333	1	33.3333	313
TR10505|c0_g1	TR10505|c0_g1_i1	POL_SFVCP^POL_SFVCP^Q:659-45,H:777-984^25.59%ID^E:2e-06^RecName: Full=Pro-Pol polyprotein;^Viruses; Retro-transcribing viruses; Retroviridae; Spumaretrovirinae; Spumavirus	W4Y2D0_STRPU^W4Y2D0_STRPU^Q:821-48,H:796-1103^41.56%ID^E:2e-66^SubName: Full=Uncharacterized protein {ECO:0000313|EnsemblMetazoa:SPU_009861.c-tr};^Eukaryota; Metazoa; Echinodermata; Eleutherozoa; Echinozoa; Echinoidea; Euechinoidea; Echinacea; Echinoida; Strongylocentrotidae; Strongylocentrotus	0	0	0	0	0	0	GO:0030430^cellular_component^host cell cytoplasm`GO:0042025^cellular_component^host cell nucleus`GO:0019012^cellular_component^virion`GO:0004190^molecular_function^aspartic-type endopeptidase activity`GO:0003887^molecular_function^DNA-directed DNA polymerase activity`GO:0046872^molecular_function^metal ion binding`GO:0003723^molecular_function^RNA binding`GO:0003964^molecular_function^RNA-direct…	0	0.516667	1	0.516667	3	100	897
TR10506|c0_g1	TR10506|c0_g1_i1	0	A0A074ZI24_9TREM^A0A074ZI24_9TREM^Q:1-228,H:160-235^42.11%ID^E:2e-18^.^.`A0A074ZI24_9TREM^A0A074ZI24_9TREM^Q:225-389,H:264-318^43.64%ID^E:2e-18^.^.	0	0	0	0	0	0	0	0	0.856667	1	0.856667	2	66.6667	403
TR10507|c0_g1	TR10507|c0_g1_i1	0	0	0	0	0	0	0	0	0	0	2.61333	1	2.61333	3	100	259
TR10508|c0_g1	TR10508|c0_g1_i1	0	0	0	0	0	0	0	0	0	0	0.43	1	0.43	1	33.3333	414
TR10508|c0_g2	TR10508|c0_g2_i1	0	0	0	0	0	0	0	0	0	0	0.213333	1	0.213333	1	33.3333	414
TR10509|c0_g1	TR10509|c0_g1_i1	0	A0A074Z9D6_9TREM^A0A074Z9D6_9TREM^Q:28-318,H:254-351^53.06%ID^E:7e-24^.^.	0	0	0	0	0	0	0	0	1.13333	1	1.13333	2	66.6667	318
TR1051|c0_g1	TR1051|c0_g1_i1	0	0	0	0	0	0	0	0	0	0	0.203333	1	0.203333	1	33.3333	426
TR10510|c0_g1	TR10510|c0_g1_i1	0	0	0	0	0	0	0	0	0	0	0.35	1	0.35	3	100	594
TR10512|c0_g1	TR10512|c0_g1_i1	0	0	0	0	0	0	0	0	0	0	0.373333	1	0.373333	2	66.6667	482
TR10513|c0_g1	TR10513|c0_g1_i1	CRD1_GOSHI^CRD1_GOSHI^Q:1311-100,H:1-405^84.94%ID^E:0^RecName: Full=Magnesium-protoporphyrin IX monomethyl ester [oxidative] cyclase, chloroplastic;^Eukaryota; Viridiplantae; Streptophyta; Embryophyta; Tracheophyta; Spermatophyta; Magnoliophyta; eudicotyledons; Gunneridae; Pentapetalae; rosids; malvids; Malvales; Malvaceae; Malvoideae; Gossypium	B9HDR7_POPTR^B9HDR7_POPTR^Q:1311-100,H:1-405^87.99%ID^E:0^SubName: Full=DICARBOXYLATE DIIRON 1 family protein {ECO:0000313|EMBL:EEE92369.1};^Eukaryota; Viridiplantae; Streptophyta; Embryophyta; Tracheophyta; Spermatophyta; Magnoliophyta; eudicotyledons; Gunneridae; Pentapetalae; rosids; fabids; Malpighiales; Salicaceae; Saliceae; Populus	CRD1_EUPES^CRD1_EUPES^Q:15-418,H:1-405^87.71%ID^E:0^RecName: Full=Magnesium-protoporphyrin IX monomethyl ester [oxidative] cyclase, chloroplastic;^Eukaryota; Viridiplantae; Streptophyta; Embryophyta; Tracheophyta; Spermatophyta; Magnoliophyta; eudicotyledons; Gunneridae; Pentapetalae; rosids; fabids; Malpighiales; Euphorbiaceae; Euphorbioideae; Euphorbieae; Euphorbia; Esula; Euphorbia sect. Esula	B9HDR7_POPTR^B9HDR7_POPTR^Q:15-418,H:1-405^89.22%ID^E:0^SubName: Full=DICARBOXYLATE DIIRON 1 family protein {ECO:0000313|EMBL:EEE92369.1};^Eukaryota; Viridiplantae; Streptophyta; Embryophyta; Tracheophyta; Spermatophyta; Magnoliophyta; eudicotyledons; Gunneridae; Pentapetalae; rosids; fabids; Malpighiales; Salicaceae; Saliceae; Populus	PF02915.12^Rubrerythrin^Rubrerythrin^143-276^E:7e-40	0	0	0	GO:0009507^cellular_component^chloroplast`GO:0048529^molecular_function^magnesium-protoporphyrin IX monomethyl ester (oxidative) cyclase activity`GO:0046872^molecular_function^metal ion binding`GO:0015995^biological_process^chlorophyll biosynthetic process`GO:0015979^biological_process^photosynthesis	GO:0016491^molecular_function^oxidoreductase activity`GO:0046872^molecular_function^metal ion binding`GO:0055114^biological_process^oxidation-reduction process	0.91	1	0.91	3	100	1354
TR10514|c0_g1	TR10514|c0_g1_i1	0	0	0	0	0	0	0	0	0	0	0.283333	1	0.283333	1	33.3333	329
TR10514|c0_g2	TR10514|c0_g2_i1	0	0	0	0	0	0	0	0	0	0	0.373333	1	0.373333	1	33.3333	329
TR10516|c0_g2	TR10516|c0_g2_i1	0	0	0	0	0	0	0	0	0	0	0.14	1	0.14	1	33.3333	446
TR10517|c0_g1	TR10517|c0_g1_i1	0	0	0	0	0	0	0	0	0	0	0.37	1	0.37	3	100	574
TR10517|c1_g1	TR10517|c1_g1_i1	0	0	0	0	0	0	0	0	0	0	0.99	1	0.99	2	66.6667	377
TR1052|c0_g1	TR1052|c0_g1_i1	0	0	0	0	0	0	0	0	0	0	0.546667	1	0.546667	1	33.3333	269
TR10520|c0_g1	TR10520|c0_g1_i1	0	0	0	0	0	0	0	0	0	0	1.82	2	1.07	1	33.3333	334
TR10520|c0_g1	TR10520|c0_g1_i2	0	0	0	0	0	0	0	0	0	0	1.82	2	0.75	1	33.3333	250
TR10521|c0_g1	TR10521|c0_g1_i1	0	0	0	0	0	0	0	0	0	0	0.123333	1	0.123333	1	33.3333	480
TR10521|c2_g1	TR10521|c2_g1_i1	0	0	0	0	0	0	0	0	0	0	0.646667	1	0.646667	1	33.3333	314
TR10522|c0_g1	TR10522|c0_g1_i1	0	0	0	0	0	0	0	0	0	0	1.15667	1	1.15667	2	66.6667	484
TR10523|c0_g2	TR10523|c0_g2_i1	0	0	0	0	0	0	0	0	0	0	49.3467	1	49.3467	3	100	238
TR10524|c0_g1	TR10524|c0_g1_i1	0	0	0	0	0	0	0	0	0	0	0.923333	1	0.923333	2	66.6667	389
TR10525|c0_g1	TR10525|c0_g1_i1	0	0	0	0	0	0	0	0	0	0	2.06	1	2.06	1	33.3333	230
TR10526|c0_g2	TR10526|c0_g2_i1	0	0	0	0	0	0	0	0	0	0	0.363333	1	0.363333	1	33.3333	373
TR10527|c0_g1	TR10527|c0_g1_i1	0	0	0	0	0	0	0	0	0	0	2.60667	1	2.60667	1	33.3333	379
TR10529|c0_g1	TR10529|c0_g1_i1	0	0	0	0	0	0	0	0	0	0	0.296667	1	0.296667	2	66.6667	517
TR1053|c0_g2	TR1053|c0_g2_i1	0	0	0	0	0	0	0	0	0	0	0.473333	1	0.473333	1	33.3333	303
TR10530|c0_g1	TR10530|c0_g1_i1	0	0	0	0	0	0	0	0	0	0	0.17	1	0.17	2	66.6667	656
TR10530|c1_g1	TR10530|c1_g1_i1	0	0	0	0	0	0	0	0	0	0	0.293333	1	0.293333	3	100	669
TR10531|c0_g1	TR10531|c0_g1_i1	0	0	0	0	0	0	0	0	0	0	0.21	1	0.21	1	33.3333	485
TR10532|c0_g2	TR10532|c0_g2_i1	0	0	0	0	0	0	0	0	0	0	0.75	1	0.75	2	66.6667	859
TR10533|c0_g1	TR10533|c0_g1_i1	0	0	0	0	0	0	0	0	0	0	0.386667	1	0.386667	2	66.6667	820
TR10534|c0_g1	TR10534|c0_g1_i1	0	0	0	0	0	sigP:1^20^0.706^YES	0	0	0	0	1.11667	1	1.11667	2	66.6667	346
TR10534|c0_g2	TR10534|c0_g2_i1	0	0	0	0	0	sigP:1^20^0.706^YES	0	0	0	0	1.22333	1	1.22333	2	66.6667	346
TR10536|c0_g1	TR10536|c0_g1_i1	0	0	0	0	0	0	0	0	0	0	0.236667	1	0.236667	1	33.3333	458
TR10537|c0_g1	TR10537|c0_g1_i1	0	A0A094ZPD1_SCHHA^A0A094ZPD1_SCHHA^Q:351-1,H:41-156^31.93%ID^E:4e-10^SubName: Full=Serine/threonine-protein kinase ATR {ECO:0000313|EMBL:KGB35987.1};^Eukaryota; Metazoa; Platyhelminthes; Trematoda; Digenea; Strigeidida; Schistosomatoidea; Schistosomatidae; Schistosoma	0	A0A094ZPD1_SCHHA^A0A094ZPD1_SCHHA^Q:3-132,H:28-156^32.58%ID^E:5e-14^SubName: Full=Serine/threonine-protein kinase ATR {ECO:0000313|EMBL:KGB35987.1};^Eukaryota; Metazoa; Platyhelminthes; Trematoda; Digenea; Strigeidida; Schistosomatoidea; Schistosomatidae; Schistosoma	0	0	0	0	0	0	1.28	1	1.28	3	100	397
TR10538|c0_g1	TR10538|c0_g1_i3	0	0	0	0	0	0	0	0	0	0	0.213333	1	0.213333	1	33.3333	367
TR10539|c0_g2	TR10539|c0_g2_i1	0	0	0	0	0	0	0	0	0	0	0.41	1	0.41	1	33.3333	318
TR10539|c1_g1	TR10539|c1_g1_i1	0	0	0	0	0	0	0	0	0	0	0.44	1	0.44	1	33.3333	345
TR10540|c0_g2	TR10540|c0_g2_i1	0	0	0	0	0	0	0	0	0	0	0.286667	1	0.286667	1	33.3333	328
TR10541|c0_g1	TR10541|c0_g1_i1	0	0	0	0	0	0	0	0	0	0	0.96	1	0.96	1	33.3333	238
TR10541|c1_g1	TR10541|c1_g1_i1	FUT8_PANTR^FUT8_PANTR^Q:538-11,H:106-269^33.52%ID^E:9e-19^RecName: Full=Alpha-(1,6)-fucosyltransferase;^Eukaryota; Metazoa; Chordata; Craniata; Vertebrata; Euteleostomi; Mammalia; Eutheria; Euarchontoglires; Primates; Haplorrhini; Catarrhini; Hominidae; Pan	R7UEM1_CAPTE^R7UEM1_CAPTE^Q:517-11,H:111-275^36.99%ID^E:3e-21^SubName: Full=Uncharacterized protein {ECO:0000313|EMBL:ELU04531.1, ECO:0000313|EnsemblMetazoa:CapteP97586};^Eukaryota; Metazoa; Lophotrochozoa; Annelida; Polychaeta; Scolecida; Capitellida; Capitellidae; Capitella	FUT8_PANTR^FUT8_PANTR^Q:38-213,H:106-269^33.52%ID^E:8e-19^RecName: Full=Alpha-(1,6)-fucosyltransferase;^Eukaryota; Metazoa; Chordata; Craniata; Vertebrata; Euteleostomi; Mammalia; Eutheria; Euarchontoglires; Primates; Haplorrhini; Catarrhini; Hominidae; Pan	R7UEM1_CAPTE^R7UEM1_CAPTE^Q:45-213,H:111-275^36.63%ID^E:3e-21^SubName: Full=Uncharacterized protein {ECO:0000313|EMBL:ELU04531.1, ECO:0000313|EnsemblMetazoa:CapteP97586};^Eukaryota; Metazoa; Lophotrochozoa; Annelida; Polychaeta; Scolecida; Capitellida; Capitellidae; Capitella	0	0	0	0	GO:0070062^cellular_component^extracellular vesicular exosome`GO:0032580^cellular_component^Golgi cisterna membrane`GO:0016021^cellular_component^integral component of membrane`GO:0008424^molecular_function^glycoprotein 6-alpha-L-fucosyltransferase activity`GO:0016477^biological_process^cell migration`GO:0046368^biological_process^GDP-L-fucose metabolic process`GO:0007229^biological_process^integ…	0	0.373333	1	0.373333	1	33.3333	650
TR10542|c0_g1	TR10542|c0_g1_i4	0	0	0	0	0	0	0	0	0	0	5.65667	3	1.09	1	6.41667	566
TR10542|c0_g1	TR10542|c0_g1_i1	0	0	0	0	0	0	0	0	0	0	5.65667	3	0.353333	1	2.07667	522
TR10542|c0_g1	TR10542|c0_g1_i3	0	0	0	0	0	0	0	0	0	0	5.65667	3	4.21333	1	24.84	486
TR10543|c0_g1	TR10543|c0_g1_i2	0	0	0	0	0	0	0	0	0	0	1.24667	2	0.25	2	36.8167	704
TR10543|c0_g1	TR10543|c0_g1_i1	0	0	0	0	0	0	0	0	0	0	1.24667	2	0.996667	1	29.85	267
TR10544|c0_g1	TR10544|c0_g1_i1	0	0	0	0	0	0	0	0	0	0	0.316667	1	0.316667	1	33.3333	349
TR10546|c0_g1	TR10546|c0_g1_i1	0	0	0	0	0	0	0	0	0	0	0.27	1	0.27	1	33.3333	689
TR10546|c1_g1	TR10546|c1_g1_i1	0	C7C211_SCHJA^C7C211_SCHJA^Q:10-612,H:271-472^29.76%ID^E:5e-13^.^.	0	0	0	0	0	0	0	0	0.426667	1	0.426667	1	33.3333	613
TR10547|c0_g1	TR10547|c0_g1_i2	0	0	0	0	0	0	0	0	0	0	1.57667	2	0.246667	1	20.9567	974
TR10547|c0_g1	TR10547|c0_g1_i1	0	0	0	0	0	0	0	0	0	0	1.57667	2	1.33	2	45.71	933
TR1055|c1_g1	TR1055|c1_g1_i1	0	0	0	0	0	0	0	0	0	0	0.61	1	0.61	1	33.3333	495
TR10550|c0_g1	TR10550|c0_g1_i1	0	0	0	0	0	0	0	0	0	0	0.31	1	0.31	2	66.6667	507
TR10551|c0_g1	TR10551|c0_g1_i1	0	0	0	0	0	0	0	0	0	0	0.533333	1	0.533333	2	66.6667	483
TR10552|c0_g1	TR10552|c0_g1_i1	0	0	0	0	0	0	0	0	0	0	0.463333	1	0.463333	1	33.3333	846
TR10552|c0_g2	TR10552|c0_g2_i1	0	0	0	0	0	0	0	0	0	0	0.76	1	0.76	1	33.3333	560
TR10553|c0_g1	TR10553|c0_g1_i1	ERH_TAESO^ERH_TAESO^Q:26-331,H:1-102^76.47%ID^E:3e-53^RecName: Full=Enhancer of rudimentary homolog;^Eukaryota; Metazoa; Platyhelminthes; Cestoda; Eucestoda; Cyclophyllidea; Taeniidae; Taenia	G4VJD9_SCHMA^G4VJD9_SCHMA^Q:26-331,H:1-102^94.12%ID^E:2e-64^RecName: Full=Enhancer of rudimentary homolog {ECO:0000256|PIRNR:PIRNR016393};^Eukaryota; Metazoa; Platyhelminthes; Trematoda; Digenea; Strigeidida; Schistosomatoidea; Schistosomatidae; Schistosoma	ERH_TAESO^ERH_TAESO^Q:9-110,H:1-102^76.47%ID^E:1e-53^RecName: Full=Enhancer of rudimentary homolog;^Eukaryota; Metazoa; Platyhelminthes; Cestoda; Eucestoda; Cyclophyllidea; Taeniidae; Taenia	G4VJD9_SCHMA^G4VJD9_SCHMA^Q:9-110,H:1-102^94.12%ID^E:8e-65^RecName: Full=Enhancer of rudimentary homolog {ECO:0000256|PIRNR:PIRNR016393};^Eukaryota; Metazoa; Platyhelminthes; Trematoda; Digenea; Strigeidida; Schistosomatoidea; Schistosomatidae; Schistosoma	PF01133.12^ER^Enhancer of rudimentary^9-109^E:2.7e-49	0	0	0	GO:0007049^biological_process^cell cycle	GO:0006221^biological_process^pyrimidine nucleotide biosynthetic process`GO:0007049^biological_process^cell cycle`GO:0045747^biological_process^positive regulation of Notch signaling pathway	58.8733	1	58.8733	3	100	404
TR10554|c0_g1	TR10554|c0_g1_i1	0	0	0	0	0	0	0	0	0	0	2.43333	1	2.43333	3	100	442
TR10555|c0_g1	TR10555|c0_g1_i1	0	G7YE64_CLOSI^G7YE64_CLOSI^Q:40-234,H:10-72^44.62%ID^E:1e-07^.^.	0	0	0	0	0	0	0	0	1.11333	1	1.11333	1	33.3333	244
TR10556|c0_g1	TR10556|c0_g1_i1	0	0	0	0	0	0	0	0	0	0	0.166667	1	0.166667	2	66.6667	664
TR10556|c1_g2	TR10556|c1_g2_i1	0	0	0	0	0	0	0	0	0	0	0.153333	1	0.153333	1	33.3333	643
TR10556|c1_g3	TR10556|c1_g3_i1	0	0	0	0	0	0	0	0	0	0	0.24	1	0.24	1	33.3333	919
TR10558|c0_g1	TR10558|c0_g1_i1	0	0	0	0	0	0	0	0	0	0	0.736667	1	0.736667	3	100	453
TR10559|c0_g1	TR10559|c0_g1_i1	RMD1_BOVIN^RMD1_BOVIN^Q:814-317,H:86-247^35.93%ID^E:3e-30^RecName: Full=Regulator of microtubule dynamics protein 1;^Eukaryota; Metazoa; Chordata; Craniata; Vertebrata; Euteleostomi; Mammalia; Eutheria; Laurasiatheria; Cetartiodactyla; Ruminantia; Pecora; Bovidae; Bovinae; Bos	G7YHJ7_CLOSI^G7YHJ7_CLOSI^Q:814-320,H:186-350^54.55%ID^E:6e-64^.^.	RMD1_BOVIN^RMD1_BOVIN^Q:19-184,H:86-247^35.93%ID^E:2e-31^RecName: Full=Regulator of microtubule dynamics protein 1;^Eukaryota; Metazoa; Chordata; Craniata; Vertebrata; Euteleostomi; Mammalia; Eutheria; Laurasiatheria; Cetartiodactyla; Ruminantia; Pecora; Bovidae; Bovinae; Bos	G7YHJ7_CLOSI^G7YHJ7_CLOSI^Q:19-183,H:186-350^54.55%ID^E:2e-65^.^.	0	0	0	NOG70879^TetR family transcriptional Regulator	GO:0005874^cellular_component^microtubule`GO:0005739^cellular_component^mitochondrion`GO:0000922^cellular_component^spindle pole	0	4.07667	2	1.35667	3	46.5733	869
TR10559|c0_g1	TR10559|c0_g1_i2	RMD1_BOVIN^RMD1_BOVIN^Q:770-81,H:86-311^33.77%ID^E:3e-38^RecName: Full=Regulator of microtubule dynamics protein 1;^Eukaryota; Metazoa; Chordata; Craniata; Vertebrata; Euteleostomi; Mammalia; Eutheria; Laurasiatheria; Cetartiodactyla; Ruminantia; Pecora; Bovidae; Bovinae; Bos	G4VAB2_SCHMA^G4VAB2_SCHMA^Q:770-81,H:1-228^46.96%ID^E:3e-75^SubName: Full=Putative uncharacterized protein {ECO:0000313|EMBL:CCD75452.1};^Eukaryota; Metazoa; Platyhelminthes; Trematoda; Digenea; Strigeidida; Schistosomatoidea; Schistosomatidae; Schistosoma	RMD1_BOVIN^RMD1_BOVIN^Q:19-248,H:86-311^33.77%ID^E:1e-38^RecName: Full=Regulator of microtubule dynamics protein 1;^Eukaryota; Metazoa; Chordata; Craniata; Vertebrata; Euteleostomi; Mammalia; Eutheria; Laurasiatheria; Cetartiodactyla; Ruminantia; Pecora; Bovidae; Bovinae; Bos	G4VAB2_SCHMA^G4VAB2_SCHMA^Q:19-248,H:1-228^46.96%ID^E:1e-75^SubName: Full=Putative uncharacterized protein {ECO:0000313|EMBL:CCD75452.1};^Eukaryota; Metazoa; Platyhelminthes; Trematoda; Digenea; Strigeidida; Schistosomatoidea; Schistosomatidae; Schistosoma	0	0	0	NOG70879^TetR family transcriptional Regulator	GO:0005874^cellular_component^microtubule`GO:0005739^cellular_component^mitochondrion`GO:0000922^cellular_component^spindle pole	0	4.07667	2	2.72	2	53.4267	825
TR1056|c0_g1	TR1056|c0_g1_i1	0	0	0	0	0	0	0	0	0	0	1.07	1	1.07	1	33.3333	292
TR10561|c0_g1	TR10561|c0_g1_i1	0	0	0	0	0	0	0	0	0	0	4.01	2	2.00333	3	51.5533	712
TR10561|c0_g1	TR10561|c0_g1_i2	0	0	0	0	0	0	0	0	0	0	4.01	2	2.00667	3	48.4467	661
TR10562|c0_g2	TR10562|c0_g2_i1	0	0	0	0	0	0	0	0	0	0	4.43667	1	4.43667	1	33.3333	256
TR10562|c0_g3	TR10562|c0_g3_i1	0	0	0	0	0	0	0	0	0	0	2.54	1	2.54	1	33.3333	833
TR10563|c0_g1	TR10563|c0_g1_i2	0	0	0	0	0	0	0	0	0	0	1.84	2	0.81	1	33.3333	319
TR10563|c0_g1	TR10563|c0_g1_i1	0	0	0	0	0	0	0	0	0	0	1.84	2	1.03	1	33.3333	235
TR10564|c0_g1	TR10564|c0_g1_i1	0	G7YPX7_CLOSI^G7YPX7_CLOSI^Q:141-425,H:28-118^39.58%ID^E:3e-09^.^.	0	G7YPX7_CLOSI^G7YPX7_CLOSI^Q:47-141,H:28-118^39.58%ID^E:4e-09^.^.	0	0	ExpAA=20.99^PredHel=1^Topology=o20-41i	0	0	0	0.586667	1	0.586667	2	66.6667	455
TR10564|c0_g2	TR10564|c0_g2_i1	0	G7YPX7_CLOSI^G7YPX7_CLOSI^Q:141-425,H:28-118^39.58%ID^E:4e-09^.^.	0	G7YPX7_CLOSI^G7YPX7_CLOSI^Q:47-141,H:28-118^39.58%ID^E:3e-09^.^.	0	0	ExpAA=19.87^PredHel=1^Topology=o20-41i	0	0	0	0.743333	1	0.743333	2	66.6667	455
TR10567|c0_g1	TR10567|c0_g1_i1	0	0	0	0	0	0	0	0	0	0	1.08667	1	1.08667	2	66.6667	542
TR10568|c0_g1	TR10568|c0_g1_i1	0	0	0	0	0	0	0	0	0	0	0.79	1	0.79	2	66.6667	328
TR10568|c1_g2	TR10568|c1_g2_i1	0	0	0	0	0	0	0	0	0	0	0.236667	1	0.236667	1	33.3333	353
TR10568|c1_g3	TR10568|c1_g3_i1	0	0	0	0	0	0	0	0	0	0	0.173333	1	0.173333	1	33.3333	463
TR10569|c0_g1	TR10569|c0_g1_i1	0	0	0	0	0	0	0	0	0	0	0.696667	1	0.696667	2	66.6667	358
TR1057|c0_g1	TR1057|c0_g1_i1	0	0	0	0	0	0	0	0	0	0	0.423333	1	0.423333	1	33.3333	459
TR1057|c0_g2	TR1057|c0_g2_i1	0	0	0	0	0	0	0	0	0	0	0.463333	1	0.463333	1	33.3333	635
TR10570|c0_g1	TR10570|c0_g1_i1	0	G7YY55_CLOSI^G7YY55_CLOSI^Q:3-269,H:126-215^48.35%ID^E:2e-13^.^.	0	0	0	0	0	0	0	0	0.363333	1	0.363333	2	66.6667	422
TR10571|c0_g1	TR10571|c0_g1_i1	0	0	0	0	0	0	0	0	0	0	0.41	1	0.41	1	33.3333	354
TR10572|c0_g2	TR10572|c0_g2_i1	ARF_DUGJA^ARF_DUGJA^Q:1-381,H:48-174^64.57%ID^E:1e-48^RecName: Full=ADP-ribosylation factor;^Eukaryota; Metazoa; Platyhelminthes; Rhabditophora; Seriata; Tricladida; Continenticola; Geoplanoidea; Dugesiidae; Dugesia	R4WNM9_9HEMI^R4WNM9_9HEMI^Q:1-381,H:48-174^65.35%ID^E:8e-49^.^.	ARF_DUGJA^ARF_DUGJA^Q:1-127,H:48-174^64.57%ID^E:3e-59^RecName: Full=ADP-ribosylation factor;^Eukaryota; Metazoa; Platyhelminthes; Rhabditophora; Seriata; Tricladida; Continenticola; Geoplanoidea; Dugesiidae; Dugesia	A0A078AU87_STYLE^A0A078AU87_STYLE^Q:1-127,H:48-174^68.5%ID^E:7e-61^.^.	PF00025.16^Arf^ADP-ribosylation factor family^1-127^E:6.3e-53`PF08477.8^Miro^Miro-like protein^7-82^E:3.3e-06`PF00071.17^Ras^Ras family^9-122^E:7.3e-10`PF09439.5^SRPRB^Signal recognition particle receptor beta subunit^9-94^E:3.4e-08`PF04670.7^Gtr1_RagA^Gtr1/RagA G protein conserved region^11-83^E:6.8e-06	0	0	0	GO:0005794^cellular_component^Golgi apparatus`GO:0005525^molecular_function^GTP binding`GO:0015031^biological_process^protein transport`GO:0007264^biological_process^small GTPase mediated signal transduction`GO:0016192^biological_process^vesicle-mediated transport	GO:0005525^molecular_function^GTP binding`GO:0007264^biological_process^small GTPase mediated signal transduction`GO:0005622^cellular_component^intracellular`GO:0005634^cellular_component^nucleus`GO:0005737^cellular_component^cytoplasm	0.96	1	0.96	1	33.3333	385
TR10573|c0_g1	TR10573|c0_g1_i1	0	0	0	0	0	0	0	0	0	0	0.373333	1	0.373333	1	33.3333	824
TR10574|c0_g1	TR10574|c0_g1_i1	0	0	0	0	0	0	0	0	0	0	1.71667	1	1.71667	2	66.6667	303
TR10575|c0_g1	TR10575|c0_g1_i1	0	A0A095ABU7_SCHHA^A0A095ABU7_SCHHA^Q:585-337,H:131-221^36.26%ID^E:3e-07^SubName: Full=Uncharacterized protein {ECO:0000313|EMBL:KGB31286.1};^Eukaryota; Metazoa; Platyhelminthes; Trematoda; Digenea; Strigeidida; Schistosomatoidea; Schistosomatidae; Schistosoma	0	0	0	0	0	0	0	0	0.0866667	1	0.0866667	1	33.3333	588
TR10575|c1_g1	TR10575|c1_g1_i1	0	0	0	0	0	0	0	0	0	0	0.446667	1	0.446667	2	66.6667	456
TR10575|c2_g1	TR10575|c2_g1_i1	0	G7YAV5_CLOSI^G7YAV5_CLOSI^Q:206-475,H:235-328^37.23%ID^E:2e-08^.^.`G7YAV5_CLOSI^G7YAV5_CLOSI^Q:475-579,H:328-362^48.57%ID^E:2e-08^.^.	0	0	0	0	0	0	0	0	0.193333	1	0.193333	2	66.6667	677
TR10577|c0_g1	TR10577|c0_g1_i1	0	0	0	0	0	0	ExpAA=22.11^PredHel=1^Topology=i65-87o	0	0	0	0.503333	1	0.503333	1	33.3333	385
TR10578|c0_g1	TR10578|c0_g1_i1	0	0	0	0	0	0	0	0	0	0	1.10667	1	1.10667	1	33.3333	330
TR10579|c0_g1	TR10579|c0_g1_i1	0	0	0	0	0	0	0	0	0	0	0.636667	1	0.636667	2	66.6667	407
TR1058|c0_g1	TR1058|c0_g1_i1	0	0	0	0	0	0	0	0	0	0	0.576667	1	0.576667	2	66.6667	345
TR1058|c1_g1	TR1058|c1_g1_i1	0	0	0	0	0	0	0	0	0	0	1.23333	1	1.23333	2	66.6667	271
TR10580|c0_g1	TR10580|c0_g1_i1	POL4_DROME^POL4_DROME^Q:646-17,H:488-694^42.38%ID^E:3e-49^RecName: Full=Retrovirus-related Pol polyprotein from transposon 412;^Eukaryota; Metazoa; Ecdysozoa; Arthropoda; Hexapoda; Insecta; Pterygota; Neoptera; Endopterygota; Diptera; Brachycera; Muscomorpha; Ephydroidea; Drosophilidae; Drosophila; Sophophora	G4VF35_SCHMA^G4VF35_SCHMA^Q:655-2,H:167-384^62.84%ID^E:7e-88^SubName: Full=KRAB-A domain-containing protein {ECO:0000313|EMBL:CCD78543.1};^Eukaryota; Metazoa; Platyhelminthes; Trematoda; Digenea; Strigeidida; Schistosomatoidea; Schistosomatidae; Schistosoma	POL4_DROME^POL4_DROME^Q:4-213,H:488-694^42.38%ID^E:3e-49^RecName: Full=Retrovirus-related Pol polyprotein from transposon 412;^Eukaryota; Metazoa; Ecdysozoa; Arthropoda; Hexapoda; Insecta; Pterygota; Neoptera; Endopterygota; Diptera; Brachycera; Muscomorpha; Ephydroidea; Drosophilidae; Drosophila; Sophophora	G4VF35_SCHMA^G4VF35_SCHMA^Q:1-218,H:167-384^62.84%ID^E:6e-88^SubName: Full=KRAB-A domain-containing protein {ECO:0000313|EMBL:CCD78543.1};^Eukaryota; Metazoa; Platyhelminthes; Trematoda; Digenea; Strigeidida; Schistosomatoidea; Schistosomatidae; Schistosoma	0	0	0	0	GO:0004190^molecular_function^aspartic-type endopeptidase activity`GO:0004519^molecular_function^endonuclease activity`GO:0003676^molecular_function^nucleic acid binding`GO:0003964^molecular_function^RNA-directed DNA polymerase activity`GO:0015074^biological_process^DNA integration	0	0.33	1	0.33	2	66.6667	657
TR10580|c0_g2	TR10580|c0_g2_i1	POL4_DROME^POL4_DROME^Q:253-17,H:616-694^49.37%ID^E:2e-18^RecName: Full=Retrovirus-related Pol polyprotein from transposon 412;^Eukaryota; Metazoa; Ecdysozoa; Arthropoda; Hexapoda; Insecta; Pterygota; Neoptera; Endopterygota; Diptera; Brachycera; Muscomorpha; Ephydroidea; Drosophilidae; Drosophila; Sophophora	G7Y7P5_CLOSI^G7Y7P5_CLOSI^Q:268-2,H:52-140^74.16%ID^E:2e-36^.^.	0	0	0	0	0	0	GO:0004190^molecular_function^aspartic-type endopeptidase activity`GO:0004519^molecular_function^endonuclease activity`GO:0003676^molecular_function^nucleic acid binding`GO:0003964^molecular_function^RNA-directed DNA polymerase activity`GO:0015074^biological_process^DNA integration	0	2.22333	1	2.22333	1	33.3333	268
TR10581|c0_g2	TR10581|c0_g2_i1	0	0	0	0	0	0	0	0	0	0	1.61333	1	1.61333	2	66.6667	548
TR10582|c0_g1	TR10582|c0_g1_i1	0	A0A075A800_9TREM^A0A075A800_9TREM^Q:197-3,H:24-88^53.85%ID^E:1e-08^.^.	0	0	0	0	0	0	0	0	2.24333	1	2.24333	3	100	337
TR10583|c0_g1	TR10583|c0_g1_i1	0	0	0	0	0	0	0	0	0	0	0.486667	1	0.486667	2	66.6667	1281
TR10583|c0_g2	TR10583|c0_g2_i1	0	0	0	0	0	0	0	0	0	0	0.386667	1	0.386667	1	33.3333	377
TR10585|c0_g2	TR10585|c0_g2_i1	0	0	0	0	0	0	0	0	0	0	0.71	1	0.71	1	33.3333	536
TR10586|c0_g2	TR10586|c0_g2_i1	0	0	0	0	0	0	0	0	0	0	0.766667	1	0.766667	1	33.3333	249
TR10586|c1_g1	TR10586|c1_g1_i1	0	0	0	0	0	0	0	0	0	0	1.25667	1	1.25667	1	33.3333	304
TR10587|c0_g1	TR10587|c0_g1_i1	0	0	0	0	0	0	0	0	0	0	2.1	1	2.1	2	66.6667	560
TR10588|c0_g1	TR10588|c0_g1_i1	0	0	0	0	0	0	0	0	0	0	0.543333	1	0.543333	3	100	536
TR10589|c0_g1	TR10589|c0_g1_i1	0	U5Y3N6_9CAEN^U5Y3N6_9CAEN^Q:230-96,H:1-45^62.22%ID^E:8e-17^SubName: Full=Transposase {ECO:0000313|EMBL:AGZ84231.1};^Eukaryota; Metazoa; Lophotrochozoa; Mollusca; Gastropoda; Caenogastropoda; Hypsogastropoda; Neogastropoda; Buccinoidea; Melongenidae; Pugilina`U5Y3N6_9CAEN^U5Y3N6_9CAEN^Q:108-10,H:42-74^66.67%ID^E:8e-17^SubName: Full=Transposase {ECO:0000313|EMBL:AGZ84231.1};^Eukaryota; Metazoa; Lop…	0	0	0	0	0	0	0	0	0.383333	1	0.383333	1	33.3333	325
TR1059|c0_g1	TR1059|c0_g1_i1	0	A0A074Z900_9TREM^A0A074Z900_9TREM^Q:16-1341,H:1629-2075^33.55%ID^E:2e-57^.^.	0	A0A074Z900_9TREM^A0A074Z900_9TREM^Q:6-447,H:1629-2075^33.55%ID^E:2e-57^.^.	0	0	0	0	0	0	0.286667	1	0.286667	3	100	1356
TR1059|c1_g1	TR1059|c1_g1_i1	0	0	0	0	0	0	0	0	0	0	0.68	1	0.68	1	33.3333	273
TR10591|c0_g1	TR10591|c0_g1_i1	0	A0A095AKN5_SCHHA^A0A095AKN5_SCHHA^Q:400-179,H:402-477^50%ID^E:3e-12^SubName: Full=CDK5 regulatory subunit-associated protein 1 {ECO:0000313|EMBL:KGB34671.1};^Eukaryota; Metazoa; Platyhelminthes; Trematoda; Digenea; Strigeidida; Schistosomatoidea; Schistosomatidae; Schistosoma	0	0	0	0	0	0	0	0	2.23333	1	2.23333	3	100	417
TR10592|c0_g1	TR10592|c0_g1_i1	RMD1_BOVIN^RMD1_BOVIN^Q:965-255,H:75-313^32.51%ID^E:5e-34^RecName: Full=Regulator of microtubule dynamics protein 1;^Eukaryota; Metazoa; Chordata; Craniata; Vertebrata; Euteleostomi; Mammalia; Eutheria; Laurasiatheria; Cetartiodactyla; Ruminantia; Pecora; Bovidae; Bovinae; Bos	G4VAB2_SCHMA^G4VAB2_SCHMA^Q:950-255,H:1-230^50%ID^E:4e-77^SubName: Full=Putative uncharacterized protein {ECO:0000313|EMBL:CCD75452.1};^Eukaryota; Metazoa; Platyhelminthes; Trematoda; Digenea; Strigeidida; Schistosomatoidea; Schistosomatidae; Schistosoma	RMD1_BOVIN^RMD1_BOVIN^Q:1-237,H:75-313^32.51%ID^E:5e-35^RecName: Full=Regulator of microtubule dynamics protein 1;^Eukaryota; Metazoa; Chordata; Craniata; Vertebrata; Euteleostomi; Mammalia; Eutheria; Laurasiatheria; Cetartiodactyla; Ruminantia; Pecora; Bovidae; Bovinae; Bos	G4VAB2_SCHMA^G4VAB2_SCHMA^Q:6-237,H:1-230^50%ID^E:2e-78^SubName: Full=Putative uncharacterized protein {ECO:0000313|EMBL:CCD75452.1};^Eukaryota; Metazoa; Platyhelminthes; Trematoda; Digenea; Strigeidida; Schistosomatoidea; Schistosomatidae; Schistosoma	0	0	0	NOG70879^TetR family transcriptional Regulator	GO:0005874^cellular_component^microtubule`GO:0005739^cellular_component^mitochondrion`GO:0000922^cellular_component^spindle pole	0	13.9567	1	13.9567	3	100	966
TR10593|c0_g1	TR10593|c0_g1_i1	0	Q4QQD7_SCHMA^Q4QQD7_SCHMA^Q:2-292,H:277-373^32.99%ID^E:4e-07^SubName: Full=Reverse transcriptase {ECO:0000313|EMBL:CAJ00247.1};^Eukaryota; Metazoa; Platyhelminthes; Trematoda; Digenea; Strigeidida; Schistosomatoidea; Schistosomatidae; Schistosoma	0	0	0	0	0	0	0	0	0.326667	1	0.326667	3	100	720
TR10594|c0_g1	TR10594|c0_g1_i1	0	A0A074Z9D6_9TREM^A0A074Z9D6_9TREM^Q:462-208,H:167-248^45.98%ID^E:9e-16^.^.`A0A074Z9D6_9TREM^A0A074Z9D6_9TREM^Q:175-2,H:266-322^35.48%ID^E:9e-16^.^.	0	0	0	0	0	0	0	0	0.416667	1	0.416667	2	66.6667	599
TR10595|c0_g1	TR10595|c0_g1_i1	0	0	0	0	0	0	0	0	0	0	0.883333	1	0.883333	1	33.3333	310
TR10595|c0_g2	TR10595|c0_g2_i1	0	0	0	0	0	0	0	0	0	0	0.44	1	0.44	1	33.3333	310
TR10597|c0_g1	TR10597|c0_g1_i1	0	0	0	0	0	0	0	0	0	0	0.37	1	0.37	1	33.3333	330
TR10598|c0_g1	TR10598|c0_g1_i1	0	0	0	0	0	0	0	0	0	0	1.79333	1	1.79333	2	66.6667	388
TR10599|c0_g1	TR10599|c0_g1_i1	0	0	0	0	0	0	0	0	0	0	0.26	1	0.26	2	66.6667	792
TR1060|c0_g1	TR1060|c0_g1_i1	0	0	0	0	0	0	0	0	0	0	0.57	1	0.57	1	33.3333	314
TR10601|c0_g1	TR10601|c0_g1_i1	0	0	0	0	0	0	0	0	0	0	0.72	1	0.72	1	33.3333	393
TR10602|c0_g1	TR10602|c0_g1_i1	0	0	0	0	0	0	0	0	0	0	37.9	1	37.9	3	100	243
TR10602|c0_g2	TR10602|c0_g2_i1	0	0	0	0	0	0	0	0	0	0	2.29667	1	2.29667	1	66.6667	243
TR10604|c0_g1	TR10604|c0_g1_i1	0	0	0	0	0	0	0	0	0	0	7.83667	1	7.83667	3	100	320
TR10605|c0_g1	TR10605|c0_g1_i1	0	0	0	0	0	0	0	0	0	0	0.283333	1	0.283333	1	33.3333	617
TR10607|c0_g1	TR10607|c0_g1_i1	0	0	0	0	0	0	0	0	0	0	0.73	1	0.73	3	100	623
TR10608|c0_g1	TR10608|c0_g1_i1	0	0	0	0	0	0	0	0	0	0	0.123333	1	0.123333	2	66.6667	422
TR10608|c0_g2	TR10608|c0_g2_i1	0	0	0	0	0	0	0	0	0	0	0.123333	1	0.123333	2	66.6667	422
TR10608|c0_g3	TR10608|c0_g3_i1	0	0	0	0	0	0	0	0	0	0	0.123333	1	0.123333	2	66.6667	422
TR10608|c1_g1	TR10608|c1_g1_i1	0	G7Y6L4_CLOSI^G7Y6L4_CLOSI^Q:13-174,H:818-875^56.9%ID^E:2e-10^.^.	0	0	0	0	0	0	0	0	2.63333	1	2.63333	2	66.6667	231
TR1061|c0_g1	TR1061|c0_g1_i1	0	A0A074YXN4_9TREM^A0A074YXN4_9TREM^Q:274-2,H:805-895^32.97%ID^E:2e-07^.^.	0	0	0	0	0	0	0	0	0.393333	1	0.393333	1	33.3333	463
TR10611|c1_g1	TR10611|c1_g1_i1	0	0	0	0	0	0	0	0	0	0	0.25	1	0.25	2	66.6667	609
TR10612|c0_g1	TR10612|c0_g1_i1	0	0	0	0	0	0	0	0	0	0	0.65	1	0.65	1	33.3333	391
TR10616|c0_g1	TR10616|c0_g1_i1	0	0	0	0	0	0	0	0	0	0	1.62333	1	1.62333	1	33.3333	240
TR10618|c0_g1	TR10618|c0_g1_i1	0	0	0	0	PF13833.1^EF-hand_8^EF-hand domain pair^25-53^E:0.0077`PF13405.1^EF-hand_6^EF-hand domain^28-52^E:0.0012`PF13202.1^EF-hand_5^EF hand^29-50^E:0.00034`PF13202.1^EF-hand_5^EF hand^70-88^E:4.7e-06`PF13405.1^EF-hand_6^EF-hand domain^70-88^E:0.00085`PF13833.1^EF-hand_8^EF-hand domain pair^70-88^E:0.0081	0	0	0	0	GO:0005509^molecular_function^calcium ion binding	0.37	1	0.37	1	33.3333	330
TR10619|c0_g1	TR10619|c0_g1_i1	0	W4YUC1_STRPU^W4YUC1_STRPU^Q:406-194,H:39-111^39.73%ID^E:2e-14^.^.`W4YUC1_STRPU^W4YUC1_STRPU^Q:209-3,H:107-175^36.23%ID^E:2e-14^.^.	0	0	0	0	0	0	0	0	0.223333	1	0.223333	1	33.3333	407
TR1062|c1_g1	TR1062|c1_g1_i1	0	0	0	0	0	0	0	0	0	0	0.47	1	0.47	2	66.6667	376
TR10620|c0_g1	TR10620|c0_g1_i1	0	0	0	0	0	0	0	0	0	0	0.39	1	0.39	1	33.3333	296
TR10621|c0_g1	TR10621|c0_g1_i1	0	0	0	0	0	0	0	0	0	0	0.266667	1	0.266667	1	33.3333	336
TR10621|c1_g1	TR10621|c1_g1_i1	0	0	0	0	0	0	0	0	0	0	0.23	1	0.23	1	33.3333	500
TR10622|c0_g1	TR10622|c0_g1_i1	0	0	0	0	0	0	0	0	0	0	0.28	1	0.28	1	33.3333	368
TR10623|c1_g1	TR10623|c1_g1_i1	0	0	0	0	0	0	0	0	0	0	0.253333	1	0.253333	3	100	1082
TR10624|c0_g1	TR10624|c0_g1_i1	0	0	0	0	0	0	0	0	0	0	0.25	1	0.25	1	33.3333	387
TR10625|c0_g1	TR10625|c0_g1_i1	0	0	0	0	0	0	0	0	0	0	0.403333	1	0.403333	1	33.3333	377
TR10626|c0_g1	TR10626|c0_g1_i1	0	0	0	0	0	0	0	0	0	0	0.396667	1	0.396667	1	33.3333	430
TR10627|c0_g1	TR10627|c0_g1_i1	0	0	0	0	0	0	0	0	0	0	1.35	1	1.35	1	33.3333	249
TR10627|c0_g2	TR10627|c0_g2_i1	0	0	0	0	0	0	0	0	0	0	1.57667	1	1.57667	1	33.3333	229
TR10629|c0_g2	TR10629|c0_g2_i1	0	0	0	0	0	0	0	0	0	0	0.67	1	0.67	1	33.3333	342
TR10630|c0_g1	TR10630|c0_g1_i1	0	0	0	0	0	0	0	0	0	0	1.91667	1	1.91667	2	66.6667	245
TR10631|c1_g1	TR10631|c1_g1_i1	0	0	0	0	0	0	0	0	0	0	0.163333	1	0.163333	1	33.3333	416
TR10632|c1_g1	TR10632|c1_g1_i1	0	0	0	0	0	0	0	0	0	0	0.883333	1	0.883333	2	66.6667	391
TR10633|c1_g1	TR10633|c1_g1_i1	0	A0A095BWM4_SCHHA^A0A095BWM4_SCHHA^Q:35-187,H:35-85^54.9%ID^E:2e-06^SubName: Full=Uncharacterized protein {ECO:0000313|EMBL:KGB33438.1};^Eukaryota; Metazoa; Platyhelminthes; Trematoda; Digenea; Strigeidida; Schistosomatoidea; Schistosomatidae; Schistosoma	0	0	0	0	0	0	0	0	0.523333	1	0.523333	1	33.3333	294
TR10634|c0_g1	TR10634|c0_g1_i1	0	0	0	0	0	0	0	0	0	0	0.826667	1	0.826667	1	33.3333	317
TR10635|c1_g1	TR10635|c1_g1_i1	METE1_ARATH^METE1_ARATH^Q:4-447,H:225-372^78.38%ID^E:2e-66^RecName: Full=5-methyltetrahydropteroyltriglutamate--homocysteine methyltransferase 1;^Eukaryota; Viridiplantae; Streptophyta; Embryophyta; Tracheophyta; Spermatophyta; Magnoliophyta; eudicotyledons; Gunneridae; Pentapetalae; rosids; malvids; Brassicales; Brassicaceae; Camelineae; Arabidopsis	C3TS12_CICAR^C3TS12_CICAR^Q:1-447,H:224-372^86.58%ID^E:8e-73^SubName: Full=Methionine synthase {ECO:0000313|EMBL:ACL14488.1};^Eukaryota; Viridiplantae; Streptophyta; Embryophyta; Tracheophyta; Spermatophyta; Magnoliophyta; eudicotyledons; Gunneridae; Pentapetalae; rosids; fabids; Fabales; Fabaceae; Papilionoideae; Cicereae; Cicer	METE1_ARATH^METE1_ARATH^Q:2-149,H:225-372^78.38%ID^E:3e-73^RecName: Full=5-methyltetrahydropteroyltriglutamate--homocysteine methyltransferase 1;^Eukaryota; Viridiplantae; Streptophyta; Embryophyta; Tracheophyta; Spermatophyta; Magnoliophyta; eudicotyledons; Gunneridae; Pentapetalae; rosids; malvids; Brassicales; Brassicaceae; Camelineae; Arabidopsis	C3TS12_CICAR^C3TS12_CICAR^Q:1-149,H:224-372^86.58%ID^E:1e-80^SubName: Full=Methionine synthase {ECO:0000313|EMBL:ACL14488.1};^Eukaryota; Viridiplantae; Streptophyta; Embryophyta; Tracheophyta; Spermatophyta; Magnoliophyta; eudicotyledons; Gunneridae; Pentapetalae; rosids; fabids; Fabales; Fabaceae; Papilionoideae; Cicereae; Cicer	PF08267.7^Meth_synt_1^Cobalamin-independent synthase, N-terminal domain^2-92^E:1.8e-20	0	0	COG0620^Catalyzes the transfer of a methyl group from 5- methyltetrahydrofolate to homocysteine resulting in methionine formation (By similarity)	GO:0048046^cellular_component^apoplast`GO:0009507^cellular_component^chloroplast`GO:0009570^cellular_component^chloroplast stroma`GO:0005829^cellular_component^cytosol`GO:0016020^cellular_component^membrane`GO:0005777^cellular_component^peroxisome`GO:0005886^cellular_component^plasma membrane`GO:0009506^cellular_component^plasmodesma`GO:0005774^cellular_component^vacuolar membrane`GO:0003871^mole…	GO:0003871^molecular_function^5-methyltetrahydropteroyltriglutamate-homocysteine S-methyltransferase activity`GO:0008270^molecular_function^zinc ion binding`GO:0008652^biological_process^cellular amino acid biosynthetic process	0.49	1	0.49	1	33.3333	449
TR10637|c0_g1	TR10637|c0_g1_i1	0	0	0	0	0	0	0	0	0	0	0.91	1	0.91	2	66.6667	312
TR10637|c1_g1	TR10637|c1_g1_i1	0	H2KU12_CLOSI^H2KU12_CLOSI^Q:281-3,H:403-488^56.99%ID^E:1e-25^.^.	0	H2KU12_CLOSI^H2KU12_CLOSI^Q:30-122,H:403-488^62.37%ID^E:2e-29^.^.	0	0	0	0	0	0	0.37	1	0.37	1	33.3333	370
TR10638|c1_g1	TR10638|c1_g1_i1	0	0	0	0	0	0	0	0	0	0	0.79	1	0.79	2	66.6667	328
TR10639|c1_g1	TR10639|c1_g1_i1	0	0	0	0	0	0	0	0	0	0	0.563333	1	0.563333	2	66.6667	348
TR1064|c0_g1	TR1064|c0_g1_i1	0	0	0	0	0	0	0	0	0	0	1.42333	1	1.42333	1	33.3333	233
TR10640|c0_g2	TR10640|c0_g2_i1	0	0	0	0	0	0	0	0	0	0	0.236667	1	0.236667	1	33.3333	489
TR10641|c0_g1	TR10641|c0_g1_i1	0	0	0	0	0	0	0	0	0	0	0.273333	1	0.273333	2	66.6667	941
TR10643|c1_g1	TR10643|c1_g1_i1	0	0	0	0	0	0	0	0	0	0	0.31	1	0.31	1	33.3333	319
TR10644|c0_g2	TR10644|c0_g2_i1	0	0	0	0	0	0	0	0	0	0	0.81	1	0.81	1	33.3333	282
TR10646|c0_g1	TR10646|c0_g1_i1	0	H2KUM7_CLOSI^H2KUM7_CLOSI^Q:1-459,H:187-347^46.91%ID^E:2e-25^.^.	0	H2KUM7_CLOSI^H2KUM7_CLOSI^Q:1-153,H:187-347^46.91%ID^E:2e-30^.^.	0	0	0	0	0	0	0.133333	1	0.133333	1	33.3333	459
TR10647|c0_g1	TR10647|c0_g1_i3	0	0	0	0	0	0	0	0	0	0	0.456667	1	0.456667	1	33.3333	496
TR10648|c0_g1	TR10648|c0_g1_i1	0	0	0	0	0	0	0	0	0	0	4.9	1	4.9	2	66.6667	264
TR10649|c0_g1	TR10649|c0_g1_i1	0	0	0	0	0	0	0	0	0	0	3.34667	1	3.34667	3	100	623
TR1065|c0_g1	TR1065|c0_g1_i1	0	0	0	0	0	0	0	0	0	0	0.903333	1	0.903333	1	33.3333	341
TR10651|c0_g1	TR10651|c0_g1_i1	0	0	0	0	0	0	0	0	0	0	0.59	1	0.59	1	33.3333	324
TR10652|c0_g2	TR10652|c0_g2_i1	0	0	0	0	0	0	0	0	0	0	2.39	1	2.39	1	33.3333	229
TR10653|c0_g1	TR10653|c0_g1_i1	0	0	0	0	0	0	0	0	0	0	0.62	1	0.62	1	33.3333	261
TR10655|c0_g1	TR10655|c0_g1_i1	0	0	0	0	0	0	0	0	0	0	1.19	1	1.19	1	33.3333	256
TR10656|c0_g1	TR10656|c0_g1_i1	0	0	0	0	0	0	0	0	0	0	1.76	1	1.76	1	33.3333	225
TR10657|c1_g1	TR10657|c1_g1_i1	0	0	0	0	0	0	0	0	0	0	0.116667	1	0.116667	1	33.3333	575
TR10658|c0_g1	TR10658|c0_g1_i1	0	0	0	0	0	0	0	0	0	0	0.983333	1	0.983333	2	66.6667	315
TR10659|c0_g1	TR10659|c0_g1_i1	0	W4YAI7_STRPU^W4YAI7_STRPU^Q:22-474,H:313-463^47.68%ID^E:3e-28^.^.	0	W4XI07_STRPU^W4XI07_STRPU^Q:8-158,H:1096-1246^47.68%ID^E:4e-43^.^.	PF05380.8^Peptidase_A17^Pao retrotransposon peptidase^8-158^E:1.4e-41	0	ExpAA=21.43^PredHel=1^Topology=i11-33o	0	0	0	1.05	1	1.05	3	100	477
TR10659|c1_g1	TR10659|c1_g1_i1	0	0	0	0	0	0	0	0	0	0	0.7	1	0.7	1	33.3333	271
TR1066|c1_g1	TR1066|c1_g1_i1	0	0	0	0	0	0	0	0	0	0	0.406667	1	0.406667	1	33.3333	292
TR10660|c0_g1	TR10660|c0_g1_i1	0	0	0	0	0	0	0	0	0	0	0.703333	1	0.703333	1	33.3333	354
TR10661|c0_g1	TR10661|c0_g1_i1	CPI1_PIG^CPI1_PIG^Q:4-234,H:17-93^42.86%ID^E:9e-14^RecName: Full=Leukocyte cysteine proteinase inhibitor 1;^Eukaryota; Metazoa; Chordata; Craniata; Vertebrata; Euteleostomi; Mammalia; Eutheria; Laurasiatheria; Cetartiodactyla; Suina; Suidae; Sus	Q4S545_TETNG^Q4S545_TETNG^Q:10-216,H:14-82^49.28%ID^E:1e-14^SubName: Full=Chromosome 6 SCAF14737, whole genome shotgun sequence {ECO:0000313|EMBL:CAG04237.1};^Eukaryota; Metazoa; Chordata; Craniata; Vertebrata; Euteleostomi; Actinopterygii; Neopterygii; Teleostei; Neoteleostei; Acanthomorphata; Eupercaria; Tetraodontiformes; Tetradontoidea; Tetraodontidae; Tetraodon	0	0	0	0	0	0	GO:0005737^cellular_component^cytoplasm`GO:0004869^molecular_function^cysteine-type endopeptidase inhibitor activity	0	3.78667	1	3.78667	2	66.6667	236
TR10662|c0_g1	TR10662|c0_g1_i1	0	A0A095CDF3_SCHHA^A0A095CDF3_SCHHA^Q:20-424,H:1273-1408^35.97%ID^E:4e-12^SubName: Full=Uncharacterized protein CXorf22 {ECO:0000313|EMBL:KGB40693.1};^Eukaryota; Metazoa; Platyhelminthes; Trematoda; Digenea; Strigeidida; Schistosomatoidea; Schistosomatidae; Schistosoma	0	A0A095CDF3_SCHHA^A0A095CDF3_SCHHA^Q:7-141,H:1273-1408^35.97%ID^E:2e-18^SubName: Full=Uncharacterized protein CXorf22 {ECO:0000313|EMBL:KGB40693.1};^Eukaryota; Metazoa; Platyhelminthes; Trematoda; Digenea; Strigeidida; Schistosomatoidea; Schistosomatidae; Schistosoma	0	0	0	0	0	0	0.33	1	0.33	2	66.6667	445
TR10665|c0_g1	TR10665|c0_g1_i1	0	0	0	0	0	0	0	0	0	0	2.45667	1	2.45667	1	33.3333	228
TR10666|c0_g1	TR10666|c0_g1_i1	0	0	0	0	PF13622.1^4HBT_3^Thioesterase-like superfamily^24-82^E:0.00011	0	0	0	0	0	0.886667	2	0.176667	1	33.3333	457
TR10666|c0_g1	TR10666|c0_g1_i2	0	0	0	0	0	0	0	0	0	0	0.886667	2	0.71	1	33.3333	445
TR10667|c0_g1	TR10667|c0_g1_i1	0	0	0	0	0	0	0	0	0	0	10.7667	1	10.7667	2	66.6667	249
TR10668|c0_g1	TR10668|c0_g1_i1	0	0	0	0	0	0	0	0	0	0	0.556667	1	0.556667	2	66.6667	604
TR10668|c0_g2	TR10668|c0_g2_i1	0	0	0	0	0	0	0	0	0	0	1.10333	1	1.10333	2	66.6667	279
TR10668|c1_g1	TR10668|c1_g1_i1	0	0	0	0	0	0	0	0	0	0	1.29667	1	1.29667	1	33.3333	301
TR1067|c0_g1	TR1067|c0_g1_i1	0	0	0	0	0	0	0	0	0	0	0.84	1	0.84	2	66.6667	458
TR10670|c1_g1	TR10670|c1_g1_i1	GXLT1_DANRE^GXLT1_DANRE^Q:25-222,H:227-304^37.18%ID^E:1e-07^RecName: Full=Glucoside xylosyltransferase 1;^Eukaryota; Metazoa; Chordata; Craniata; Vertebrata; Euteleostomi; Actinopterygii; Neopterygii; Teleostei; Ostariophysi; Cypriniformes; Cyprinidae; Danio	G7Y5A5_CLOSI^G7Y5A5_CLOSI^Q:10-366,H:227-346^33.61%ID^E:1e-14^.^.	GXLT1_DANRE^GXLT1_DANRE^Q:9-74,H:227-304^37.18%ID^E:1e-07^RecName: Full=Glucoside xylosyltransferase 1;^Eukaryota; Metazoa; Chordata; Craniata; Vertebrata; Euteleostomi; Actinopterygii; Neopterygii; Teleostei; Ostariophysi; Cypriniformes; Cyprinidae; Danio	G7Y5A5_CLOSI^G7Y5A5_CLOSI^Q:4-122,H:227-346^33.61%ID^E:1e-14^.^.	PF01501.15^Glyco_transf_8^Glycosyl transferase family 8^10-128^E:6.4e-06	0	0	0	GO:0016021^cellular_component^integral component of membrane`GO:0035252^molecular_function^UDP-xylosyltransferase activity`GO:0016266^biological_process^O-glycan processing	GO:0016757^molecular_function^transferase activity, transferring glycosyl groups	0.5	1	0.5	1	33.3333	386
TR10672|c0_g1	TR10672|c0_g1_i1	0	0	0	0	0	0	0	0	0	0	0.353333	1	0.353333	1	33.3333	949
TR10673|c0_g1	TR10673|c0_g1_i1	0	A0A074ZVF6_9TREM^A0A074ZVF6_9TREM^Q:6-224,H:75-148^47.3%ID^E:5e-09^.^.	0	0	0	0	0	0	0	0	0.69	1	0.69	1	33.3333	272
TR10674|c0_g2	TR10674|c0_g2_i1	0	0	0	0	0	0	0	0	0	0	4.22667	1	4.22667	1	33.3333	229
TR10675|c0_g1	TR10675|c0_g1_i1	0	0	0	0	0	0	0	0	0	0	8.04333	1	8.04333	3	100	295
TR10676|c0_g1	TR10676|c0_g1_i1	0	0	0	0	0	0	0	0	0	0	0.23	1	0.23	2	66.6667	685
TR10676|c1_g1	TR10676|c1_g1_i1	0	0	0	0	0	0	0	0	0	0	0.266667	1	0.266667	1	33.3333	336
TR10678|c0_g1	TR10678|c0_g1_i1	0	0	0	0	0	0	0	0	0	0	2.71333	1	2.71333	2	66.6667	242
TR10679|c0_g1	TR10679|c0_g1_i1	NCAM2_HUMAN^NCAM2_HUMAN^Q:99-623,H:181-334^29.55%ID^E:3e-09^RecName: Full=Neural cell adhesion molecule 2;^Eukaryota; Metazoa; Chordata; Craniata; Vertebrata; Euteleostomi; Mammalia; Eutheria; Euarchontoglires; Primates; Haplorrhini; Catarrhini; Hominidae; Homo	G7YQD0_CLOSI^G7YQD0_CLOSI^Q:3-656,H:522-738^64.68%ID^E:2e-78^.^.	NCAM2_HUMAN^NCAM2_HUMAN^Q:33-207,H:181-334^29.78%ID^E:2e-12^RecName: Full=Neural cell adhesion molecule 2;^Eukaryota; Metazoa; Chordata; Craniata; Vertebrata; Euteleostomi; Mammalia; Eutheria; Euarchontoglires; Primates; Haplorrhini; Catarrhini; Hominidae; Homo`NCAM2_HUMAN^NCAM2_HUMAN^Q:10-212,H:252-439^24.88%ID^E:2e-06^RecName: Full=Neural cell adhesion molecule 2;^Eukaryota; Metazoa; Chordata; …	G7YQD0_CLOSI^G7YQD0_CLOSI^Q:1-218,H:522-738^64.68%ID^E:7e-90^.^.	PF13927.1^Ig_3^Immunoglobulin domain^67-156^E:1.5e-06`PF13895.1^Ig_2^Immunoglobulin domain^70-159^E:1.2e-06`PF07679.11^I-set^Immunoglobulin I-set domain^72-168^E:3e-08`PF00047.20^ig^Immunoglobulin domain^81-155^E:5.5e-06`PF13927.1^Ig_3^Immunoglobulin domain^174-209^E:0.003`PF13895.1^Ig_2^Immunoglobulin domain^177-215^E:0.00047	0	0	0	GO:0030424^cellular_component^axon`GO:0016021^cellular_component^integral component of membrane`GO:0005886^cellular_component^plasma membrane`GO:0007413^biological_process^axonal fasciculation`GO:0007158^biological_process^neuron cell-cell adhesion`GO:0007608^biological_process^sensory perception of smell	0	0.553333	1	0.553333	2	66.6667	657
TR10679|c1_g2	TR10679|c1_g2_i1	HMCN1_HUMAN^HMCN1_HUMAN^Q:460-68,H:266-378^27.48%ID^E:6e-10^RecName: Full=Hemicentin-1;^Eukaryota; Metazoa; Chordata; Craniata; Vertebrata; Euteleostomi; Mammalia; Eutheria; Euarchontoglires; Primates; Haplorrhini; Catarrhini; Hominidae; Homo	A0A075A1L1_9TREM^A0A075A1L1_9TREM^Q:460-2,H:307-461^66.67%ID^E:4e-62^.^.	HMCN1_HUMAN^HMCN1_HUMAN^Q:1-131,H:266-378^27.48%ID^E:5e-10^RecName: Full=Hemicentin-1;^Eukaryota; Metazoa; Chordata; Craniata; Vertebrata; Euteleostomi; Mammalia; Eutheria; Euarchontoglires; Primates; Haplorrhini; Catarrhini; Hominidae; Homo	A0A075A1L1_9TREM^A0A075A1L1_9TREM^Q:1-153,H:307-461^66.67%ID^E:3e-62^.^.	0	0	0	0	GO:0005604^cellular_component^basement membrane`GO:0005938^cellular_component^cell cortex`GO:0030054^cellular_component^cell junction`GO:0070062^cellular_component^extracellular vesicular exosome`GO:0005509^molecular_function^calcium ion binding`GO:0050896^biological_process^response to stimulus`GO:0007601^biological_process^visual perception	0	0.173333	1	0.173333	1	33.3333	460
TR10680|c0_g1	TR10680|c0_g1_i1	0	0	0	0	0	0	0	0	0	0	0.616667	1	0.616667	1	33.3333	306
TR10683|c0_g1	TR10683|c0_g1_i1	0	0	0	0	0	0	0	0	0	0	0.356667	1	0.356667	1	33.3333	304
TR10684|c0_g1	TR10684|c0_g1_i1	0	0	0	0	0	0	0	0	0	0	0.626667	1	0.626667	1	33.3333	304
TR10684|c0_g2	TR10684|c0_g2_i1	0	0	0	0	0	0	0	0	0	0	2.03333	1	2.03333	2	66.6667	304
TR10686|c0_g1	TR10686|c0_g1_i1	0	0	0	0	0	0	0	0	0	0	0.52	1	0.52	2	66.6667	407
TR10687|c0_g1	TR10687|c0_g1_i1	0	0	0	0	0	0	0	0	0	0	0.283333	1	0.283333	1	33.3333	516
TR10687|c0_g2	TR10687|c0_g2_i1	0	0	0	0	0	0	0	0	0	0	0.166667	1	0.166667	1	33.3333	558
TR10689|c0_g1	TR10689|c0_g1_i1	0	0	0	0	0	0	0	0	0	0	0.45	1	0.45	2	66.6667	629
TR1069|c0_g1	TR1069|c0_g1_i1	0	0	0	0	0	0	0	0	0	0	1.38	1	1.38	1	33.3333	272
TR1069|c0_g2	TR1069|c0_g2_i1	0	0	0	0	0	0	0	0	0	0	2.61	1	2.61	2	66.6667	306
TR10693|c0_g1	TR10693|c0_g1_i1	0	0	0	0	0	0	0	0	0	0	0.89	1	0.89	2	66.6667	375
TR10694|c0_g1	TR10694|c0_g1_i1	0	0	0	0	0	0	0	0	0	0	0.246667	1	0.246667	1	33.3333	388
TR10695|c0_g1	TR10695|c0_g1_i1	0	0	0	0	0	0	0	0	0	0	0.716667	1	0.716667	1	33.3333	443
TR10696|c0_g1	TR10696|c0_g1_i1	0	0	0	0	0	0	0	0	0	0	0.856667	1	0.856667	1	33.3333	258
TR10697|c0_g1	TR10697|c0_g1_i1	0	0	0	0	0	0	0	0	0	0	0.166667	1	0.166667	1	33.3333	607
TR10699|c0_g1	TR10699|c0_g1_i1	0	0	0	0	0	0	0	0	0	0	1.56	1	1.56	2	66.6667	453
TR107|c0_g1	TR107|c0_g1_i1	0	0	0	0	0	0	0	0	0	0	0.453333	1	0.453333	1	33.3333	683
TR107|c1_g1	TR107|c1_g1_i1	0	0	0	0	0	0	0	0	0	0	3.07333	1	3.07333	1	33.3333	230
TR10702|c0_g1	TR10702|c0_g1_i3	0	0	0	0	0	0	0	0	0	0	18.94	3	2.65333	3	35.73	429
TR10702|c0_g1	TR10702|c0_g1_i1	0	0	0	0	0	0	0	0	0	0	18.94	3	11.8567	3	35.0767	232
TR10702|c0_g1	TR10702|c0_g1_i2	0	0	0	0	0	0	0	0	0	0	18.94	3	4.43	1	29.1933	232
TR10703|c2_g1	TR10703|c2_g1_i1	0	0	0	0	0	0	0	0	0	0	0.7	1	0.7	2	66.6667	390
TR10707|c0_g1	TR10707|c0_g1_i1	0	0	0	0	0	0	0	0	0	0	0.286667	1	0.286667	1	33.3333	442
TR10707|c0_g2	TR10707|c0_g2_i1	0	0	0	0	0	0	0	0	0	0	0.753333	1	0.753333	1	33.3333	299
TR10708|c1_g1	TR10708|c1_g1_i1	0	A0A075A2M5_9TREM^A0A075A2M5_9TREM^Q:714-238,H:86-247^45.06%ID^E:3e-42^.^.`A0A075A2M5_9TREM^A0A075A2M5_9TREM^Q:229-14,H:251-324^44.59%ID^E:3e-42^.^.	0	0	0	0	0	0	0	0	1.33	1	1.33	1	33.3333	726
TR10709|c0_g1	TR10709|c0_g1_i1	0	0	0	0	0	0	0	0	0	0	3.84667	1	3.84667	3	100	353
TR10709|c0_g2	TR10709|c0_g2_i1	0	0	0	0	0	0	0	0	0	0	1.13667	1	1.13667	1	33.3333	243
TR1071|c0_g1	TR1071|c0_g1_i1	0	0	0	0	0	0	0	0	0	0	0.533333	1	0.533333	1	33.3333	271
TR1071|c1_g1	TR1071|c1_g1_i1	0	0	0	0	0	0	0	0	0	0	0.9	1	0.9	1	33.3333	241
TR10710|c0_g1	TR10710|c0_g1_i1	YRD6_CAEEL^YRD6_CAEEL^Q:1-288,H:490-585^51.55%ID^E:2e-28^RecName: Full=Uncharacterized protein K02A2.6;^Eukaryota; Metazoa; Ecdysozoa; Nematoda; Chromadorea; Rhabditida; Rhabditoidea; Rhabditidae; Peloderinae; Caenorhabditis	Q5XUN2_SCHMA^Q5XUN2_SCHMA^Q:1-288,H:42-137^77.08%ID^E:2e-49^SubName: Full=Reverse transcriptase {ECO:0000313|EMBL:AAU84949.1};^Eukaryota; Metazoa; Platyhelminthes; Trematoda; Digenea; Strigeidida; Schistosomatoidea; Schistosomatidae; Schistosoma	0	0	0	0	0	0	GO:0003676^molecular_function^nucleic acid binding`GO:0008270^molecular_function^zinc ion binding`GO:0015074^biological_process^DNA integration	0	1.92667	1	1.92667	2	66.6667	288
TR10711|c0_g1	TR10711|c0_g1_i1	0	0	0	0	0	0	0	0	0	0	0.58	1	0.58	2	66.6667	642
TR10711|c2_g1	TR10711|c2_g1_i1	0	0	0	0	0	0	0	0	0	0	0.11	1	0.11	1	33.3333	513
TR10712|c0_g1	TR10712|c0_g1_i1	0	0	0	0	0	0	0	0	0	0	5.48	1	5.48	1	33.3333	265
TR10712|c0_g2	TR10712|c0_g2_i1	0	0	0	0	0	0	0	0	0	0	19.32	1	19.32	2	66.6667	320
TR10712|c0_g3	TR10712|c0_g3_i1	0	0	0	0	0	0	0	0	0	0	5.22667	1	5.22667	1	33.3333	320
TR10713|c0_g1	TR10713|c0_g1_i1	0	0	0	0	0	0	0	0	0	0	1.38	1	1.38	1	33.3333	272
TR10715|c0_g1	TR10715|c0_g1_i1	0	0	0	0	0	0	0	0	0	0	1.68	1	1.68	1	33.3333	279
TR10717|c0_g1	TR10717|c0_g1_i1	SF3B5_DROME^SF3B5_DROME^Q:372-121,H:1-84^82.14%ID^E:2e-48^RecName: Full=Probable splicing factor 3B subunit 5;^Eukaryota; Metazoa; Ecdysozoa; Arthropoda; Hexapoda; Insecta; Pterygota; Neoptera; Endopterygota; Diptera; Brachycera; Muscomorpha; Ephydroidea; Drosophilidae; Drosophila; Sophophora	C1LKP9_SCHJA^C1LKP9_SCHJA^Q:372-118,H:1-85^94.12%ID^E:4e-54^SubName: Full=Putative splicing factor 3B subunit 5 {ECO:0000313|EMBL:CAX75277.1};^Eukaryota; Metazoa; Platyhelminthes; Trematoda; Digenea; Strigeidida; Schistosomatoidea; Schistosomatidae; Schistosoma	0	0	0	0	0	0	GO:0071011^cellular_component^precatalytic spliceosome`GO:0007052^biological_process^mitotic spindle organization`GO:0000398^biological_process^mRNA splicing, via spliceosome	0	27.0267	2	2.91667	1	12.5967	478
TR10717|c0_g1	TR10717|c0_g1_i2	SF3B5_DROME^SF3B5_DROME^Q:372-121,H:1-84^82.14%ID^E:4e-49^RecName: Full=Probable splicing factor 3B subunit 5;^Eukaryota; Metazoa; Ecdysozoa; Arthropoda; Hexapoda; Insecta; Pterygota; Neoptera; Endopterygota; Diptera; Brachycera; Muscomorpha; Ephydroidea; Drosophilidae; Drosophila; Sophophora	C1LKP9_SCHJA^C1LKP9_SCHJA^Q:372-121,H:1-84^95.24%ID^E:7e-55^SubName: Full=Putative splicing factor 3B subunit 5 {ECO:0000313|EMBL:CAX75277.1};^Eukaryota; Metazoa; Platyhelminthes; Trematoda; Digenea; Strigeidida; Schistosomatoidea; Schistosomatidae; Schistosoma	0	0	0	0	0	0	GO:0071011^cellular_component^precatalytic spliceosome`GO:0007052^biological_process^mitotic spindle organization`GO:0000398^biological_process^mRNA splicing, via spliceosome	0	27.0267	2	24.11	3	87.4033	402
TR10719|c0_g1	TR10719|c0_g1_i1	0	0	0	0	0	0	ExpAA=25.46^PredHel=1^Topology=o33-55i	0	0	0	1.06333	1	1.06333	2	66.6667	966
TR1072|c0_g1	TR1072|c0_g1_i1	0	0	0	0	0	0	0	0	0	0	1.27667	1	1.27667	2	66.6667	405
TR10720|c0_g1	TR10720|c0_g1_i1	0	G4VK50_SCHMA^G4VK50_SCHMA^Q:1-348,H:84-199^36.67%ID^E:4e-14^SubName: Full=Putative uncharacterized protein {ECO:0000313|EMBL:CCD80058.1};^Eukaryota; Metazoa; Platyhelminthes; Trematoda; Digenea; Strigeidida; Schistosomatoidea; Schistosomatidae; Schistosoma	0	0	0	0	0	0	0	0	0.99	1	0.99	2	66.6667	374
TR10721|c0_g1	TR10721|c0_g1_i1	0	0	0	0	0	0	0	0	0	0	1.32667	1	1.32667	2	66.6667	266
TR10721|c1_g1	TR10721|c1_g1_i1	0	0	0	0	0	0	0	0	0	0	0.273333	1	0.273333	1	33.3333	372
TR10722|c0_g1	TR10722|c0_g1_i1	0	0	0	0	0	0	0	0	0	0	0.593333	1	0.593333	3	100	508
TR10723|c0_g1	TR10723|c0_g1_i1	HPR1_ARATH^HPR1_ARATH^Q:373-2,H:235-358^86.29%ID^E:2e-73^RecName: Full=Glycerate dehydrogenase HPR, peroxisomal;^Eukaryota; Viridiplantae; Streptophyta; Embryophyta; Tracheophyta; Spermatophyta; Magnoliophyta; eudicotyledons; Gunneridae; Pentapetalae; rosids; malvids; Brassicales; Brassicaceae; Camelineae; Arabidopsis	B7FL16_MEDTR^B7FL16_MEDTR^Q:373-2,H:6-129^96.77%ID^E:8e-82^SubName: Full=Putative uncharacterized protein {ECO:0000313|EMBL:ACJ85450.1};^Eukaryota; Viridiplantae; Streptophyta; Embryophyta; Tracheophyta; Spermatophyta; Magnoliophyta; eudicotyledons; Gunneridae; Pentapetalae; rosids; fabids; Fabales; Fabaceae; Papilionoideae; Trifolieae; Medicago	HPR1_ARATH^HPR1_ARATH^Q:1-124,H:235-358^86.29%ID^E:2e-73^RecName: Full=Glycerate dehydrogenase HPR, peroxisomal;^Eukaryota; Viridiplantae; Streptophyta; Embryophyta; Tracheophyta; Spermatophyta; Magnoliophyta; eudicotyledons; Gunneridae; Pentapetalae; rosids; malvids; Brassicales; Brassicaceae; Camelineae; Arabidopsis	B7FL16_MEDTR^B7FL16_MEDTR^Q:1-124,H:6-129^96.77%ID^E:7e-82^SubName: Full=Putative uncharacterized protein {ECO:0000313|EMBL:ACJ85450.1};^Eukaryota; Viridiplantae; Streptophyta; Embryophyta; Tracheophyta; Spermatophyta; Magnoliophyta; eudicotyledons; Gunneridae; Pentapetalae; rosids; fabids; Fabales; Fabaceae; Papilionoideae; Trifolieae; Medicago	PF02826.14^2-Hacid_dh_C^D-isomer specific 2-hydroxyacid dehydrogenase, NAD binding domain^2-88^E:1.8e-29	0	0	COG1052^Dehydrogenase	GO:0005777^cellular_component^peroxisome`GO:0008465^molecular_function^glycerate dehydrogenase activity`GO:0051287^molecular_function^NAD binding`GO:0071482^biological_process^cellular response to light stimulus`GO:0042631^biological_process^cellular response to water deprivation`GO:0009854^biological_process^oxidative photosynthetic carbon pathway	GO:0051287^molecular_function^NAD binding`GO:0055114^biological_process^oxidation-reduction process	0.57	1	0.57	2	66.6667	373
TR10725|c0_g1	TR10725|c0_g1_i1	0	0	0	0	0	0	0	0	0	0	0.456667	1	0.456667	1	33.3333	357
TR10727|c1_g1	TR10727|c1_g1_i1	0	0	0	0	0	0	0	0	0	0	0.856667	1	0.856667	1	33.3333	313
TR10729|c1_g1	TR10729|c1_g1_i1	0	0	0	0	0	0	0	0	0	0	0.223333	1	0.223333	1	33.3333	406
TR1073|c0_g1	TR1073|c0_g1_i1	0	0	0	0	0	0	0	0	0	0	1.32	1	1.32	2	66.6667	328
TR10730|c0_g1	TR10730|c0_g1_i1	0	A0A075AH19_9TREM^A0A075AH19_9TREM^Q:1-186,H:415-476^41.94%ID^E:1e-07^.^.	0	A0A075AH19_9TREM^A0A075AH19_9TREM^Q:1-62,H:415-476^41.94%ID^E:1e-07^.^.	0	0	0	0	0	0	11.25	2	10.3867	2	66.6667	309
TR10730|c0_g1	TR10730|c0_g1_i2	0	0	0	0	0	0	0	0	0	0	11.25	2	0.863333	1	33.3333	277
TR10730|c0_g2	TR10730|c0_g2_i1	0	0	0	0	0	0	0	0	0	0	3.78333	1	3.78333	1	33.3333	227
TR10731|c0_g1	TR10731|c0_g1_i1	0	A0A085LKU5_9BILA^A0A085LKU5_9BILA^Q:155-3,H:11-61^45.1%ID^E:5e-06^SubName: Full=Uncharacterized protein {ECO:0000313|EMBL:KFD45591.1};^Eukaryota; Metazoa; Ecdysozoa; Nematoda; Enoplea; Dorylaimia; Trichocephalida; Trichuridae; Trichuris	0	0	0	0	0	0	0	0	2.35333	1	2.35333	3	100	391
TR10732|c0_g1	TR10732|c0_g1_i1	0	0	0	0	0	0	0	0	0	0	0.68	1	0.68	1	33.3333	273
TR10732|c1_g1	TR10732|c1_g1_i1	0	0	0	0	0	0	0	0	0	0	2.23	1	2.23	1	33.3333	227
TR10733|c0_g1	TR10733|c0_g1_i1	EGCSE_CYANO^EGCSE_CYANO^Q:1761-466,H:37-469^31.91%ID^E:1e-55^RecName: Full=Endoglycoceramidase {ECO:0000312|EMBL:BAB16369.1};^Eukaryota; Metazoa; Cnidaria; Scyphozoa; Semaeostomeae; Cyaneidae; Cyanea	Q5DGI7_SCHJA^Q5DGI7_SCHJA^Q:1776-355,H:24-507^47.73%ID^E:2e-159^.^.	EGCSE_CYANO^EGCSE_CYANO^Q:34-483,H:7-469^31.39%ID^E:6e-58^RecName: Full=Endoglycoceramidase {ECO:0000312|EMBL:BAB16369.1};^Eukaryota; Metazoa; Cnidaria; Scyphozoa; Semaeostomeae; Cyaneidae; Cyanea	Q5DGI7_SCHJA^Q5DGI7_SCHJA^Q:47-520,H:24-507^47.73%ID^E:1e-161^.^.	PF00150.13^Cellulase^Cellulase (glycosyl hydrolase family 5)^58-403^E:2e-32`PF01301.14^Glyco_hydro_35^Glycosyl hydrolases family 35^85-141^E:0.00029	0	ExpAA=20.83^PredHel=1^Topology=i25-44o	0	GO:0005576^cellular_component^extracellular region`GO:0042151^cellular_component^nematocyst`GO:0047876^molecular_function^endoglycosylceramidase activity`GO:0030245^biological_process^cellulose catabolic process	GO:0004553^molecular_function^hydrolase activity, hydrolyzing O-glycosyl compounds`GO:0005975^biological_process^carbohydrate metabolic process	0.473333	1	0.473333	3	100	1915
TR10734|c0_g1	TR10734|c0_g1_i1	NEP1_MOUSE^NEP1_MOUSE^Q:86-754,H:32-243^57.4%ID^E:3e-80^RecName: Full=Ribosomal RNA small subunit methyltransferase NEP1 {ECO:0000250|UniProtKB:Q92979};^Eukaryota; Metazoa; Chordata; Craniata; Vertebrata; Euteleostomi; Mammalia; Eutheria; Euarchontoglires; Glires; Rodentia; Sciurognathi; Muroidea; Muridae; Murinae; Mus; Mus	H2KPM7_CLOSI^H2KPM7_CLOSI^Q:104-775,H:12-235^79.46%ID^E:2e-129^.^.	NEP1_MOUSE^NEP1_MOUSE^Q:29-251,H:32-243^57.4%ID^E:5e-81^RecName: Full=Ribosomal RNA small subunit methyltransferase NEP1 {ECO:0000250|UniProtKB:Q92979};^Eukaryota; Metazoa; Chordata; Craniata; Vertebrata; Euteleostomi; Mammalia; Eutheria; Euarchontoglires; Glires; Rodentia; Sciurognathi; Muroidea; Muridae; Murinae; Mus; Mus	H2KPM7_CLOSI^H2KPM7_CLOSI^Q:35-258,H:12-235^79.46%ID^E:3e-130^.^.	PF03587.9^EMG1^EMG1/NEP1 methyltransferase^42-246^E:1.3e-70	0	0	COG1756^Methyltransferase involved in ribosomal biogenesis. Specifically catalyzes the N1-methylation of the pseudouridine corresponding to position 914 in M.jannaschii 16S rRNA (By similarity)	GO:0005730^cellular_component^nucleolus`GO:0070037^molecular_function^rRNA (pseudouridine) methyltransferase activity`GO:0019843^molecular_function^rRNA binding`GO:0001824^biological_process^blastocyst development`GO:0017126^biological_process^nucleologenesis`GO:0031167^biological_process^rRNA methylation	GO:0008168^molecular_function^methyltransferase activity	11.9567	1	11.9567	3	100	925
TR10735|c0_g1	TR10735|c0_g1_i1	0	0	0	0	0	0	0	0	0	0	0.173333	1	0.173333	1	33.3333	592
TR10736|c0_g1	TR10736|c0_g1_i1	0	0	0	0	0	0	0	0	0	0	0.65	1	0.65	2	66.6667	629
TR10737|c0_g1	TR10737|c0_g1_i1	0	0	0	0	0	0	0	0	0	0	0.246667	1	0.246667	1	33.3333	609
TR10737|c1_g1	TR10737|c1_g1_i1	0	A0A075A7A1_9TREM^A0A075A7A1_9TREM^Q:302-39,H:440-543^47.12%ID^E:3e-16^.^.	0	A0A075A7A1_9TREM^A0A075A7A1_9TREM^Q:82-169,H:440-543^47.12%ID^E:2e-16^.^.	0	0	0	0	0	0	0.05	1	0.05	1	33.3333	545
TR10737|c1_g2	TR10737|c1_g2_i1	0	A0A075A7A1_9TREM^A0A075A7A1_9TREM^Q:302-39,H:440-543^47.12%ID^E:3e-16^.^.	0	A0A075A7A1_9TREM^A0A075A7A1_9TREM^Q:82-169,H:440-543^47.12%ID^E:2e-16^.^.	0	0	0	0	0	0	0.05	1	0.05	1	33.3333	545
TR10738|c0_g1	TR10738|c0_g1_i1	PDE12_MOUSE^PDE12_MOUSE^Q:1741-206,H:150-607^27.14%ID^E:4e-33^RecName: Full=2',5'-phosphodiesterase 12;^Eukaryota; Metazoa; Chordata; Craniata; Vertebrata; Euteleostomi; Mammalia; Eutheria; Euarchontoglires; Glires; Rodentia; Sciurognathi; Muroidea; Muridae; Murinae; Mus; Mus	A0A074ZQJ5_9TREM^A0A074ZQJ5_9TREM^Q:2098-206,H:108-737^41.22%ID^E:4e-157^.^.	PDE12_MOUSE^PDE12_MOUSE^Q:161-672,H:150-607^27.14%ID^E:2e-33^RecName: Full=2',5'-phosphodiesterase 12;^Eukaryota; Metazoa; Chordata; Craniata; Vertebrata; Euteleostomi; Mammalia; Eutheria; Euarchontoglires; Glires; Rodentia; Sciurognathi; Muroidea; Muridae; Murinae; Mus; Mus	A0A074ZQJ5_9TREM^A0A074ZQJ5_9TREM^Q:42-672,H:108-737^41.22%ID^E:1e-158^.^.	PF03372.18^Exo_endo_phos^Endonuclease/Exonuclease/phosphatase family^302-613^E:7.5e-12	0	0	COG5239^Ccr4-NOT transcription complex, subunit	GO:0005759^cellular_component^mitochondrial matrix`GO:0005739^cellular_component^mitochondrion`GO:0046872^molecular_function^metal ion binding`GO:0004535^molecular_function^poly(A)-specific ribonuclease activity`GO:0006397^biological_process^mRNA processing	0	17.1767	1	17.1767	3	100	2385
TR10738|c0_g2	TR10738|c0_g2_i1	0	G7YV00_CLOSI^G7YV00_CLOSI^Q:1312-524,H:22-288^34.83%ID^E:6e-39^.^.	0	G7YV00_CLOSI^G7YV00_CLOSI^Q:31-293,H:22-288^34.83%ID^E:7e-41^.^.	0	0	0	0	0	0	1.89333	1	1.89333	3	100	1566
TR10739|c0_g2	TR10739|c0_g2_i1	0	0	0	0	0	0	ExpAA=18.64^PredHel=1^Topology=o42-64i	0	0	0	0.263333	1	0.263333	1	33.3333	835
TR10739|c1_g1	TR10739|c1_g1_i1	0	0	0	0	0	0	0	0	0	0	1.58	1	1.58	1	33.3333	263
TR1074|c0_g1	TR1074|c0_g1_i1	0	0	0	0	0	0	0	0	0	0	0.3	1	0.3	2	66.6667	1221
TR10740|c0_g1	TR10740|c0_g1_i1	CD151_BOVIN^CD151_BOVIN^Q:106-825,H:19-223^22.63%ID^E:4e-07^RecName: Full=CD151 antigen;^Eukaryota; Metazoa; Chordata; Craniata; Vertebrata; Euteleostomi; Mammalia; Eutheria; Laurasiatheria; Cetartiodactyla; Ruminantia; Pecora; Bovidae; Bovinae; Bos	A0A074ZPG1_9TREM^A0A074ZPG1_9TREM^Q:76-825,H:4-253^61.2%ID^E:1e-101^.^.	CD151_BOVIN^CD151_BOVIN^Q:15-280,H:19-249^23.05%ID^E:5e-13^RecName: Full=CD151 antigen;^Eukaryota; Metazoa; Chordata; Craniata; Vertebrata; Euteleostomi; Mammalia; Eutheria; Laurasiatheria; Cetartiodactyla; Ruminantia; Pecora; Bovidae; Bovinae; Bos	A0A074ZPG1_9TREM^A0A074ZPG1_9TREM^Q:5-289,H:4-280^56.6%ID^E:2e-116^.^.	PF00335.15^Tetraspannin^Tetraspanin family^14-277^E:4e-30	0	ExpAA=92.91^PredHel=4^Topology=i13-38o53-75i82-104o257-279i	0	GO:0016021^cellular_component^integral component of membrane	GO:0016021^cellular_component^integral component of membrane	1.36667	1	1.36667	3	100	1031
TR10741|c0_g1	TR10741|c0_g1_i1	0	A0A074ZAI0_9TREM^A0A074ZAI0_9TREM^Q:11-256,H:266-348^47.62%ID^E:4e-12^.^.	0	0	0	0	0	0	0	0	0.42	1	0.42	1	33.3333	1927
TR10741|c2_g1	TR10741|c2_g1_i1	0	0	0	0	0	0	0	0	0	0	0.433333	1	0.433333	1	33.3333	312
TR10742|c0_g1	TR10742|c0_g1_i1	0	0	0	0	0	0	0	0	0	0	0.806667	1	0.806667	2	66.6667	495
TR10743|c0_g1	TR10743|c0_g1_i1	0	Q4QQD7_SCHMA^Q4QQD7_SCHMA^Q:100-618,H:46-218^29.48%ID^E:2e-25^SubName: Full=Reverse transcriptase {ECO:0000313|EMBL:CAJ00247.1};^Eukaryota; Metazoa; Platyhelminthes; Trematoda; Digenea; Strigeidida; Schistosomatoidea; Schistosomatidae; Schistosoma`Q4QQD7_SCHMA^Q4QQD7_SCHMA^Q:632-814,H:224-284^36.07%ID^E:2e-25^SubName: Full=Reverse transcriptase {ECO:0000313|EMBL:CAJ00247.1};^Eukaryota; Metazoa; P…	0	C7C211_SCHJA^C7C211_SCHJA^Q:1-129,H:1-129^35.66%ID^E:6e-20^.^.	0	0	0	0	0	0	0.73	1	0.73	2	66.6667	814
TR10744|c0_g1	TR10744|c0_g1_i1	0	0	0	0	0	0	0	0	0	0	0.49	1	0.49	1	33.3333	390
TR10745|c0_g1	TR10745|c0_g1_i1	0	0	0	0	0	0	0	0	0	0	0.43	1	0.43	1	33.3333	325
TR10745|c0_g2	TR10745|c0_g2_i1	0	0	0	0	0	0	0	0	0	0	0.473333	1	0.473333	1	33.3333	390
TR10747|c0_g1	TR10747|c0_g1_i1	0	0	0	0	0	0	0	0	0	0	1.25667	1	1.25667	1	33.3333	385
TR10748|c0_g1	TR10748|c0_g1_i1	0	0	0	0	0	0	0	0	0	0	0.31	1	0.31	3	100	1096
TR10748|c0_g2	TR10748|c0_g2_i1	0	0	0	0	0	0	0	0	0	0	0.52	1	0.52	1	33.3333	340
TR10749|c0_g1	TR10749|c0_g1_i1	0	0	0	0	0	0	0	0	0	0	0.796667	1	0.796667	2	66.6667	1776
TR1075|c0_g1	TR1075|c0_g1_i1	0	0	0	0	0	0	0	0	0	0	0.49	1	0.49	1	33.3333	300
TR10750|c0_g1	TR10750|c0_g1_i1	0	0	0	0	0	0	0	0	0	0	0.353333	1	0.353333	1	33.3333	400
TR10751|c0_g1	TR10751|c0_g1_i1	0	0	0	0	0	0	0	0	0	0	0.45	1	0.45	1	33.3333	824
TR10751|c0_g2	TR10751|c0_g2_i1	0	0	0	0	0	0	0	0	0	0	0.0233333	1	0.0233333	1	33.3333	569
TR10752|c0_g1	TR10752|c0_g1_i1	0	0	0	0	0	0	0	0	0	0	0.346667	1	0.346667	3	100	1920
TR10753|c0_g1	TR10753|c0_g1_i1	0	0	0	0	0	0	0	0	0	0	0.34	1	0.34	1	33.3333	591
TR10754|c0_g2	TR10754|c0_g2_i1	0	0	0	A0A087QPT9_APTFO^A0A087QPT9_APTFO^Q:69-158,H:93-186^30.85%ID^E:1e-06^SubName: Full=Bcl-2 homologous antagonist/killer {ECO:0000313|EMBL:KFM03243.1};^Eukaryota; Metazoa; Chordata; Craniata; Vertebrata; Euteleostomi; Testudines + Archosauria group; Archosauria; Dinosauria; Saurischia; Theropoda; Coelurosauria; Aves; Neognathae; Sphenisciformes; Spheniscidae; Aptenodytes	PF00452.14^Bcl-2^Apoptosis regulator proteins, Bcl-2 family^62-127^E:9e-07	0	ExpAA=42.00^PredHel=2^Topology=i84-106o135-157i	0	0	GO:0042981^biological_process^regulation of apoptotic process	1.41667	1	1.41667	1	33.3333	881
TR10755|c0_g1	TR10755|c0_g1_i1	0	0	0	0	0	0	0	0	0	0	0.59	1	0.59	1	33.3333	284
TR10756|c0_g2	TR10756|c0_g2_i1	0	0	0	0	0	0	0	0	0	0	1.54	1	1.54	3	100	450
TR10758|c0_g1	TR10758|c0_g1_i1	0	0	0	0	0	0	0	0	0	0	0.236667	1	0.236667	2	66.6667	763
TR10758|c0_g2	TR10758|c0_g2_i1	0	0	0	0	0	0	0	0	0	0	0.03	1	0.03	1	33.3333	763
TR10759|c0_g1	TR10759|c0_g1_i1	0	0	0	0	0	0	0	0	0	0	2.99	1	2.99	2	66.6667	233
TR1076|c0_g1	TR1076|c0_g1_i1	0	0	0	0	0	0	0	0	0	0	0.526667	1	0.526667	1	33.3333	539
TR10760|c0_g1	TR10760|c0_g1_i1	0	0	0	0	0	0	0	0	0	0	0.61	1	0.61	1	33.3333	495
TR10760|c0_g2	TR10760|c0_g2_i1	0	0	0	0	0	0	0	0	0	0	0.35	1	0.35	1	33.3333	495
TR10760|c1_g1	TR10760|c1_g1_i1	0	0	0	0	0	0	0	0	0	0	2.61333	1	2.61333	2	66.6667	270
TR10761|c0_g1	TR10761|c0_g1_i1	0	0	0	0	0	0	0	0	0	0	1.65333	1	1.65333	1	33.3333	317
TR10761|c0_g2	TR10761|c0_g2_i1	0	0	0	0	0	0	0	0	0	0	0.546667	1	0.546667	1	33.3333	318
TR10762|c0_g1	TR10762|c0_g1_i1	0	0	0	0	0	0	0	0	0	0	0.686667	1	0.686667	1	33.3333	283
TR10762|c0_g2	TR10762|c0_g2_i1	0	0	0	0	0	0	0	0	0	0	0.633333	1	0.633333	3	100	934
TR10762|c0_g3	TR10762|c0_g3_i1	0	0	0	0	0	0	0	0	0	0	0.81	1	0.81	3	100	379
TR10763|c0_g1	TR10763|c0_g1_i1	0	0	0	0	0	0	0	0	0	0	1.46	1	1.46	1	33.3333	232
TR10763|c0_g2	TR10763|c0_g2_i1	0	0	0	0	0	0	0	0	0	0	9.10333	1	9.10333	1	33.3333	245
TR10764|c0_g1	TR10764|c0_g1_i1	0	0	0	0	0	0	0	0	0	0	0.47	1	0.47	3	100	952
TR10765|c0_g1	TR10765|c0_g1_i1	GLYM_PEA^GLYM_PEA^Q:1030-140,H:220-516^95.29%ID^E:0^RecName: Full=Serine hydroxymethyltransferase, mitochondrial;^Eukaryota; Viridiplantae; Streptophyta; Embryophyta; Tracheophyta; Spermatophyta; Magnoliophyta; eudicotyledons; Gunneridae; Pentapetalae; rosids; fabids; Fabales; Fabaceae; Papilionoideae; Fabeae; Pisum	A0A068U3I4_COFCA^A0A068U3I4_COFCA^Q:1030-134,H:33-330^88.29%ID^E:0^RecName: Full=Serine hydroxymethyltransferase {ECO:0000256|RuleBase:RU000585};^Eukaryota; Viridiplantae; Streptophyta; Embryophyta; Tracheophyta; Spermatophyta; Magnoliophyta; eudicotyledons; Gunneridae; Pentapetalae; asterids; lamiids; Gentianales; Rubiaceae; Ixoroideae; Coffeeae; Coffea	GLYM_PEA^GLYM_PEA^Q:1-297,H:220-516^95.29%ID^E:0^RecName: Full=Serine hydroxymethyltransferase, mitochondrial;^Eukaryota; Viridiplantae; Streptophyta; Embryophyta; Tracheophyta; Spermatophyta; Magnoliophyta; eudicotyledons; Gunneridae; Pentapetalae; rosids; fabids; Fabales; Fabaceae; Papilionoideae; Fabeae; Pisum	A0A068U3I4_COFCA^A0A068U3I4_COFCA^Q:1-299,H:33-330^88.29%ID^E:0^RecName: Full=Serine hydroxymethyltransferase {ECO:0000256|RuleBase:RU000585};^Eukaryota; Viridiplantae; Streptophyta; Embryophyta; Tracheophyta; Spermatophyta; Magnoliophyta; eudicotyledons; Gunneridae; Pentapetalae; asterids; lamiids; Gentianales; Rubiaceae; Ixoroideae; Coffeeae; Coffea	PF00464.14^SHMT^Serine hydroxymethyltransferase^1-234^E:1.8e-121	0	0	0	GO:0005739^cellular_component^mitochondrion`GO:0004372^molecular_function^glycine hydroxymethyltransferase activity`GO:0030170^molecular_function^pyridoxal phosphate binding`GO:0006544^biological_process^glycine metabolic process`GO:0006563^biological_process^L-serine metabolic process`GO:0035999^biological_process^tetrahydrofolate interconversion	GO:0004372^molecular_function^glycine hydroxymethyltransferase activity`GO:0006544^biological_process^glycine metabolic process`GO:0006563^biological_process^L-serine metabolic process	0.37	1	0.37	3	100	1032
TR10766|c0_g2	TR10766|c0_g2_i1	0	0	0	0	0	0	0	0	0	0	0.246667	1	0.246667	1	33.3333	346
TR10767|c0_g2	TR10767|c0_g2_i1	0	0	0	0	0	0	0	0	0	0	0.976667	1	0.976667	1	33.3333	346
TR10768|c0_g1	TR10768|c0_g1_i1	0	0	0	0	0	0	0	0	0	0	0.513333	1	0.513333	1	33.3333	1856
TR10769|c0_g1	TR10769|c0_g1_i1	0	0	0	0	0	0	0	0	0	0	0.303333	1	0.303333	1	33.3333	632
TR10769|c0_g2	TR10769|c0_g2_i1	0	0	0	0	0	0	0	0	0	0	0.18	1	0.18	1	33.3333	779
TR10769|c1_g1	TR10769|c1_g1_i1	0	0	0	0	0	0	0	0	0	0	0.43	1	0.43	1	33.3333	518
TR1077|c0_g1	TR1077|c0_g1_i1	0	0	0	0	0	0	0	0	0	0	0.936667	1	0.936667	3	100	608
TR10770|c0_g1	TR10770|c0_g1_i1	0	0	0	0	0	0	0	0	0	0	1.43333	1	1.43333	2	66.6667	567
TR10771|c0_g1	TR10771|c0_g1_i1	0	0	0	0	0	0	0	0	0	0	0.32	1	0.32	1	33.3333	481
TR10771|c1_g1	TR10771|c1_g1_i1	0	0	0	0	0	0	0	0	0	0	0.413333	1	0.413333	1	33.3333	317
TR10772|c0_g2	TR10772|c0_g2_i1	0	0	0	0	0	0	0	0	0	0	0.46	1	0.46	2	66.6667	450
TR10773|c0_g1	TR10773|c0_g1_i1	0	0	0	0	0	0	0	0	0	0	0.496667	1	0.496667	3	100	1555
TR10774|c0_g1	TR10774|c0_g1_i1	0	0	0	0	0	0	0	0	0	0	0.136667	1	0.136667	1	33.3333	636
TR10774|c0_g2	TR10774|c0_g2_i1	0	0	0	0	0	0	0	0	0	0	0.213333	1	0.213333	2	66.6667	636
TR10775|c0_g1	TR10775|c0_g1_i1	0	0	0	0	0	0	0	0	0	0	0.163333	1	0.163333	2	66.6667	674
TR10776|c0_g1	TR10776|c0_g1_i1	0	0	0	0	0	0	0	0	0	0	0.0966667	1	0.0966667	1	33.3333	555
TR10777|c0_g1	TR10777|c0_g1_i1	0	0	0	0	0	0	0	0	0	0	4.24667	1	4.24667	2	66.6667	474
TR10778|c0_g2	TR10778|c0_g2_i1	0	A0A075ACM4_9TREM^A0A075ACM4_9TREM^Q:170-3,H:280-335^62.5%ID^E:9e-27^.^.`A0A075ACM4_9TREM^A0A075ACM4_9TREM^Q:375-193,H:212-272^54.1%ID^E:9e-27^.^.	0	A0A095A2D9_SCHHA^A0A095A2D9_SCHHA^Q:3-67,H:10-74^55.38%ID^E:7e-18^SubName: Full=Uncharacterized protein {ECO:0000313|EMBL:KGB41007.1};^Eukaryota; Metazoa; Platyhelminthes; Trematoda; Digenea; Strigeidida; Schistosomatoidea; Schistosomatidae; Schistosoma	0	0	0	0	0	0	0.52	1	0.52	1	33.3333	379
TR10779|c0_g1	TR10779|c0_g1_i1	0	0	0	0	0	0	0	0	0	0	0.266667	1	0.266667	1	33.3333	705
TR10779|c1_g1	TR10779|c1_g1_i1	0	0	0	0	0	0	0	0	0	0	0.653333	1	0.653333	2	66.6667	498
TR10780|c0_g1	TR10780|c0_g1_i1	POL5_DROME^POL5_DROME^Q:97-267,H:437-493^36.84%ID^E:7e-06^RecName: Full=Retrovirus-related Pol polyprotein from transposon opus;^Eukaryota; Metazoa; Ecdysozoa; Arthropoda; Hexapoda; Insecta; Pterygota; Neoptera; Endopterygota; Diptera; Brachycera; Muscomorpha; Ephydroidea; Drosophilidae; Drosophila; Sophophora	W4XUX3_STRPU^W4XUX3_STRPU^Q:79-285,H:87-155^57.97%ID^E:2e-19^.^.	0	0	0	0	0	0	GO:0005634^cellular_component^nucleus`GO:0004519^molecular_function^endonuclease activity`GO:0003676^molecular_function^nucleic acid binding`GO:0008233^molecular_function^peptidase activity`GO:0003964^molecular_function^RNA-directed DNA polymerase activity`GO:0015074^biological_process^DNA integration`GO:0006278^biological_process^RNA-dependent DNA replication`GO:0006313^biological_process^transp…	0	1.31	1	1.31	1	33.3333	286
TR10781|c0_g1	TR10781|c0_g1_i1	0	0	0	0	0	0	0	0	0	0	0.423333	1	0.423333	1	33.3333	523
TR10782|c0_g1	TR10782|c0_g1_i1	0	0	0	0	0	0	0	0	0	0	0.43	1	0.43	1	66.6667	1084
TR10782|c0_g2	TR10782|c0_g2_i1	0	0	0	0	0	0	0	0	0	0	0.17	1	0.17	2	66.6667	1030
TR10783|c0_g1	TR10783|c0_g1_i1	0	0	0	0	0	0	0	0	0	0	0.2	1	0.2	3	100	784
TR10783|c0_g2	TR10783|c0_g2_i1	0	0	0	0	0	0	0	0	0	0	0.0866667	1	0.0866667	2	66.6667	784
TR10783|c1_g1	TR10783|c1_g1_i1	0	0	0	0	0	0	0	0	0	0	1.62333	1	1.62333	2	66.6667	284
TR10784|c1_g1	TR10784|c1_g1_i1	0	0	0	0	0	0	0	0	0	0	0.99	1	0.99	1	33.3333	250
TR10785|c0_g1	TR10785|c0_g1_i2	0	Q4QQD7_SCHMA^Q4QQD7_SCHMA^Q:781-359,H:86-227^40.14%ID^E:1e-26^SubName: Full=Reverse transcriptase {ECO:0000313|EMBL:CAJ00247.1};^Eukaryota; Metazoa; Platyhelminthes; Trematoda; Digenea; Strigeidida; Schistosomatoidea; Schistosomatidae; Schistosoma	0	0	0	0	0	0	0	0	0.456667	1	0.456667	1	33.3333	786
TR10786|c0_g1	TR10786|c0_g1_i1	H2B_ANOGA^H2B_ANOGA^Q:483-139,H:1-117^82.2%ID^E:2e-54^RecName: Full=Histone H2B;^Eukaryota; Metazoa; Ecdysozoa; Arthropoda; Hexapoda; Insecta; Pterygota; Neoptera; Endopterygota; Diptera; Nematocera; Culicoidea; Culicidae; Anophelinae; Anopheles	U6HHQ0_ECHMU^U6HHQ0_ECHMU^Q:483-139,H:38-152^86.96%ID^E:6e-53^RecName: Full=Histone H2B {ECO:0000256|RuleBase:RU000451};^Eukaryota; Metazoa; Platyhelminthes; Cestoda; Eucestoda; Cyclophyllidea; Taeniidae; Echinococcus	H2B7_CHICK^H2B7_CHICK^Q:8-128,H:10-126^80.17%ID^E:1e-62^RecName: Full=Histone H2B 7;^Eukaryota; Metazoa; Chordata; Craniata; Vertebrata; Euteleostomi; Testudines + Archosauria group; Archosauria; Dinosauria; Saurischia; Theropoda; Coelurosauria; Aves; Neognathae; Galloanserae; Galliformes; Phasianidae; Phasianinae; Gallus	U6HHQ0_ECHMU^U6HHQ0_ECHMU^Q:7-128,H:38-159^85.25%ID^E:2e-65^RecName: Full=Histone H2B {ECO:0000256|RuleBase:RU000451};^Eukaryota; Metazoa; Platyhelminthes; Cestoda; Eucestoda; Cyclophyllidea; Taeniidae; Echinococcus	PF00125.19^Histone^Core histone H2A/H2B/H3/H4^35-103^E:4.2e-25`PF00808.18^CBFD_NFYB_HMF^Histone-like transcription factor (CBF/NF-Y) and archaeal histone^44-101^E:4.8e-06	0	0	0	GO:0005811^cellular_component^lipid particle`GO:0000786^cellular_component^nucleosome`GO:0005634^cellular_component^nucleus`GO:0003677^molecular_function^DNA binding	GO:0003677^molecular_function^DNA binding`GO:0043565^molecular_function^sequence-specific DNA binding`GO:0005622^cellular_component^intracellular	19.91	1	19.91	3	100	501
TR10787|c0_g1	TR10787|c0_g1_i1	0	0	0	0	0	0	0	0	0	0	0.246667	1	0.246667	1	33.3333	346
TR10787|c0_g2	TR10787|c0_g2_i1	0	0	0	0	0	0	0	0	0	0	0.326667	1	0.326667	1	33.3333	346
TR10788|c0_g1	TR10788|c0_g1_i1	0	0	0	0	0	0	0	0	0	0	0.23	1	0.23	2	100	1182
TR10788|c0_g2	TR10788|c0_g2_i1	0	0	0	0	0	0	0	0	0	0	0.273333	1	0.273333	2	66.6667	1183
TR10788|c0_g3	TR10788|c0_g3_i1	0	0	0	0	0	0	0	0	0	0	0.113333	1	0.113333	1	33.3333	503
TR10789|c0_g2	TR10789|c0_g2_i1	0	0	0	0	0	0	0	0	0	0	0.393333	1	0.393333	2	66.6667	1250
TR10789|c1_g1	TR10789|c1_g1_i1	0	0	0	0	0	0	0	0	0	0	0.953333	1	0.953333	2	66.6667	384
TR1079|c0_g1	TR1079|c0_g1_i1	MOS1T_DROMA^MOS1T_DROMA^Q:38-184,H:226-278^41.51%ID^E:3e-09^RecName: Full=Mariner Mos1 transposase;^Eukaryota; Metazoa; Ecdysozoa; Arthropoda; Hexapoda; Insecta; Pterygota; Neoptera; Endopterygota; Diptera; Brachycera; Muscomorpha; Ephydroidea; Drosophilidae; Drosophila; Sophophora`MOS1T_DROMA^MOS1T_DROMA^Q:157-312,H:274-324^34.62%ID^E:3e-09^RecName: Full=Mariner Mos1 transposase;^Eukaryota; Meta…	W8AJZ1_CERCA^W8AJZ1_CERCA^Q:2-184,H:211-274^48.44%ID^E:2e-15^SubName: Full=Histone-lysine N-methyltransferase SETMAR {ECO:0000313|EMBL:JAB85018.1};^Eukaryota; Metazoa; Ecdysozoa; Arthropoda; Hexapoda; Insecta; Pterygota; Neoptera; Endopterygota; Diptera; Brachycera; Muscomorpha; Tephritoidea; Tephritidae; Ceratitis; Ceratitis`W8AJZ1_CERCA^W8AJZ1_CERCA^Q:163-312,H:272-320^42%ID^E:2e-15^SubName: Fu…	0	0	0	0	0	0	GO:0005634^cellular_component^nucleus`GO:0003677^molecular_function^DNA binding`GO:0004519^molecular_function^endonuclease activity`GO:0046872^molecular_function^metal ion binding`GO:0015074^biological_process^DNA integration`GO:0006310^biological_process^DNA recombination	0	0.866667	1	0.866667	1	33.3333	312
TR10790|c1_g1	TR10790|c1_g1_i1	0	0	0	0	0	0	0	0	0	0	0.156667	1	0.156667	1	33.3333	422
TR10791|c0_g1	TR10791|c0_g1_i2	0	A0A074Z7U0_9TREM^A0A074Z7U0_9TREM^Q:192-356,H:34-88^76.36%ID^E:6e-22^.^.	0	0	0	0	0	0	0	0	9.94667	2	2	2	19.0067	415
TR10791|c0_g1	TR10791|c0_g1_i3	0	G4VA21_SCHMA^G4VA21_SCHMA^Q:40-321,H:4-100^56.12%ID^E:2e-24^SubName: Full=Putative uncharacterized protein {ECO:0000313|EMBL:CCD76398.1};^Eukaryota; Metazoa; Platyhelminthes; Trematoda; Digenea; Strigeidida; Schistosomatoidea; Schistosomatidae; Schistosoma	0	0	0	0	0	0	0	0	9.94667	2	7.94667	3	80.9933	380
TR10792|c0_g1	TR10792|c0_g1_i2	0	0	0	0	0	0	0	0	0	0	0.353333	1	0.353333	1	33.3333	457
TR10793|c0_g1	TR10793|c0_g1_i1	0	0	0	0	0	0	0	0	0	0	0.796667	1	0.796667	1	33.3333	786
TR10793|c0_g3	TR10793|c0_g3_i1	0	0	0	0	0	0	0	0	0	0	0.45	1	0.45	1	33.3333	360
TR10795|c0_g1	TR10795|c0_g1_i1	0	0	0	0	0	0	0	0	0	0	0.57	1	0.57	2	66.6667	465
TR10796|c0_g1	TR10796|c0_g1_i1	0	0	0	0	0	0	0	0	0	0	0.866667	1	0.866667	3	100	2374
TR10797|c0_g1	TR10797|c0_g1_i1	0	0	0	0	0	0	0	0	0	0	1.26	1	1.26	2	66.6667	464
TR10798|c0_g1	TR10798|c0_g1_i1	0	0	0	0	0	0	0	0	0	0	2.42	1	2.42	2	66.6667	815
TR10799|c0_g1	TR10799|c0_g1_i1	0	0	0	0	0	0	0	0	0	0	1.23333	1	1.23333	1	33.3333	1478
TR10799|c1_g1	TR10799|c1_g1_i1	0	0	0	0	0	0	0	0	0	0	0.476667	1	0.476667	1	33.3333	279
TR108|c0_g1	TR108|c0_g1_i1	0	0	0	0	0	0	0	0	0	0	0.513333	1	0.513333	2	66.6667	603
TR108|c1_g1	TR108|c1_g1_i1	0	0	0	0	0	0	0	0	0	0	1.21667	1	1.21667	2	66.6667	379
TR10800|c1_g1	TR10800|c1_g1_i1	0	0	0	0	0	0	0	0	0	0	1.34333	1	1.34333	1	33.3333	274
TR10801|c0_g1	TR10801|c0_g1_i1	0	0	0	0	0	0	0	0	0	0	0.713333	1	0.713333	2	66.6667	399
TR10801|c0_g2	TR10801|c0_g2_i1	0	0	0	0	0	0	0	0	0	0	0.293333	1	0.293333	1	33.3333	427
TR10802|c0_g1	TR10802|c0_g1_i1	0	0	0	0	0	0	0	0	0	0	0.683333	1	0.683333	3	100	914
TR10803|c0_g1	TR10803|c0_g1_i1	RL44_CAEEL^RL44_CAEEL^Q:102-419,H:1-105^79.25%ID^E:2e-51^RecName: Full=60S ribosomal protein L44;^Eukaryota; Metazoa; Ecdysozoa; Nematoda; Chromadorea; Rhabditida; Rhabditoidea; Rhabditidae; Peloderinae; Caenorhabditis	A8E6A4_9BILA^A8E6A4_9BILA^Q:102-419,H:1-106^83.02%ID^E:3e-56^SubName: Full=Putative 60S ribosomal protein L44/L36a {ECO:0000313|EMBL:CAL69091.1};^Eukaryota; Metazoa; Chaetognatha; Sagittoidea; Phragmophora; Spadellidae; Spadella	RL44_CAEEL^RL44_CAEEL^Q:1-106,H:1-105^79.25%ID^E:2e-52^RecName: Full=60S ribosomal protein L44;^Eukaryota; Metazoa; Ecdysozoa; Nematoda; Chromadorea; Rhabditida; Rhabditoidea; Rhabditidae; Peloderinae; Caenorhabditis	A8E6A4_9BILA^A8E6A4_9BILA^Q:1-106,H:1-106^83.02%ID^E:5e-57^SubName: Full=Putative 60S ribosomal protein L44/L36a {ECO:0000313|EMBL:CAL69091.1};^Eukaryota; Metazoa; Chaetognatha; Sagittoidea; Phragmophora; Spadellidae; Spadella	PF00935.14^Ribosomal_L44^Ribosomal protein L44^19-94^E:3.3e-33	0	0	COG1631^Ribosomal protein	GO:0005840^cellular_component^ribosome`GO:0003735^molecular_function^structural constituent of ribosome`GO:0006412^biological_process^translation	GO:0003735^molecular_function^structural constituent of ribosome`GO:0006412^biological_process^translation`GO:0005622^cellular_component^intracellular`GO:0005840^cellular_component^ribosome	396.9	1	396.9	3	100	464
TR10804|c0_g2	TR10804|c0_g2_i1	0	0	0	0	0	0	0	0	0	0	0.273333	1	0.273333	1	33.3333	692
TR10805|c0_g1	TR10805|c0_g1_i1	HAM_DROME^HAM_DROME^Q:397-627,H:818-893^41.56%ID^E:8e-16^RecName: Full=Transcription factor hamlet;^Eukaryota; Metazoa; Ecdysozoa; Arthropoda; Hexapoda; Insecta; Pterygota; Neoptera; Endopterygota; Diptera; Brachycera; Muscomorpha; Ephydroidea; Drosophilidae; Drosophila; Sophophora`HAM_DROME^HAM_DROME^Q:385-624,H:277-355^38.75%ID^E:3e-08^RecName: Full=Transcription factor hamlet;^Eukaryota; Metaz…	C7TQQ5_SCHJA^C7TQQ5_SCHJA^Q:94-657,H:1-191^76.96%ID^E:6e-101^.^.	0	0	0	0	0	0	0	0	31.1233	1	31.1233	3	100	763
TR10806|c0_g1	TR10806|c0_g1_i2	0	0	0	0	0	0	0	0	0	0	0.856667	2	0.333333	2	40.5433	1173
TR10806|c0_g1	TR10806|c0_g1_i1	0	0	0	0	0	0	0	0	0	0	0.856667	2	0.523333	2	26.1233	1134
TR10807|c0_g1	TR10807|c0_g1_i1	0	0	0	0	0	0	0	0	0	0	0.253333	1	0.253333	2	66.6667	936
TR10808|c0_g1	TR10808|c0_g1_i1	0	0	0	0	0	0	0	0	0	0	1.16333	1	1.16333	1	33.3333	525
TR10808|c0_g2	TR10808|c0_g2_i1	0	G7YDN5_CLOSI^G7YDN5_CLOSI^Q:387-548,H:138-191^38.89%ID^E:2e-08^.^.`G7YDN5_CLOSI^G7YDN5_CLOSI^Q:217-327,H:101-137^43.24%ID^E:2e-08^.^.	0	0	0	0	0	0	0	0	0.563333	1	0.563333	1	33.3333	686
TR10808|c1_g2	TR10808|c1_g2_i1	0	0	0	0	0	0	0	0	0	0	1.95333	1	1.95333	2	66.6667	420
TR10809|c0_g1	TR10809|c0_g1_i1	0	A0A074Z9D6_9TREM^A0A074Z9D6_9TREM^Q:268-2,H:260-349^55.56%ID^E:2e-25^.^.	0	0	0	0	0	0	0	0	0.54	1	0.54	1	33.3333	270
TR1081|c0_g1	TR1081|c0_g1_i1	0	0	0	0	0	0	0	0	0	0	0.99	1	0.99	1	33.3333	250
TR10810|c0_g1	TR10810|c0_g1_i1	0	0	0	0	0	0	0	0	0	0	0.223333	1	0.223333	1	33.3333	360
TR10811|c1_g1	TR10811|c1_g1_i1	0	0	0	0	0	0	0	0	0	0	0.233333	1	0.233333	3	100	780
TR10812|c0_g1	TR10812|c0_g1_i1	0	0	0	0	0	0	0	0	0	0	0.7	1	0.7	2	66.6667	384
TR10813|c0_g1	TR10813|c0_g1_i1	0	0	0	0	0	0	0	0	0	0	3.74333	1	3.74333	1	33.3333	253
TR10815|c0_g1	TR10815|c0_g1_i1	0	A0A074ZR42_9TREM^A0A074ZR42_9TREM^Q:213-4,H:25-94^47.14%ID^E:1e-09^.^.	0	0	0	0	0	0	0	0	0.113333	1	0.113333	1	33.3333	591
TR10815|c0_g2	TR10815|c0_g2_i1	0	A0A074ZR42_9TREM^A0A074ZR42_9TREM^Q:213-4,H:25-94^47.14%ID^E:1e-09^.^.	0	0	0	0	0	0	0	0	0.17	1	0.17	1	66.6667	595
TR10815|c1_g1	TR10815|c1_g1_i1	0	0	0	0	0	0	0	0	0	0	0.186667	1	0.186667	3	100	574
TR10815|c1_g2	TR10815|c1_g2_i1	0	0	0	0	0	0	0	0	0	0	0.186667	1	0.186667	3	100	574
TR10815|c2_g1	TR10815|c2_g1_i1	0	0	0	0	0	0	0	0	0	0	0.946667	1	0.946667	2	66.6667	308
TR10816|c0_g1	TR10816|c0_g1_i1	0	0	0	0	0	0	0	0	0	0	0.35	1	0.35	3	100	963
TR10816|c1_g1	TR10816|c1_g1_i1	0	0	0	0	0	0	0	0	0	0	0.87	1	0.87	2	66.6667	396
TR10817|c0_g1	TR10817|c0_g1_i1	0	0	0	0	0	0	0	0	0	0	0.796667	1	0.796667	1	33.3333	644
TR10817|c1_g1	TR10817|c1_g1_i1	0	0	0	0	0	0	0	0	0	0	0.473333	1	0.473333	1	33.3333	1172
TR10818|c0_g2	TR10818|c0_g2_i1	0	0	0	0	0	0	0	0	0	0	1.70667	2	1.04667	1	20.4433	397
TR10818|c0_g2	TR10818|c0_g2_i2	0	0	0	0	0	0	0	0	0	0	1.70667	2	0.66	1	12.89	371
TR10819|c0_g1	TR10819|c0_g1_i1	0	0	0	0	0	0	0	0	0	0	0.25	1	0.25	1	33.3333	674
TR10819|c0_g2	TR10819|c0_g2_i1	0	0	0	0	0	0	0	0	0	0	0.25	1	0.25	1	33.3333	674
TR1082|c0_g1	TR1082|c0_g1_i1	0	0	0	0	0	0	0	0	0	0	0.806667	1	0.806667	2	66.6667	398
TR10820|c0_g1	TR10820|c0_g1_i1	PRDX2_PONAB^PRDX2_PONAB^Q:249-16,H:6-83^61.54%ID^E:8e-28^RecName: Full=Peroxiredoxin-2;^Eukaryota; Metazoa; Chordata; Craniata; Vertebrata; Euteleostomi; Mammalia; Eutheria; Euarchontoglires; Primates; Haplorrhini; Catarrhini; Hominidae; Pongo	Q8DIX7_THEEB^Q8DIX7_THEEB^Q:246-16,H:6-82^66.23%ID^E:3e-29^SubName: Full=Thioredoxin peroxidase {ECO:0000313|EMBL:BAC09006.1};^Bacteria; Cyanobacteria; Oscillatoriophycideae; Chroococcales; Thermosynechococcus	0	0	0	0	0	0	GO:0005737^cellular_component^cytoplasm`GO:0004601^molecular_function^peroxidase activity`GO:0051920^molecular_function^peroxiredoxin activity	0	1.91	1	1.91	2	66.6667	261
TR10821|c0_g1	TR10821|c0_g1_i1	0	0	0	0	0	0	0	0	0	0	1.14667	1	1.14667	3	100	475
TR10822|c1_g1	TR10822|c1_g1_i1	PCD16_HUMAN^PCD16_HUMAN^Q:598-2,H:986-1177^34.98%ID^E:5e-19^RecName: Full=Protocadherin-16;^Eukaryota; Metazoa; Chordata; Craniata; Vertebrata; Euteleostomi; Mammalia; Eutheria; Euarchontoglires; Primates; Haplorrhini; Catarrhini; Hominidae; Homo`PCD16_HUMAN^PCD16_HUMAN^Q:607-86,H:1840-2013^29.61%ID^E:2e-11^RecName: Full=Protocadherin-16;^Eukaryota; Metazoa; Chordata; Craniata; Vertebrata; Eutele…	A0A074ZLL5_9TREM^A0A074ZLL5_9TREM^Q:604-2,H:507-705^57.21%ID^E:1e-60^.^.	PCD16_HUMAN^PCD16_HUMAN^Q:4-202,H:986-1177^35.47%ID^E:2e-24^RecName: Full=Protocadherin-16;^Eukaryota; Metazoa; Chordata; Craniata; Vertebrata; Euteleostomi; Mammalia; Eutheria; Euarchontoglires; Primates; Haplorrhini; Catarrhini; Hominidae; Homo`PCD16_HUMAN^PCD16_HUMAN^Q:1-174,H:1840-2013^32.78%ID^E:1e-17^RecName: Full=Protocadherin-16;^Eukaryota; Metazoa; Chordata; Craniata; Vertebrata; Euteleo…	G7YNN2_CLOSI^G7YNN2_CLOSI^Q:2-202,H:507-705^60.2%ID^E:2e-70^.^.	PF00028.12^Cadherin^Cadherin domain^23-109^E:8.3e-14`PF00028.12^Cadherin^Cadherin domain^133-202^E:4e-10	0	0	0	GO:0045177^cellular_component^apical part of cell`GO:0016021^cellular_component^integral component of membrane`GO:0016020^cellular_component^membrane`GO:0005886^cellular_component^plasma membrane`GO:0005509^molecular_function^calcium ion binding`GO:0001658^biological_process^branching involved in ureteric bud morphogenesis`GO:0016339^biological_process^calcium-dependent cell-cell adhesion via pla…	GO:0005509^molecular_function^calcium ion binding`GO:0007156^biological_process^homophilic cell adhesion via plasma membrane adhesion molecules`GO:0016020^cellular_component^membrane	0.88	1	0.88	3	100	607
TR10823|c0_g1	TR10823|c0_g1_i1	0	0	0	0	0	0	0	0	0	0	1.96333	1	1.96333	1	33.3333	411
TR10824|c0_g1	TR10824|c0_g1_i1	0	0	0	0	0	0	0	0	0	0	1.66	1	1.66	1	33.3333	260
TR10825|c0_g1	TR10825|c0_g1_i1	0	0	0	0	0	0	0	0	0	0	0.27	1	0.27	1	33.3333	458
TR10825|c0_g2	TR10825|c0_g2_i1	0	0	0	0	0	0	0	0	0	0	0.79	1	0.79	3	100	455
TR10826|c0_g1	TR10826|c0_g1_i1	0	G4VCD1_SCHMA^G4VCD1_SCHMA^Q:996-421,H:337-536^34.83%ID^E:5e-23^SubName: Full=Putative uncharacterized protein {ECO:0000313|EMBL:CCD77556.1};^Eukaryota; Metazoa; Platyhelminthes; Trematoda; Digenea; Strigeidida; Schistosomatoidea; Schistosomatidae; Schistosoma	0	G4VCD1_SCHMA^G4VCD1_SCHMA^Q:4-189,H:345-536^34.72%ID^E:2e-24^SubName: Full=Putative uncharacterized protein {ECO:0000313|EMBL:CCD77556.1};^Eukaryota; Metazoa; Platyhelminthes; Trematoda; Digenea; Strigeidida; Schistosomatoidea; Schistosomatidae; Schistosoma	0	0	0	0	0	0	0.513333	1	0.513333	2	100	2583
TR10826|c0_g2	TR10826|c0_g2_i1	SFI1_CALJA^SFI1_CALJA^Q:1962-301,H:424-1025^20.91%ID^E:3e-08^RecName: Full=Protein SFI1 homolog;^Eukaryota; Metazoa; Chordata; Craniata; Vertebrata; Euteleostomi; Mammalia; Eutheria; Euarchontoglires; Primates; Haplorrhini; Platyrrhini; Cebidae; Callitrichinae; Callithrix	G4VCD1_SCHMA^G4VCD1_SCHMA^Q:1866-421,H:42-536^25.2%ID^E:1e-28^SubName: Full=Putative uncharacterized protein {ECO:0000313|EMBL:CCD77556.1};^Eukaryota; Metazoa; Platyhelminthes; Trematoda; Digenea; Strigeidida; Schistosomatoidea; Schistosomatidae; Schistosoma	SFI1_CALJA^SFI1_CALJA^Q:173-726,H:424-1025^20.91%ID^E:6e-11^RecName: Full=Protein SFI1 homolog;^Eukaryota; Metazoa; Chordata; Craniata; Vertebrata; Euteleostomi; Mammalia; Eutheria; Euarchontoglires; Primates; Haplorrhini; Platyrrhini; Cebidae; Callitrichinae; Callithrix	G4VCD1_SCHMA^G4VCD1_SCHMA^Q:205-723,H:42-567^25.88%ID^E:7e-34^SubName: Full=Putative uncharacterized protein {ECO:0000313|EMBL:CCD77556.1};^Eukaryota; Metazoa; Platyhelminthes; Trematoda; Digenea; Strigeidida; Schistosomatoidea; Schistosomatidae; Schistosoma	0	0	0	0	GO:0005814^cellular_component^centriole`GO:0019902^molecular_function^phosphatase binding`GO:0010923^biological_process^negative regulation of phosphatase activity	0	1.10333	1	1.10333	3	100	2582
TR10827|c0_g1	TR10827|c0_g1_i1	0	0	0	0	0	0	0	0	0	0	0.653333	1	0.653333	1	33.3333	313
TR10828|c0_g1	TR10828|c0_g1_i1	0	0	0	0	0	0	0	0	0	0	2.84333	2	2.46	1	28.8233	981
TR10828|c0_g1	TR10828|c0_g1_i2	0	0	0	0	0	0	0	0	0	0	2.84333	2	0.383333	1	4.51	937
TR10829|c0_g2	TR10829|c0_g2_i1	0	0	0	0	0	0	0	0	0	0	1.30333	1	1.30333	2	66.6667	1672
TR10830|c0_g1	TR10830|c0_g1_i1	0	A0A074Z9D6_9TREM^A0A074Z9D6_9TREM^Q:2-292,H:179-280^37.25%ID^E:2e-09^.^.`A0A074Z9D6_9TREM^A0A074Z9D6_9TREM^Q:324-473,H:292-339^40%ID^E:2e-09^.^.	0	0	0	0	0	0	0	0	0.21	1	0.21	2	66.6667	571
TR10830|c1_g1	TR10830|c1_g1_i1	0	A0A075AA33_9TREM^A0A075AA33_9TREM^Q:186-380,H:107-171^53.85%ID^E:3e-12^.^.`A0A075AA33_9TREM^A0A075AA33_9TREM^Q:186-380,H:236-300^50.77%ID^E:2e-11^.^.	0	0	0	0	0	0	0	0	0.856667	1	0.856667	2	66.6667	381
TR10831|c0_g1	TR10831|c0_g1_i1	0	0	0	0	0	0	0	0	0	0	0.473333	1	0.473333	1	33.3333	303
TR10832|c0_g1	TR10832|c0_g1_i1	0	0	0	0	0	0	0	0	0	0	0.293333	1	0.293333	2	66.6667	725
TR10832|c1_g1	TR10832|c1_g1_i1	0	0	0	0	0	0	0	0	0	0	0.28	1	0.28	2	66.6667	720
TR10834|c0_g2	TR10834|c0_g2_i1	0	0	0	0	0	0	0	0	0	0	0.546667	1	0.546667	1	33.3333	318
TR10835|c0_g1	TR10835|c0_g1_i1	0	0	0	0	0	0	0	0	0	0	3.25333	1	3.25333	2	66.6667	234
TR10836|c0_g1	TR10836|c0_g1_i1	0	0	0	0	0	0	0	0	0	0	0.1	1	0.1	1	33.3333	646
TR10836|c0_g2	TR10836|c0_g2_i1	0	0	0	0	0	0	0	0	0	0	0.446667	1	0.446667	1	33.3333	652
TR10838|c0_g1	TR10838|c0_g1_i1	0	0	0	0	0	0	0	0	0	0	0.93	1	0.93	3	100	1655
TR10839|c0_g1	TR10839|c0_g1_i1	0	G4M1V0_SCHMA^G4M1V0_SCHMA^Q:263-117,H:817-865^53.06%ID^E:2e-15^SubName: Full=Acyl-CoA:glycerol-3-phosphate acyltransferase {ECO:0000313|EMBL:CCD61084.1};^Eukaryota; Metazoa; Platyhelminthes; Trematoda; Digenea; Strigeidida; Schistosomatoidea; Schistosomatidae; Schistosoma`G4M1V0_SCHMA^G4M1V0_SCHMA^Q:126-1,H:863-904^54.76%ID^E:2e-15^SubName: Full=Acyl-CoA:glycerol-3-phosphate acyltransferase {ECO:…	0	0	0	0	0	0	0	0	1.22333	1	1.22333	1	33.3333	281
TR10840|c0_g1	TR10840|c0_g1_i1	0	0	0	0	0	0	0	0	0	0	1.49	1	1.49	3	100	361
TR10841|c0_g1	TR10841|c0_g1_i1	0	G7YDE2_CLOSI^G7YDE2_CLOSI^Q:7-1038,H:1296-1643^33.15%ID^E:8e-46^.^.	0	G7YDE2_CLOSI^G7YDE2_CLOSI^Q:3-346,H:1296-1643^32.87%ID^E:1e-47^.^.	0	0	0	0	0	0	0.456667	1	0.456667	3	100	1052
TR10842|c0_g1	TR10842|c0_g1_i1	0	0	0	0	0	0	0	0	0	0	3.33667	2	0.576667	2	38.7867	1075
TR10842|c0_g1	TR10842|c0_g1_i2	0	0	0	0	0	0	ExpAA=19.30^PredHel=1^Topology=i7-26o	0	0	0	3.33667	2	2.76	1	27.88	678
TR10843|c0_g1	TR10843|c0_g1_i1	0	0	0	0	0	0	0	0	0	0	0.263333	1	0.263333	1	33.3333	539
TR10843|c0_g2	TR10843|c0_g2_i1	0	H2KRT7_CLOSI^H2KRT7_CLOSI^Q:305-748,H:179-319^33.11%ID^E:1e-11^.^.	0	H2KRT7_CLOSI^H2KRT7_CLOSI^Q:25-249,H:88-319^28.1%ID^E:1e-12^.^.	0	0	0	0	0	0	0.33	1	0.33	2	66.6667	766
TR10844|c0_g1	TR10844|c0_g1_i1	0	0	0	0	0	0	0	0	0	0	26.8867	2	23.1667	3	85.6767	795
TR10844|c0_g1	TR10844|c0_g1_i2	0	0	0	0	0	0	0	0	0	0	26.8867	2	3.72	2	14.3233	288
TR10845|c0_g1	TR10845|c0_g1_i1	0	0	0	0	0	0	0	0	0	0	1.91	1	1.91	1	33.3333	233
TR10845|c0_g2	TR10845|c0_g2_i1	0	0	0	0	0	0	0	0	0	0	1.39	1	1.39	1	33.3333	234
TR10846|c0_g1	TR10846|c0_g1_i1	0	0	0	0	0	0	0	0	0	0	0.763333	1	0.763333	2	66.6667	495
TR10847|c0_g1	TR10847|c0_g1_i1	0	0	0	0	0	0	0	0	0	0	0.206667	1	0.206667	1	33.3333	372
TR10847|c1_g1	TR10847|c1_g1_i1	0	0	0	0	0	0	0	0	0	0	0.593333	1	0.593333	1	33.3333	599
TR10847|c2_g1	TR10847|c2_g1_i1	0	0	0	0	0	0	0	0	0	0	1.02667	1	1.02667	3	100	1789
TR10848|c0_g1	TR10848|c0_g1_i1	UBXN1_MOUSE^UBXN1_MOUSE^Q:780-1010,H:214-290^46.75%ID^E:8e-16^RecName: Full=UBX domain-containing protein 1;^Eukaryota; Metazoa; Chordata; Craniata; Vertebrata; Euteleostomi; Mammalia; Eutheria; Euarchontoglires; Glires; Rodentia; Sciurognathi; Muroidea; Muridae; Murinae; Mus; Mus`UBXN1_MOUSE^UBXN1_MOUSE^Q:89-238,H:7-55^60%ID^E:7e-10^RecName: Full=UBX domain-containing protein 1;^Eukaryota; Metaz…	G4VBJ2_SCHMA^G4VBJ2_SCHMA^Q:77-484,H:1-123^48.53%ID^E:2e-51^SubName: Full=Ubx6(Yeast)-related {ECO:0000313|EMBL:CCD77266.1};^Eukaryota; Metazoa; Platyhelminthes; Trematoda; Digenea; Strigeidida; Schistosomatoidea; Schistosomatidae; Schistosoma`G4VBJ2_SCHMA^G4VBJ2_SCHMA^Q:543-1016,H:143-301^49.69%ID^E:2e-51^SubName: Full=Ubx6(Yeast)-related {ECO:0000313|EMBL:CCD77266.1};^Eukaryota; Metazoa; Platyh…	UBXN1_XENTR^UBXN1_XENTR^Q:1-140,H:135-283^37.91%ID^E:1e-22^RecName: Full=UBX domain-containing protein 1;^Eukaryota; Metazoa; Chordata; Craniata; Vertebrata; Euteleostomi; Amphibia; Batrachia; Anura; Pipoidea; Pipidae; Xenopodinae; Xenopus; Silurana	G7Y8W4_CLOSI^G7Y8W4_CLOSI^Q:1-144,H:87-231^51.72%ID^E:7e-44^.^.	PF00789.15^UBX^UBX domain^60-140^E:7e-15	0	0	NOG126397^Teneurin Intracellular Region	GO:0005737^cellular_component^cytoplasm	GO:0005515^molecular_function^protein binding	51.2033	1	51.2033	3	100	1228
TR10849|c0_g1	TR10849|c0_g1_i1	0	0	0	0	0	0	0	0	0	0	0.286667	1	0.286667	2	66.6667	478
TR10849|c1_g1	TR10849|c1_g1_i1	0	0	0	0	0	0	0	0	0	0	0.226667	1	0.226667	1	33.3333	358
TR1085|c0_g1	TR1085|c0_g1_i1	0	0	0	0	0	0	0	0	0	0	0.856667	1	0.856667	1	33.3333	313
TR10851|c0_g1	TR10851|c0_g1_i1	0	0	0	0	0	0	0	0	0	0	0.41	1	0.41	2	100	740
TR10851|c0_g2	TR10851|c0_g2_i1	0	0	0	0	0	0	0	0	0	0	0.363333	1	0.363333	2	66.6667	910
TR10851|c1_g1	TR10851|c1_g1_i1	0	0	0	0	0	0	0	0	0	0	0.346667	1	0.346667	1	33.3333	404
TR10852|c0_g1	TR10852|c0_g1_i1	DUT_RAT^DUT_RAT^Q:510-97,H:66-203^72.46%ID^E:9e-67^RecName: Full=Deoxyuridine 5'-triphosphate nucleotidohydrolase;^Eukaryota; Metazoa; Chordata; Craniata; Vertebrata; Euteleostomi; Mammalia; Eutheria; Euarchontoglires; Glires; Rodentia; Sciurognathi; Muroidea; Muridae; Murinae; Rattus	G7YHQ7_CLOSI^G7YHQ7_CLOSI^Q:582-97,H:1-160^77.78%ID^E:2e-82^.^.	DUT_RAT^DUT_RAT^Q:25-162,H:66-203^72.46%ID^E:2e-67^RecName: Full=Deoxyuridine 5'-triphosphate nucleotidohydrolase;^Eukaryota; Metazoa; Chordata; Craniata; Vertebrata; Euteleostomi; Mammalia; Eutheria; Euarchontoglires; Glires; Rodentia; Sciurognathi; Muroidea; Muridae; Murinae; Rattus	G7YHQ7_CLOSI^G7YHQ7_CLOSI^Q:1-162,H:1-160^77.78%ID^E:1e-83^.^.	PF00692.14^dUTPase^dUTPase^34-162^E:7.4e-41	0	0	COG0756^This enzyme is involved in nucleotide metabolism it produces dUMP, the immediate precursor of thymidine nucleotides and it decreases the intracellular concentration of dUTP so that uracil cannot be incorporated into DNA (By similarity)	GO:0005737^cellular_component^cytoplasm`GO:0005829^cellular_component^cytosol`GO:0005634^cellular_component^nucleus`GO:0004170^molecular_function^dUTP diphosphatase activity`GO:0046872^molecular_function^metal ion binding`GO:0042975^molecular_function^peroxisome proliferator activated receptor binding`GO:0032556^molecular_function^pyrimidine deoxyribonucleotide binding`GO:0030547^molecular_functi…	GO:0016787^molecular_function^hydrolase activity`GO:0046080^biological_process^dUTP metabolic process	22.2633	1	22.2633	3	100	608
TR10854|c0_g1	TR10854|c0_g1_i1	0	0	0	0	0	0	0	0	0	0	5.08333	1	5.08333	3	100	525
TR10855|c0_g1	TR10855|c0_g1_i1	0	G7Y845_CLOSI^G7Y845_CLOSI^Q:469-308,H:314-367^46.3%ID^E:3e-08^.^.	0	0	0	0	0	0	0	0	0.57	1	0.57	2	66.6667	486
TR10856|c0_g1	TR10856|c0_g1_i1	ASNS2_PEA^ASNS2_PEA^Q:1537-2,H:1-512^95.9%ID^E:0^RecName: Full=Asparagine synthetase, root [glutamine-hydrolyzing];^Eukaryota; Viridiplantae; Streptophyta; Embryophyta; Tracheophyta; Spermatophyta; Magnoliophyta; eudicotyledons; Gunneridae; Pentapetalae; rosids; fabids; Fabales; Fabaceae; Papilionoideae; Fabeae; Pisum	W0TSS1_ACAMN^W0TSS1_ACAMN^Q:1537-2,H:1-512^88.87%ID^E:0^RecName: Full=Asparagine synthetase {ECO:0000256|PIRNR:PIRNR001589};^Eukaryota; Viridiplantae; Streptophyta; Embryophyta; Tracheophyta; Spermatophyta; Magnoliophyta; eudicotyledons; Gunneridae; Pentapetalae; rosids; fabids; Fabales; Fabaceae; Mimosoideae; Acacieae; Acacia	ASNS2_PEA^ASNS2_PEA^Q:1-512,H:1-512^95.9%ID^E:0^RecName: Full=Asparagine synthetase, root [glutamine-hydrolyzing];^Eukaryota; Viridiplantae; Streptophyta; Embryophyta; Tracheophyta; Spermatophyta; Magnoliophyta; eudicotyledons; Gunneridae; Pentapetalae; rosids; fabids; Fabales; Fabaceae; Papilionoideae; Fabeae; Pisum	W0TSS1_ACAMN^W0TSS1_ACAMN^Q:1-512,H:1-512^88.87%ID^E:0^RecName: Full=Asparagine synthetase {ECO:0000256|PIRNR:PIRNR001589};^Eukaryota; Viridiplantae; Streptophyta; Embryophyta; Tracheophyta; Spermatophyta; Magnoliophyta; eudicotyledons; Gunneridae; Pentapetalae; rosids; fabids; Fabales; Fabaceae; Mimosoideae; Acacieae; Acacia	PF13522.1^GATase_6^Glutamine amidotransferase domain^33-159^E:2.9e-32`PF13537.1^GATase_7^Glutamine amidotransferase domain^48-165^E:1.6e-37`PF12481.3^DUF3700^Aluminium induced protein^112-201^E:8.6e-12`PF00733.16^Asn_synthase^Asparagine synthase^210-450^E:7.7e-69	0	0	0	GO:0004066^molecular_function^asparagine synthase (glutamine-hydrolyzing) activity`GO:0005524^molecular_function^ATP binding`GO:0006541^biological_process^glutamine metabolic process`GO:0070981^biological_process^L-asparagine biosynthetic process	GO:0008152^biological_process^metabolic process`GO:0004066^molecular_function^asparagine synthase (glutamine-hydrolyzing) activity`GO:0006529^biological_process^asparagine biosynthetic process	0.196667	1	0.196667	3	100	1609
TR10857|c0_g1	TR10857|c0_g1_i1	0	0	0	0	0	0	0	0	0	0	0.706667	1	0.706667	3	100	1100
TR10858|c0_g1	TR10858|c0_g1_i1	0	0	0	0	0	0	0	0	0	0	1.73667	1	1.73667	2	66.6667	293
TR10859|c0_g1	TR10859|c0_g1_i1	0	0	0	0	0	0	0	0	0	0	0.1	1	0.1	1	33.3333	861
TR1086|c0_g1	TR1086|c0_g1_i1	0	0	0	0	0	0	0	0	0	0	0.963333	1	0.963333	1	33.3333	393
TR10861|c0_g1	TR10861|c0_g1_i1	0	0	0	0	0	0	0	0	0	0	0.07	1	0.07	1	33.3333	448
TR10861|c0_g2	TR10861|c0_g2_i1	0	0	0	0	0	0	0	0	0	0	0.5	1	0.5	3	100	448
TR10862|c0_g1	TR10862|c0_g1_i1	0	0	0	0	0	0	ExpAA=21.98^PredHel=1^Topology=i77-99o	0	0	0	1.23	1	1.23	3	100	552
TR10863|c0_g1	TR10863|c0_g1_i1	0	W4XBE8_STRPU^W4XBE8_STRPU^Q:473-294,H:393-452^40%ID^E:5e-07^.^.	0	0	0	0	0	0	0	0	0.09	1	0.09	1	33.3333	692
TR10863|c1_g1	TR10863|c1_g1_i1	0	0	0	0	0	0	0	0	0	0	0.33	1	0.33	2	66.6667	445
TR10864|c0_g1	TR10864|c0_g1_i1	0	0	0	0	0	0	0	0	0	0	0.863333	1	0.863333	2	66.6667	433
TR10864|c1_g1	TR10864|c1_g1_i1	0	0	0	0	0	0	0	0	0	0	0.843333	1	0.843333	2	66.6667	360
TR10865|c0_g1	TR10865|c0_g1_i1	0	0	0	0	0	0	0	0	0	0	0.363333	1	0.363333	2	66.6667	1057
TR10865|c0_g2	TR10865|c0_g2_i1	0	0	0	0	0	0	0	0	0	0	0.0266667	1	0.0266667	1	33.3333	1057
TR10866|c0_g1	TR10866|c0_g1_i1	0	0	0	0	0	0	0	0	0	0	0.763333	1	0.763333	2	66.6667	442
TR10867|c0_g1	TR10867|c0_g1_i1	HES1_HUMAN^HES1_HUMAN^Q:144-515,H:7-121^33.86%ID^E:1e-11^RecName: Full=Transcription factor HES-1;^Eukaryota; Metazoa; Chordata; Craniata; Vertebrata; Euteleostomi; Mammalia; Eutheria; Euarchontoglires; Primates; Haplorrhini; Catarrhini; Hominidae; Homo	A0A094ZV51_SCHHA^A0A094ZV51_SCHHA^Q:162-539,H:13-139^43.18%ID^E:2e-22^SubName: Full=Protein deadpan {ECO:0000313|EMBL:KGB38132.1};^Eukaryota; Metazoa; Platyhelminthes; Trematoda; Digenea; Strigeidida; Schistosomatoidea; Schistosomatidae; Schistosoma	HES1_RAT^HES1_RAT^Q:66-171,H:25-121^36.7%ID^E:9e-12^RecName: Full=Transcription factor HES-1;^Eukaryota; Metazoa; Chordata; Craniata; Vertebrata; Euteleostomi; Mammalia; Eutheria; Euarchontoglires; Glires; Rodentia; Sciurognathi; Muroidea; Muridae; Murinae; Rattus	A0A094ZV51_SCHHA^A0A094ZV51_SCHHA^Q:54-182,H:13-142^42.22%ID^E:4e-23^SubName: Full=Protein deadpan {ECO:0000313|EMBL:KGB38132.1};^Eukaryota; Metazoa; Platyhelminthes; Trematoda; Digenea; Strigeidida; Schistosomatoidea; Schistosomatidae; Schistosoma	PF00010.21^HLH^Helix-loop-helix DNA-binding domain^80-131^E:8.5e-12	0	0	0	GO:0005654^cellular_component^nucleoplasm`GO:0005634^cellular_component^nucleus`GO:0071820^molecular_function^N-box binding`GO:0042803^molecular_function^protein homodimerization activity`GO:0001078^molecular_function^RNA polymerase II core promoter proximal region sequence-specific DNA binding transcription factor activity involved in negative regulation of transcription`GO:0043565^molecular_fun…	GO:0046983^molecular_function^protein dimerization activity	0.71	1	0.71	3	100	928
TR10868|c0_g1	TR10868|c0_g1_i1	0	0	0	0	0	0	0	0	0	0	0.216667	1	0.216667	1	33.3333	516
TR10868|c1_g1	TR10868|c1_g1_i1	0	0	0	0	0	0	0	0	0	0	1.61667	1	1.61667	2	66.6667	272
TR10869|c0_g1	TR10869|c0_g1_i1	0	0	0	0	0	0	0	0	0	0	0.203333	1	0.203333	1	33.3333	376
TR10869|c1_g1	TR10869|c1_g1_i1	0	G7YG80_CLOSI^G7YG80_CLOSI^Q:32-223,H:97-160^42.19%ID^E:2e-09^.^.	0	0	0	0	0	0	0	0	1.33333	1	1.33333	1	33.3333	225
TR1087|c0_g1	TR1087|c0_g1_i1	0	0	0	0	0	0	0	0	0	0	0.46	1	0.46	1	33.3333	282
TR10870|c0_g1	TR10870|c0_g1_i1	0	G7YGP8_CLOSI^G7YGP8_CLOSI^Q:473-81,H:1043-1164^28.24%ID^E:6e-07^.^.	0	G7YGP8_CLOSI^G7YGP8_CLOSI^Q:1-131,H:1043-1164^28.24%ID^E:5e-07^.^.	0	0	0	0	0	0	0.723333	1	0.723333	2	66.6667	474
TR10871|c0_g2	TR10871|c0_g2_i1	0	0	0	0	0	0	0	0	0	0	1.23667	1	1.23667	1	33.3333	400
TR10872|c0_g1	TR10872|c0_g1_i1	TRX1_SCHPO^TRX1_SCHPO^Q:423-112,H:1-102^51.92%ID^E:7e-30^RecName: Full=Thioredoxin-1;^Eukaryota; Fungi; Dikarya; Ascomycota; Taphrinomycotina; Schizosaccharomycetes; Schizosaccharomycetales; Schizosaccharomycetaceae; Schizosaccharomyces	G7YR19_CLOSI^G7YR19_CLOSI^Q:420-112,H:1-103^57.28%ID^E:1e-34^.^.	TRX1_SCHPO^TRX1_SCHPO^Q:1-104,H:1-102^51.92%ID^E:2e-31^RecName: Full=Thioredoxin-1;^Eukaryota; Fungi; Dikarya; Ascomycota; Taphrinomycotina; Schizosaccharomycetes; Schizosaccharomycetales; Schizosaccharomycetaceae; Schizosaccharomyces	G7YR19_CLOSI^G7YR19_CLOSI^Q:2-104,H:1-103^57.28%ID^E:3e-36^.^.	PF14595.1^Thioredoxin_9^Thioredoxin^2-83^E:1.7e-06`PF00085.15^Thioredoxin^Thioredoxin^9-104^E:1.6e-30`PF00578.16^AhpC-TSA^AhpC/TSA family^15-65^E:4.6e-06`PF13098.1^Thioredoxin_2^Thioredoxin-like domain^18-92^E:8.6e-08`PF13905.1^Thioredoxin_8^Thioredoxin-like^20-69^E:1.1e-07	0	0	COG0526^Thioredoxin	GO:0005737^cellular_component^cytoplasm`GO:0005829^cellular_component^cytosol`GO:0005634^cellular_component^nucleus`GO:0016209^molecular_function^antioxidant activity`GO:0003756^molecular_function^protein disulfide isomerase activity`GO:0015035^molecular_function^protein disulfide oxidoreductase activity`GO:0045454^biological_process^cell redox homeostasis`GO:0034614^biological_process^cellular r…	GO:0045454^biological_process^cell redox homeostasis`GO:0016209^molecular_function^antioxidant activity`GO:0016491^molecular_function^oxidoreductase activity`GO:0055114^biological_process^oxidation-reduction process	178.193	1	178.193	3	100	635
TR10873|c0_g2	TR10873|c0_g2_i1	0	0	0	0	0	0	0	0	0	0	0.363333	1	0.363333	1	33.3333	373
TR10874|c0_g1	TR10874|c0_g1_i1	0	G7YC78_CLOSI^G7YC78_CLOSI^Q:568-143,H:60-210^36.84%ID^E:2e-17^.^.`G7YC78_CLOSI^G7YC78_CLOSI^Q:677-546,H:23-67^44.44%ID^E:2e-17^.^.	0	0	0	0	0	0	0	0	0.32	1	0.32	2	66.6667	771
TR10874|c1_g1	TR10874|c1_g1_i1	0	A0A068Y886_ECHMU^A0A068Y886_ECHMU^Q:646-101,H:91-273^34.97%ID^E:2e-27^SubName: Full=RNA directed DNA polymerase (Reverse transcriptase) {ECO:0000313|EMBL:CDS39436.1};^Eukaryota; Metazoa; Platyhelminthes; Cestoda; Eucestoda; Cyclophyllidea; Taeniidae; Echinococcus	0	0	0	0	0	0	0	0	0.786667	1	0.786667	2	66.6667	670
TR10876|c0_g2	TR10876|c0_g2_i1	0	0	0	0	0	0	0	0	0	0	0.886667	1	0.886667	1	33.3333	324
TR10877|c0_g1	TR10877|c0_g1_i2	0	0	0	0	0	0	0	0	0	0	1.38667	1	1.38667	2	66.6667	526
TR10878|c0_g1	TR10878|c0_g1_i1	0	0	0	0	0	0	0	0	0	0	1.09333	1	1.09333	1	33.3333	261
TR10879|c0_g1	TR10879|c0_g1_i1	0	0	0	0	0	0	0	0	0	0	0.92	1	0.92	1	33.3333	240
TR1088|c0_g1	TR1088|c0_g1_i1	0	0	0	0	0	0	0	0	0	0	0.816667	1	0.816667	2	66.6667	347
TR10881|c0_g1	TR10881|c0_g1_i1	0	0	0	0	0	0	0	0	0	0	1.61	1	1.61	2	66.6667	468
TR10881|c1_g1	TR10881|c1_g1_i1	0	0	0	0	0	0	0	0	0	0	0.32	1	0.32	1	33.3333	394
TR10882|c0_g2	TR10882|c0_g2_i1	0	0	0	0	0	0	0	0	0	0	0.92	1	0.92	1	33.3333	463
TR10883|c0_g1	TR10883|c0_g1_i1	0	0	0	0	0	0	0	0	0	0	1.48	1	1.48	1	33.3333	784
TR10883|c0_g2	TR10883|c0_g2_i1	0	0	0	0	0	0	0	0	0	0	1.11333	1	1.11333	2	66.6667	529
TR10883|c0_g3	TR10883|c0_g3_i1	0	0	0	0	0	0	0	0	0	0	0.496667	1	0.496667	1	66.6667	270
TR10884|c0_g1	TR10884|c0_g1_i1	UNC9_CAEEL^UNC9_CAEEL^Q:130-1374,H:21-380^28.06%ID^E:1e-36^RecName: Full=Innexin unc-9;^Eukaryota; Metazoa; Ecdysozoa; Nematoda; Chromadorea; Rhabditida; Rhabditoidea; Rhabditidae; Peloderinae; Caenorhabditis	A0A074ZQZ5_9TREM^A0A074ZQZ5_9TREM^Q:67-1533,H:1-518^46.85%ID^E:2e-136^.^.`A0A074ZQZ5_9TREM^A0A074ZQZ5_9TREM^Q:802-1350,H:595-778^43.78%ID^E:2e-27^.^.	UNC9_CAEEL^UNC9_CAEEL^Q:22-441,H:21-385^28.2%ID^E:3e-47^RecName: Full=Innexin unc-9;^Eukaryota; Metazoa; Ecdysozoa; Nematoda; Chromadorea; Rhabditida; Rhabditoidea; Rhabditidae; Peloderinae; Caenorhabditis	A0A074ZQZ5_9TREM^A0A074ZQZ5_9TREM^Q:1-489,H:1-518^46.85%ID^E:3e-156^.^.`A0A074ZQZ5_9TREM^A0A074ZQZ5_9TREM^Q:189-463,H:532-830^35.55%ID^E:4e-42^.^.	PF00876.13^Innexin^Innexin^22-433^E:1.2e-85	0	ExpAA=94.15^PredHel=4^Topology=i28-45o105-127i249-271o340-362i	0	GO:0005911^cellular_component^cell-cell junction`GO:0005921^cellular_component^gap junction`GO:0016021^cellular_component^integral component of membrane`GO:0005886^cellular_component^plasma membrane`GO:0005243^molecular_function^gap junction channel activity`GO:0055077^molecular_function^gap junction hemi-channel activity`GO:0034220^biological_process^ion transmembrane transport	GO:0005921^cellular_component^gap junction	0.636667	1	0.636667	1	33.3333	1953
TR10885|c0_g1	TR10885|c0_g1_i1	0	0	0	0	0	0	0	0	0	0	2.13667	1	2.13667	2	100	748
TR10885|c0_g2	TR10885|c0_g2_i1	0	0	0	0	0	0	0	0	0	0	0.753333	1	0.753333	2	66.6667	709
TR10887|c0_g1	TR10887|c0_g1_i1	0	0	0	0	0	0	0	0	0	0	0.806667	1	0.806667	1	33.3333	498
TR10888|c0_g1	TR10888|c0_g1_i1	CSP1_ARATH^CSP1_ARATH^Q:89-676,H:134-299^38.19%ID^E:1e-13^RecName: Full=Cold shock protein 1;^Eukaryota; Viridiplantae; Streptophyta; Embryophyta; Tracheophyta; Spermatophyta; Magnoliophyta; eudicotyledons; Gunneridae; Pentapetalae; rosids; malvids; Brassicales; Brassicaceae; Camelineae; Arabidopsis`CSP1_ARATH^CSP1_ARATH^Q:83-595,H:164-296^41.52%ID^E:2e-12^RecName: Full=Cold shock protein 1;^Euka…	Q86EQ4_SCHJA^Q86EQ4_SCHJA^Q:77-676,H:1-192^55.67%ID^E:1e-26^SubName: Full=Cellular nucleic acid-binding protein {ECO:0000313|EMBL:CAX71688.1};^Eukaryota; Metazoa; Platyhelminthes; Trematoda; Digenea; Strigeidida; Schistosomatoidea; Schistosomatidae; Schistosoma	HEXP_LEIMA^HEXP_LEIMA^Q:4-196,H:98-268^44.5%ID^E:1e-29^RecName: Full=DNA-binding protein HEXBP;^Eukaryota; Euglenozoa; Kinetoplastida; Trypanosomatidae; Leishmaniinae; Leishmania`HEXP_LEIMA^HEXP_LEIMA^Q:2-196,H:15-211^41.35%ID^E:6e-26^RecName: Full=DNA-binding protein HEXBP;^Eukaryota; Euglenozoa; Kinetoplastida; Trypanosomatidae; Leishmaniinae; Leishmania`HEXP_LEIMA^HEXP_LEIMA^Q:51-196,H:14-155^…	Q86EQ4_SCHJA^Q86EQ4_SCHJA^Q:1-200,H:1-192^58.62%ID^E:1e-36^SubName: Full=Cellular nucleic acid-binding protein {ECO:0000313|EMBL:CAX71688.1};^Eukaryota; Metazoa; Platyhelminthes; Trematoda; Digenea; Strigeidida; Schistosomatoidea; Schistosomatidae; Schistosoma	PF00098.18^zf-CCHC^Zinc knuckle^4-20^E:3.6e-08`PF14392.1^zf-CCHC_4^Zinc knuckle^4-18^E:0.032`PF13917.1^zf-CCHC_3^Zinc knuckle^51-74^E:0.0033`PF14392.1^zf-CCHC_4^Zinc knuckle^52-69^E:0.024`PF00098.18^zf-CCHC^Zinc knuckle^54-70^E:1.1e-09`PF13696.1^zf-CCHC_2^Zinc knuckle^55-73^E:0.0097`PF13917.1^zf-CCHC_3^Zinc knuckle^85-104^E:0.31`PF14392.1^zf-CCHC_4^Zinc knuckle^87-102^E:0.88`PF00098.18^zf-CCHC^Zi…	0	0	0	GO:0005634^cellular_component^nucleus`GO:0003677^molecular_function^DNA binding`GO:0008270^molecular_function^zinc ion binding	GO:0003676^molecular_function^nucleic acid binding`GO:0008270^molecular_function^zinc ion binding	115.183	1	115.183	3	100	1890
TR10889|c0_g1	TR10889|c0_g1_i1	0	0	0	0	0	0	0	0	0	0	2.66	1	2.66	2	66.6667	359
TR10890|c0_g1	TR10890|c0_g1_i1	0	0	0	0	0	0	0	0	0	0	1.58	1	1.58	1	33.3333	322
TR10890|c0_g2	TR10890|c0_g2_i1	0	0	0	0	0	0	0	0	0	0	2.07333	1	2.07333	1	33.3333	564
TR10891|c0_g1	TR10891|c0_g1_i1	0	0	0	0	0	0	0	0	0	0	0.133333	1	0.133333	1	33.3333	645
TR10891|c1_g1	TR10891|c1_g1_i1	0	0	0	0	0	0	0	0	0	0	0.743333	1	0.743333	1	33.3333	522
TR10892|c0_g1	TR10892|c0_g1_i1	0	0	0	0	0	0	0	0	0	0	1.88333	1	1.88333	1	33.3333	304
TR10892|c0_g2	TR10892|c0_g2_i1	0	0	0	0	0	0	0	0	0	0	2.19333	1	2.19333	2	66.6667	304
TR10893|c0_g1	TR10893|c0_g1_i1	0	0	0	0	0	0	0	0	0	0	0.42	1	0.42	2	66.6667	656
TR10895|c0_g1	TR10895|c0_g1_i1	SETMR_HUMAN^SETMR_HUMAN^Q:7-339,H:402-507^34.23%ID^E:6e-12^RecName: Full=Histone-lysine N-methyltransferase SETMAR {ECO:0000305};^Eukaryota; Metazoa; Chordata; Craniata; Vertebrata; Euteleostomi; Mammalia; Eutheria; Euarchontoglires; Primates; Haplorrhini; Catarrhini; Hominidae; Homo	A0A085MBV5_9BILA^A0A085MBV5_9BILA^Q:7-339,H:62-172^36.04%ID^E:2e-17^SubName: Full=Uncharacterized protein {ECO:0000313|EMBL:KFD54701.1};^Eukaryota; Metazoa; Ecdysozoa; Nematoda; Enoplea; Dorylaimia; Trichocephalida; Trichuridae; Trichuris	0	0	0	0	0	COG2940^Histone-lysine N-methyltransferase	GO:0005634^cellular_component^nucleus`GO:0035861^cellular_component^site of double-strand break`GO:0044547^molecular_function^DNA topoisomerase binding`GO:0003690^molecular_function^double-stranded DNA binding`GO:0004519^molecular_function^endonuclease activity`GO:0046975^molecular_function^histone methyltransferase activity (H3-K36 specific)`GO:0042800^molecular_function^histone methyltransferas…	0	0.493333	1	0.493333	1	33.3333	347
TR10895|c1_g1	TR10895|c1_g1_i1	SETMR_HUMAN^SETMR_HUMAN^Q:13-228,H:406-477^34.72%ID^E:3e-09^RecName: Full=Histone-lysine N-methyltransferase SETMAR {ECO:0000305};^Eukaryota; Metazoa; Chordata; Craniata; Vertebrata; Euteleostomi; Mammalia; Eutheria; Euarchontoglires; Primates; Haplorrhini; Catarrhini; Hominidae; Homo	A0A085MBV5_9BILA^A0A085MBV5_9BILA^Q:13-249,H:66-144^43.04%ID^E:4e-13^SubName: Full=Uncharacterized protein {ECO:0000313|EMBL:KFD54701.1};^Eukaryota; Metazoa; Ecdysozoa; Nematoda; Enoplea; Dorylaimia; Trichocephalida; Trichuridae; Trichuris	0	0	0	0	0	COG2940^Histone-lysine N-methyltransferase	GO:0005634^cellular_component^nucleus`GO:0035861^cellular_component^site of double-strand break`GO:0044547^molecular_function^DNA topoisomerase binding`GO:0003690^molecular_function^double-stranded DNA binding`GO:0004519^molecular_function^endonuclease activity`GO:0046975^molecular_function^histone methyltransferase activity (H3-K36 specific)`GO:0042800^molecular_function^histone methyltransferas…	0	2.55333	1	2.55333	1	33.3333	252
TR10897|c0_g1	TR10897|c0_g1_i1	0	0	0	0	0	0	0	0	0	0	0.966667	1	0.966667	1	33.3333	347
TR10898|c0_g1	TR10898|c0_g1_i1	0	0	0	0	0	0	0	0	0	0	2.42	1	2.42	1	33.3333	255
TR10899|c0_g1	TR10899|c0_g1_i1	0	0	0	0	0	0	0	0	0	0	0.15	1	0.15	1	33.3333	706
TR10899|c0_g2	TR10899|c0_g2_i1	0	0	0	0	0	0	0	0	0	0	0.67	1	0.67	2	66.6667	505
TR10899|c1_g1	TR10899|c1_g1_i1	0	0	0	0	0	0	0	0	0	0	0.763333	1	0.763333	2	66.6667	477
TR109|c0_g1	TR109|c0_g1_i1	0	0	0	0	0	0	0	0	0	0	1.17333	1	1.17333	1	33.3333	614
TR1090|c0_g1	TR1090|c0_g1_i1	0	0	0	0	0	0	0	0	0	0	0.66	1	0.66	1	33.3333	312
TR10900|c0_g1	TR10900|c0_g1_i1	0	0	0	0	0	0	0	0	0	0	2.29	1	2.29	3	100	432
TR10901|c0_g1	TR10901|c0_g1_i1	0	0	0	0	0	0	0	0	0	0	0.366667	1	0.366667	2	66.6667	708
TR10901|c0_g2	TR10901|c0_g2_i1	0	0	0	0	0	0	0	0	0	0	1.17333	1	1.17333	2	66.6667	318
TR10902|c0_g1	TR10902|c0_g1_i1	0	Q5BT13_SCHJA^Q5BT13_SCHJA^Q:186-479,H:7-104^40.82%ID^E:1e-14^.^.	0	0	0	0	0	0	0	0	0.446667	1	0.446667	2	66.6667	733
TR10902|c0_g2	TR10902|c0_g2_i1	0	Q5BT13_SCHJA^Q5BT13_SCHJA^Q:312-605,H:7-104^40.82%ID^E:2e-14^.^.	0	0	0	0	0	0	0	0	0.27	1	0.27	2	100	859
TR10902|c1_g1	TR10902|c1_g1_i1	0	0	0	0	0	0	0	0	0	0	0.476667	1	0.476667	2	66.6667	404
TR10903|c0_g1	TR10903|c0_g1_i1	0	A0A074ZM21_9TREM^A0A074ZM21_9TREM^Q:299-547,H:382-467^33.72%ID^E:5e-09^.^.`A0A074ZM21_9TREM^A0A074ZM21_9TREM^Q:70-309,H:304-385^32.93%ID^E:5e-09^.^.	0	0	0	0	0	0	0	0	1.37333	1	1.37333	1	33.3333	710
TR10904|c0_g1	TR10904|c0_g1_i1	0	0	0	0	0	0	0	0	0	0	0.826667	1	0.826667	3	100	414
TR10905|c0_g1	TR10905|c0_g1_i1	0	0	0	0	0	0	0	0	0	0	0.933333	1	0.933333	3	100	1180
TR10905|c1_g1	TR10905|c1_g1_i1	0	0	0	0	0	0	0	0	0	0	2.07667	1	2.07667	2	66.6667	256
TR10906|c0_g1	TR10906|c0_g1_i1	0	0	0	0	0	0	0	0	0	0	0.626667	1	0.626667	1	33.3333	541
TR10906|c0_g2	TR10906|c0_g2_i2	0	0	0	0	0	0	0	0	0	0	0.826667	1	0.826667	1	33.3333	588
TR10907|c0_g1	TR10907|c0_g1_i1	0	0	0	0	0	0	0	0	0	0	0.273333	1	0.273333	1	33.3333	424
TR10908|c0_g1	TR10908|c0_g1_i1	0	0	0	0	0	0	0	0	0	0	0.383333	1	0.383333	2	66.6667	715
TR10909|c0_g1	TR10909|c0_g1_i1	0	0	0	0	0	0	0	0	0	0	1.31333	1	1.31333	1	33.3333	311
TR10909|c1_g1	TR10909|c1_g1_i1	0	0	0	0	0	0	0	0	0	0	1.49667	1	1.49667	1	33.3333	231
TR10909|c2_g1	TR10909|c2_g1_i1	0	G7YJ85_CLOSI^G7YJ85_CLOSI^Q:4-132,H:75-113^58.14%ID^E:3e-07^.^.	0	0	0	0	0	0	0	0	0.97	1	0.97	1	33.3333	251
TR10910|c0_g1	TR10910|c0_g1_i1	0	A0A074Z941_9TREM^A0A074Z941_9TREM^Q:175-2,H:55-112^55.17%ID^E:7e-14^.^.	0	0	0	0	0	0	0	0	0.52	1	0.52	1	33.3333	544
TR10910|c0_g2	TR10910|c0_g2_i1	0	A0A074Z941_9TREM^A0A074Z941_9TREM^Q:175-2,H:55-112^55.17%ID^E:7e-14^.^.	0	0	0	0	0	0	0	0	0.396667	1	0.396667	1	33.3333	544
TR10911|c0_g1	TR10911|c0_g1_i1	0	0	0	0	0	0	0	0	0	0	0.296667	1	0.296667	3	100	880
TR10912|c0_g1	TR10912|c0_g1_i1	0	G7YPN4_CLOSI^G7YPN4_CLOSI^Q:87-1280,H:64-467^25.18%ID^E:5e-33^.^.	0	G7YPN4_CLOSI^G7YPN4_CLOSI^Q:17-414,H:64-467^25.18%ID^E:2e-33^.^.	0	0	ExpAA=142.58^PredHel=6^Topology=i37-59o74-96i155-172o176-198i272-294o314-333i	0	0	0	10.8733	1	10.8733	3	100	1693
TR10913|c0_g1	TR10913|c0_g1_i1	0	0	0	0	0	0	0	0	0	0	0.14	1	0.14	1	33.3333	683
TR10914|c0_g1	TR10914|c0_g1_i1	VATF_RAT^VATF_RAT^Q:341-694,H:2-119^69.49%ID^E:1e-53^RecName: Full=V-type proton ATPase subunit F;^Eukaryota; Metazoa; Chordata; Craniata; Vertebrata; Euteleostomi; Mammalia; Eutheria; Euarchontoglires; Glires; Rodentia; Sciurognathi; Muroidea; Muridae; Murinae; Rattus	H2KPS9_CLOSI^H2KPS9_CLOSI^Q:329-694,H:1-122^80.33%ID^E:3e-65^.^.	VATF_RAT^VATF_RAT^Q:5-122,H:2-119^69.49%ID^E:2e-56^RecName: Full=V-type proton ATPase subunit F;^Eukaryota; Metazoa; Chordata; Craniata; Vertebrata; Euteleostomi; Mammalia; Eutheria; Euarchontoglires; Glires; Rodentia; Sciurognathi; Muroidea; Muridae; Murinae; Rattus	H2KPS9_CLOSI^H2KPS9_CLOSI^Q:1-122,H:1-122^80.33%ID^E:3e-68^.^.	PF01990.12^ATP-synt_F^ATP synthase (F/14-kDa) subunit^11-111^E:8.6e-29	0	0	COG1436^Subunit of the peripheral V1 complex of vacuolar ATPase essential for assembly or catalytic function. V-ATPase is responsible for acidifying a variety of intracellular compartments in eukaryotic cells (By similarity)	GO:0070062^cellular_component^extracellular vesicular exosome`GO:0033180^cellular_component^proton-transporting V-type ATPase, V1 domain`GO:0016471^cellular_component^vacuolar proton-transporting V-type ATPase complex`GO:0042625^molecular_function^ATPase activity, coupled to transmembrane movement of ions`GO:0046961^molecular_function^proton-transporting ATPase activity, rotational mechanism`GO:0…	GO:0034220^biological_process^ion transmembrane transport	12.34	1	12.34	3	100	935
TR10915|c0_g1	TR10915|c0_g1_i1	0	0	0	0	0	0	0	0	0	0	0.523333	1	0.523333	3	100	798
TR10916|c0_g1	TR10916|c0_g1_i1	0	R5C6P1_9BACE^R5C6P1_9BACE^Q:506-75,H:414-535^31.25%ID^E:2e-09^SubName: Full=Uncharacterized protein {ECO:0000313|EMBL:CCX62229.1};^Bacteria; Bacteroidetes; Bacteroidia; Bacteroidales; Bacteroidaceae; Bacteroides; environmental samples	0	C3QNW9_9BACE^C3QNW9_9BACE^Q:2-138,H:419-534^36.5%ID^E:2e-13^SubName: Full=Fructan beta-fructosidase {ECO:0000313|EMBL:EEO53653.1};^Bacteria; Bacteroidetes; Bacteroidia; Bacteroidales; Bacteroidaceae; Bacteroides	0	0	0	0	0	0	0.363333	1	0.363333	2	66.6667	511
TR10917|c0_g1	TR10917|c0_g1_i1	0	0	0	0	0	0	0	0	0	0	0.27	1	0.27	1	33.3333	745
TR10917|c0_g2	TR10917|c0_g2_i1	0	0	0	0	0	0	0	0	0	0	0.333333	1	0.333333	1	33.3333	553
TR10918|c0_g1	TR10918|c0_g1_i1	0	C7C211_SCHJA^C7C211_SCHJA^Q:238-858,H:214-413^33.33%ID^E:1e-17^.^.	0	C7C212_SCHJA^C7C212_SCHJA^Q:47-149,H:319-420^37.86%ID^E:3e-13^.^.	0	0	0	0	0	0	0.846667	1	0.846667	2	66.6667	1582
TR10919|c0_g1	TR10919|c0_g1_i1	0	0	0	0	0	0	0	0	0	0	0.6	1	0.6	2	66.6667	395
TR1092|c0_g1	TR1092|c0_g1_i1	0	0	0	0	0	0	0	0	0	0	2.70333	1	2.70333	3	100	351
TR10920|c0_g1	TR10920|c0_g1_i1	0	0	0	0	0	0	0	0	0	0	0.0833333	1	0.0833333	1	33.3333	324
TR10920|c0_g2	TR10920|c0_g2_i1	0	0	0	0	0	0	0	0	0	0	1.11333	1	1.11333	2	66.6667	521
TR10921|c0_g1	TR10921|c0_g1_i2	0	0	0	0	0	0	0	0	0	0	0.156667	1	0.156667	1	33.3333	425
TR10922|c0_g1	TR10922|c0_g1_i1	GGT2_ARATH^GGT2_ARATH^Q:3-707,H:247-481^88.51%ID^E:2e-152^RecName: Full=Glutamate--glyoxylate aminotransferase 2;^Eukaryota; Viridiplantae; Streptophyta; Embryophyta; Tracheophyta; Spermatophyta; Magnoliophyta; eudicotyledons; Gunneridae; Pentapetalae; rosids; malvids; Brassicales; Brassicaceae; Camelineae; Arabidopsis	A8IKE5_SOYBN^A8IKE5_SOYBN^Q:3-707,H:247-481^91.49%ID^E:2e-157^SubName: Full=Alanine aminotransferase 2 {ECO:0000313|EMBL:ABW17197.1};^Eukaryota; Viridiplantae; Streptophyta; Embryophyta; Tracheophyta; Spermatophyta; Magnoliophyta; eudicotyledons; Gunneridae; Pentapetalae; rosids; fabids; Fabales; Fabaceae; Papilionoideae; Phaseoleae; Glycine; Soja	GGT2_ARATH^GGT2_ARATH^Q:1-235,H:247-481^88.51%ID^E:3e-153^RecName: Full=Glutamate--glyoxylate aminotransferase 2;^Eukaryota; Viridiplantae; Streptophyta; Embryophyta; Tracheophyta; Spermatophyta; Magnoliophyta; eudicotyledons; Gunneridae; Pentapetalae; rosids; malvids; Brassicales; Brassicaceae; Camelineae; Arabidopsis	A8IKE5_SOYBN^A8IKE5_SOYBN^Q:1-235,H:247-481^91.49%ID^E:5e-158^SubName: Full=Alanine aminotransferase 2 {ECO:0000313|EMBL:ABW17197.1};^Eukaryota; Viridiplantae; Streptophyta; Embryophyta; Tracheophyta; Spermatophyta; Magnoliophyta; eudicotyledons; Gunneridae; Pentapetalae; rosids; fabids; Fabales; Fabaceae; Papilionoideae; Phaseoleae; Glycine; Soja	0	0	0	0	GO:0009507^cellular_component^chloroplast`GO:0009570^cellular_component^chloroplast stroma`GO:0005777^cellular_component^peroxisome`GO:0008453^molecular_function^alanine-glyoxylate transaminase activity`GO:0047958^molecular_function^glycine:2-oxoglutarate aminotransferase activity`GO:0004021^molecular_function^L-alanine:2-oxoglutarate aminotransferase activity`GO:0030170^molecular_function^pyrido…	0	0.216667	1	0.216667	3	100	821
TR10922|c1_g1	TR10922|c1_g1_i1	GGT1_ARATH^GGT1_ARATH^Q:2-661,H:30-249^84.09%ID^E:3e-135^RecName: Full=Glutamate--glyoxylate aminotransferase 1;^Eukaryota; Viridiplantae; Streptophyta; Embryophyta; Tracheophyta; Spermatophyta; Magnoliophyta; eudicotyledons; Gunneridae; Pentapetalae; rosids; malvids; Brassicales; Brassicaceae; Camelineae; Arabidopsis	G7JYY8_MEDTR^G7JYY8_MEDTR^Q:2-661,H:30-249^94.09%ID^E:4e-146^SubName: Full=Glutamate-glyoxylate aminotransferase {ECO:0000313|EMBL:AES96098.1};^Eukaryota; Viridiplantae; Streptophyta; Embryophyta; Tracheophyta; Spermatophyta; Magnoliophyta; eudicotyledons; Gunneridae; Pentapetalae; rosids; fabids; Fabales; Fabaceae; Papilionoideae; Trifolieae; Medicago	GGT1_ARATH^GGT1_ARATH^Q:1-220,H:30-249^84.09%ID^E:2e-135^RecName: Full=Glutamate--glyoxylate aminotransferase 1;^Eukaryota; Viridiplantae; Streptophyta; Embryophyta; Tracheophyta; Spermatophyta; Magnoliophyta; eudicotyledons; Gunneridae; Pentapetalae; rosids; malvids; Brassicales; Brassicaceae; Camelineae; Arabidopsis	G7JYY8_MEDTR^G7JYY8_MEDTR^Q:1-220,H:30-249^94.09%ID^E:4e-146^SubName: Full=Glutamate-glyoxylate aminotransferase {ECO:0000313|EMBL:AES96098.1};^Eukaryota; Viridiplantae; Streptophyta; Embryophyta; Tracheophyta; Spermatophyta; Magnoliophyta; eudicotyledons; Gunneridae; Pentapetalae; rosids; fabids; Fabales; Fabaceae; Papilionoideae; Trifolieae; Medicago	PF00155.16^Aminotran_1_2^Aminotransferase class I and II^55-220^E:6.4e-25	0	0	0	GO:0048046^cellular_component^apoplast`GO:0009507^cellular_component^chloroplast`GO:0016020^cellular_component^membrane`GO:0005777^cellular_component^peroxisome`GO:0005773^cellular_component^vacuole`GO:0008453^molecular_function^alanine-glyoxylate transaminase activity`GO:0047958^molecular_function^glycine:2-oxoglutarate aminotransferase activity`GO:0004021^molecular_function^L-alanine:2-oxogluta…	GO:0030170^molecular_function^pyridoxal phosphate binding`GO:0009058^biological_process^biosynthetic process	0.0966667	1	0.0966667	1	33.3333	662
TR10923|c0_g1	TR10923|c0_g1_i1	0	0	0	0	0	0	0	0	0	0	0.506667	1	0.506667	2	66.6667	493
TR10924|c0_g1	TR10924|c0_g1_i1	0	0	0	0	0	0	0	0	0	0	0.596667	1	0.596667	2	66.6667	366
TR10925|c0_g1	TR10925|c0_g1_i1	0	0	0	0	0	0	ExpAA=19.90^PredHel=1^Topology=o20-39i	0	0	0	0.563333	1	0.563333	2	66.6667	483
TR10926|c0_g1	TR10926|c0_g1_i1	0	0	0	0	0	0	0	0	0	0	0.0966667	1	0.0966667	1	33.3333	552
TR10926|c2_g1	TR10926|c2_g1_i1	0	0	0	0	0	0	0	0	0	0	0.333333	1	0.333333	1	33.3333	343
TR10927|c0_g1	TR10927|c0_g1_i1	0	G4M1V0_SCHMA^G4M1V0_SCHMA^Q:271-95,H:567-625^57.63%ID^E:5e-09^SubName: Full=Acyl-CoA:glycerol-3-phosphate acyltransferase {ECO:0000313|EMBL:CCD61084.1};^Eukaryota; Metazoa; Platyhelminthes; Trematoda; Digenea; Strigeidida; Schistosomatoidea; Schistosomatidae; Schistosoma	0	0	0	0	0	0	0	0	2.94	1	2.94	3	100	275
TR10928|c0_g2	TR10928|c0_g2_i1	0	0	0	0	0	0	0	0	0	0	0.8	1	0.8	1	33.3333	358
TR10929|c0_g1	TR10929|c0_g1_i2	0	0	0	0	0	0	0	0	0	0	0.663333	2	0.24	1	33.3333	1836
TR10929|c0_g1	TR10929|c0_g1_i1	0	0	0	0	0	0	0	0	0	0	0.663333	2	0.423333	2	66.6667	1824
TR1093|c0_g1	TR1093|c0_g1_i1	0	0	0	0	0	0	0	0	0	0	0.75	1	0.75	1	33.3333	389
TR10930|c0_g1	TR10930|c0_g1_i1	0	0	0	0	0	0	0	0	0	0	0.506667	1	0.506667	3	100	1464
TR10932|c0_g1	TR10932|c0_g1_i1	0	U5Y6L2_9CAEN^U5Y6L2_9CAEN^Q:1-108,H:176-211^75%ID^E:5e-09^SubName: Full=Transposase {ECO:0000313|EMBL:AGZ84232.1};^Eukaryota; Metazoa; Lophotrochozoa; Mollusca; Gastropoda; Caenogastropoda; Hypsogastropoda; Neogastropoda; Buccinoidea; Melongenidae; Pugilina`U5Y6L2_9CAEN^U5Y6L2_9CAEN^Q:98-130,H:208-218^90.91%ID^E:5e-09^SubName: Full=Transposase {ECO:0000313|EMBL:AGZ84232.1};^Eukaryota; Metazoa; Lo…	0	0	0	0	0	0	0	0	1.27	1	1.27	3	100	481
TR10933|c0_g1	TR10933|c0_g1_i1	0	0	0	0	0	0	0	0	0	0	10.81	1	10.81	1	33.3333	237
TR10934|c0_g1	TR10934|c0_g1_i1	0	0	0	0	0	0	0	0	0	0	1.84667	1	1.84667	3	100	308
TR10935|c0_g1	TR10935|c0_g1_i1	0	0	0	0	0	0	0	0	0	0	3.82333	2	3.38333	2	59.6633	469
TR10935|c0_g1	TR10935|c0_g1_i2	0	0	0	0	0	0	0	0	0	0	3.82333	2	0.44	2	40.3367	390
TR10936|c0_g1	TR10936|c0_g1_i1	0	0	0	0	0	0	0	0	0	0	0.123333	1	0.123333	1	33.3333	902
TR10937|c0_g1	TR10937|c0_g1_i1	0	0	0	0	0	0	0	0	0	0	0.51	1	0.51	2	66.6667	1241
TR10937|c0_g2	TR10937|c0_g2_i1	0	0	0	0	0	0	0	0	0	0	0.19	1	0.19	1	66.6667	1240
TR10938|c0_g1	TR10938|c0_g1_i1	0	H2KRB9_CLOSI^H2KRB9_CLOSI^Q:603-10,H:192-381^48%ID^E:2e-28^.^.	0	H2KRB9_CLOSI^H2KRB9_CLOSI^Q:19-216,H:192-381^48%ID^E:1e-33^.^.	0	0	0	0	0	0	0.48	1	0.48	1	33.3333	659
TR10939|c0_g1	TR10939|c0_g1_i1	0	0	0	0	0	0	0	0	0	0	1.24333	1	1.24333	1	33.3333	305
TR1094|c0_g1	TR1094|c0_g1_i1	0	0	0	0	0	0	0	0	0	0	0.346667	1	0.346667	2	66.6667	474
TR10940|c0_g2	TR10940|c0_g2_i2	0	0	0	0	0	0	0	0	0	0	0.43	1	0.43	1	33.3333	806
TR10941|c0_g1	TR10941|c0_g1_i1	0	0	0	0	0	0	0	0	0	0	1.05	1	1.05	1	33.3333	916
TR10941|c1_g1	TR10941|c1_g1_i1	0	0	0	0	0	0	0	0	0	0	0.0566667	1	0.0566667	1	33.3333	946
TR10942|c0_g1	TR10942|c0_g1_i1	0	0	0	0	0	0	0	0	0	0	0.686667	1	0.686667	1	33.3333	382
TR10942|c1_g1	TR10942|c1_g1_i1	0	0	0	0	0	0	0	0	0	0	0.743333	1	0.743333	1	33.3333	267
TR10943|c0_g1	TR10943|c0_g1_i1	0	0	0	0	0	0	0	0	0	0	0.963333	1	0.963333	3	100	1043
TR10944|c0_g1	TR10944|c0_g1_i1	0	0	0	0	0	0	0	0	0	0	9.70667	1	9.70667	3	100	257
TR10944|c0_g2	TR10944|c0_g2_i1	0	0	0	0	0	0	0	0	0	0	22.6167	1	22.6167	3	100	441
TR10944|c0_g3	TR10944|c0_g3_i1	0	0	0	0	0	0	0	0	0	0	77.81	1	77.81	3	100	532
TR10945|c0_g1	TR10945|c0_g1_i1	0	0	0	0	0	0	0	0	0	0	0.643333	1	0.643333	2	66.6667	557
TR10947|c0_g1	TR10947|c0_g1_i1	0	0	0	0	0	0	0	0	0	0	0.26	1	0.26	3	100	1177
TR10948|c0_g1	TR10948|c0_g1_i1	0	0	0	0	0	0	0	0	0	0	1.46	1	1.46	1	33.3333	232
TR10949|c1_g1	TR10949|c1_g1_i1	0	0	0	0	0	0	0	0	0	0	0.0933333	1	0.0933333	1	33.3333	568
TR10950|c0_g1	TR10950|c0_g1_i1	0	A0A074ZB91_9TREM^A0A074ZB91_9TREM^Q:535-843,H:1095-1198^35.58%ID^E:1e-10^.^.`A0A074ZB91_9TREM^A0A074ZB91_9TREM^Q:831-1037,H:1195-1260^40.58%ID^E:1e-10^.^.	0	0	0	0	0	0	0	0	0.61	1	0.61	3	100	1144
TR10951|c0_g1	TR10951|c0_g1_i2	0	0	0	0	0	0	0	0	0	0	0.13	1	0.13	1	33.3333	469
TR10952|c0_g1	TR10952|c0_g1_i1	0	0	0	0	0	0	0	0	0	0	0.613333	1	0.613333	1	33.3333	906
TR10952|c1_g1	TR10952|c1_g1_i1	0	0	0	0	0	0	0	0	0	0	1.05	1	1.05	2	66.6667	298
TR10953|c0_g1	TR10953|c0_g1_i1	0	0	0	0	0	0	0	0	0	0	0.486667	1	0.486667	1	33.3333	478
TR10954|c0_g1	TR10954|c0_g1_i1	0	0	0	0	0	0	0	0	0	0	0.76	1	0.76	1	33.3333	913
TR10954|c0_g2	TR10954|c0_g2_i2	0	0	0	0	0	0	0	0	0	0	0.383333	2	0.16	1	13.8667	1241
TR10954|c0_g2	TR10954|c0_g2_i1	0	0	0	0	0	0	0	0	0	0	0.383333	2	0.223333	1	19.4667	1183
TR10955|c0_g1	TR10955|c0_g1_i1	0	A0A075ACM4_9TREM^A0A075ACM4_9TREM^Q:104-511,H:183-326^46.58%ID^E:1e-26^.^.	0	0	0	0	0	0	0	0	1.17667	2	0.176667	1	9.19	536
TR10955|c0_g1	TR10955|c0_g1_i2	0	A0A074ZUA1_9TREM^A0A074ZUA1_9TREM^Q:244-435,H:944-1007^59.38%ID^E:8e-19^.^.`A0A074ZUA1_9TREM^A0A074ZUA1_9TREM^Q:104-199,H:877-909^51.52%ID^E:8e-19^.^.	0	0	0	0	0	0	0	0	1.17667	2	1	2	57.4767	460
TR10956|c0_g1	TR10956|c0_g1_i1	0	Q8T5G5_SCHJA^Q8T5G5_SCHJA^Q:3-116,H:993-1030^63.16%ID^E:8e-15^.^.`Q8T5G5_SCHJA^Q8T5G5_SCHJA^Q:139-246,H:1038-1073^61.11%ID^E:8e-15^.^.	0	0	0	0	0	0	0	0	0.966667	1	0.966667	1	33.3333	269
TR10956|c0_g2	TR10956|c0_g2_i1	0	Q5BT13_SCHJA^Q5BT13_SCHJA^Q:85-351,H:20-108^47.19%ID^E:3e-14^.^.	0	0	0	0	0	0	0	0	0.37	1	0.37	3	100	1234
TR10957|c0_g2	TR10957|c0_g2_i1	0	0	0	0	0	0	0	0	0	0	0.373333	1	0.373333	2	66.6667	665
TR10957|c0_g3	TR10957|c0_g3_i1	0	0	0	0	0	0	0	0	0	0	0.266667	1	0.266667	1	33.3333	431
TR10958|c0_g1	TR10958|c0_g1_i1	0	0	0	0	0	0	0	0	0	0	0.766667	1	0.766667	1	33.3333	265
TR10959|c0_g1	TR10959|c0_g1_i1	LORF2_MOUSE^LORF2_MOUSE^Q:5-196,H:624-686^37.5%ID^E:2e-07^RecName: Full=LINE-1 retrotransposable element ORF2 protein;^Eukaryota; Metazoa; Chordata; Craniata; Vertebrata; Euteleostomi; Mammalia; Eutheria; Euarchontoglires; Glires; Rodentia; Sciurognathi; Muroidea; Muridae; Murinae; Mus; Mus	A0A074ZQY0_9TREM^A0A074ZQY0_9TREM^Q:2-280,H:60-152^49.46%ID^E:6e-27^.^.	0	0	0	0	0	NOG124493^	GO:0004519^molecular_function^endonuclease activity`GO:0046872^molecular_function^metal ion binding`GO:0003964^molecular_function^RNA-directed DNA polymerase activity`GO:0006310^biological_process^DNA recombination	0	2.24333	1	2.24333	2	66.6667	280
TR1096|c0_g1	TR1096|c0_g1_i1	0	0	0	0	0	0	0	0	0	0	0.55	1	0.55	2	66.6667	672
TR10960|c0_g1	TR10960|c0_g1_i1	0	A0A075AGX6_9TREM^A0A075AGX6_9TREM^Q:254-457,H:352-419^39.71%ID^E:9e-09^.^.`A0A075AGX6_9TREM^A0A075AGX6_9TREM^Q:451-672,H:417-504^34.09%ID^E:9e-09^.^.	0	0	0	0	0	0	0	0	0.0633333	1	0.0633333	1	33.3333	733
TR10960|c1_g1	TR10960|c1_g1_i1	0	0	0	0	0	0	0	0	0	0	0.636667	1	0.636667	1	33.3333	349
TR10962|c0_g1	TR10962|c0_g1_i1	0	0	0	0	0	0	0	0	0	0	0.443333	1	0.443333	1	33.3333	362
TR10963|c0_g1	TR10963|c0_g1_i1	CLPR1_ARATH^CLPR1_ARATH^Q:608-267,H:274-386^57.89%ID^E:1e-38^RecName: Full=ATP-dependent Clp protease proteolytic subunit-related protein 1, chloroplastic;^Eukaryota; Viridiplantae; Streptophyta; Embryophyta; Tracheophyta; Spermatophyta; Magnoliophyta; eudicotyledons; Gunneridae; Pentapetalae; rosids; malvids; Brassicales; Brassicaceae; Camelineae; Arabidopsis	G7IET9_MEDTR^G7IET9_MEDTR^Q:608-270,H:258-372^68.7%ID^E:1e-47^RecName: Full=ATP-dependent Clp protease proteolytic subunit {ECO:0000256|RuleBase:RU003567};^Eukaryota; Viridiplantae; Streptophyta; Embryophyta; Tracheophyta; Spermatophyta; Magnoliophyta; eudicotyledons; Gunneridae; Pentapetalae; rosids; fabids; Fabales; Fabaceae; Papilionoideae; Trifolieae; Medicago	CLPR1_ARATH^CLPR1_ARATH^Q:1-114,H:274-386^57.89%ID^E:6e-40^RecName: Full=ATP-dependent Clp protease proteolytic subunit-related protein 1, chloroplastic;^Eukaryota; Viridiplantae; Streptophyta; Embryophyta; Tracheophyta; Spermatophyta; Magnoliophyta; eudicotyledons; Gunneridae; Pentapetalae; rosids; malvids; Brassicales; Brassicaceae; Camelineae; Arabidopsis	G7IET9_MEDTR^G7IET9_MEDTR^Q:1-113,H:258-372^68.7%ID^E:5e-49^RecName: Full=ATP-dependent Clp protease proteolytic subunit {ECO:0000256|RuleBase:RU003567};^Eukaryota; Viridiplantae; Streptophyta; Embryophyta; Tracheophyta; Spermatophyta; Magnoliophyta; eudicotyledons; Gunneridae; Pentapetalae; rosids; fabids; Fabales; Fabaceae; Papilionoideae; Trifolieae; Medicago	PF00574.18^CLP_protease^Clp protease^3-80^E:1.8e-11	0	0	COG0740^Cleaves peptides in various proteins in a process that requires ATP hydrolysis. Has a chymotrypsin-like activity. Plays a major role in the degradation of misfolded proteins (By similarity)	GO:0009507^cellular_component^chloroplast`GO:0009941^cellular_component^chloroplast envelope`GO:0009570^cellular_component^chloroplast stroma`GO:0009534^cellular_component^chloroplast thylakoid`GO:0009840^cellular_component^chloroplastic endopeptidase Clp complex`GO:0009532^cellular_component^plastid stroma`GO:0004252^molecular_function^serine-type endopeptidase activity	0	0.0833333	1	0.0833333	1	33.3333	609
TR10964|c0_g1	TR10964|c0_g1_i1	POLG_CYVV^POLG_CYVV^Q:2-274,H:160-250^96.7%ID^E:2e-57^RecName: Full=Genome polyprotein;^Viruses; ssRNA positive-strand viruses, no DNA stage; Potyviridae; Potyvirus	Q76KL8_CYVV^Q76KL8_CYVV^Q:2-274,H:40-130^96.7%ID^E:2e-57^SubName: Full=Coat protein {ECO:0000313|EMBL:BAD02448.1};^Viruses; ssRNA positive-strand viruses, no DNA stage; Potyviridae; Potyvirus	0	0	0	0	0	0	GO:0019028^cellular_component^viral capsid`GO:0003723^molecular_function^RNA binding`GO:0003968^molecular_function^RNA-directed RNA polymerase activity`GO:0006351^biological_process^transcription, DNA-templated	0	2.43667	1	2.43667	2	66.6667	275
TR10966|c0_g1	TR10966|c0_g1_i2	0	0	0	0	0	0	0	0	0	0	0.676667	2	0.546667	1	33.3333	631
TR10966|c0_g1	TR10966|c0_g1_i1	0	0	0	0	0	0	0	0	0	0	0.676667	2	0.13	1	33.3333	539
TR10967|c0_g1	TR10967|c0_g1_i1	0	A0A074ZCC7_9TREM^A0A074ZCC7_9TREM^Q:1-510,H:727-895^39.41%ID^E:4e-19^.^.	0	0	0	0	0	0	0	0	0.33	1	0.33	1	33.3333	513
TR10968|c0_g2	TR10968|c0_g2_i1	0	0	0	0	0	0	0	0	0	0	0.286667	1	0.286667	1	33.3333	415
TR10968|c0_g3	TR10968|c0_g3_i1	0	0	0	0	0	0	0	0	0	0	0.803333	1	0.803333	2	66.6667	415
TR10969|c0_g1	TR10969|c0_g1_i1	0	A0A074ZXI2_9TREM^A0A074ZXI2_9TREM^Q:94-534,H:474-619^36.24%ID^E:4e-16^.^.`A0A074ZXI2_9TREM^A0A074ZXI2_9TREM^Q:5-118,H:444-481^47.37%ID^E:4e-16^.^.	0	0	0	0	0	0	0	0	0.723333	1	0.723333	2	66.6667	597
TR1097|c1_g1	TR1097|c1_g1_i1	0	0	0	0	0	0	0	0	0	0	0.67	1	0.67	3	100	413
TR10970|c0_g1	TR10970|c0_g1_i1	0	0	0	0	0	0	0	0	0	0	0.173333	1	0.173333	1	33.3333	402
TR10971|c0_g1	TR10971|c0_g1_i1	0	0	0	0	0	0	0	0	0	0	0.613333	1	0.613333	3	100	699
TR10972|c0_g1	TR10972|c0_g1_i1	0	0	0	0	0	0	ExpAA=77.58^PredHel=3^Topology=i32-49o69-91i128-150o	0	0	0	1.48333	1	1.48333	1	33.3333	637
TR10973|c0_g1	TR10973|c0_g1_i1	0	0	0	0	0	0	0	0	0	0	0.436667	1	0.436667	2	66.6667	1105
TR10974|c0_g1	TR10974|c0_g1_i1	0	0	0	0	0	0	0	0	0	0	0.653333	1	0.653333	3	100	677
TR10975|c0_g1	TR10975|c0_g1_i1	0	G4LXE5_SCHMA^G4LXE5_SCHMA^Q:4-213,H:245-314^55.71%ID^E:2e-25^SubName: Full=Putative uncharacterized protein {ECO:0000313|EMBL:CCD59579.1};^Eukaryota; Metazoa; Platyhelminthes; Trematoda; Digenea; Strigeidida; Schistosomatoidea; Schistosomatidae; Schistosoma`G4LXE5_SCHMA^G4LXE5_SCHMA^Q:221-391,H:317-373^54.39%ID^E:2e-25^SubName: Full=Putative uncharacterized protein {ECO:0000313|EMBL:CCD59579.1};^…	0	0	0	0	0	0	0	0	0.77	1	0.77	2	66.6667	397
TR10976|c0_g1	TR10976|c0_g1_i1	SF3B4_HUMAN^SF3B4_HUMAN^Q:72-704,H:1-211^87.68%ID^E:2e-135^RecName: Full=Splicing factor 3B subunit 4;^Eukaryota; Metazoa; Chordata; Craniata; Vertebrata; Euteleostomi; Mammalia; Eutheria; Euarchontoglires; Primates; Haplorrhini; Catarrhini; Hominidae; Homo	G7YT13_CLOSI^G7YT13_CLOSI^Q:72-800,H:1-243^91.77%ID^E:1e-152^.^.	SF3B4_RAT^SF3B4_RAT^Q:1-212,H:1-212^87.74%ID^E:5e-137^RecName: Full=Splicing factor 3B subunit 4;^Eukaryota; Metazoa; Chordata; Craniata; Vertebrata; Euteleostomi; Mammalia; Eutheria; Euarchontoglires; Glires; Rodentia; Sciurognathi; Muroidea; Muridae; Murinae; Rattus	G7YT13_CLOSI^G7YT13_CLOSI^Q:1-280,H:1-279^88.93%ID^E:3e-169^.^.	PF00076.17^RRM_1^RNA recognition motif. (a.k.a. RRM, RBD, or RNP domain)^15-85^E:1.2e-16`PF14259.1^RRM_6^RNA recognition motif (a.k.a. RRM, RBD, or RNP domain)^15-85^E:2.9e-12`PF13893.1^RRM_5^RNA recognition motif. (a.k.a. RRM, RBD, or RNP domain)^29-88^E:5.7e-10`PF00076.17^RRM_1^RNA recognition motif. (a.k.a. RRM, RBD, or RNP domain)^102-172^E:2.3e-20`PF14259.1^RRM_6^RNA recognition motif (a.k.a…	0	0	COG0724^Rna-binding protein	GO:0005689^cellular_component^U12-type spliceosomal complex`GO:0000166^molecular_function^nucleotide binding`GO:0044822^molecular_function^poly(A) RNA binding`GO:0006397^biological_process^mRNA processing`GO:0008380^biological_process^RNA splicing	GO:0003676^molecular_function^nucleic acid binding	13.5167	1	13.5167	3	100	1246
TR10977|c0_g1	TR10977|c0_g1_i1	POL_MLVAV^POL_MLVAV^Q:4-330,H:951-1053^33.03%ID^E:3e-09^RecName: Full=Pol polyprotein;^Viruses; Retro-transcribing viruses; Retroviridae; Orthoretrovirinae; Gammaretrovirus; Murine leukemia virus	G4VMC4_SCHMA^G4VMC4_SCHMA^Q:1-576,H:1084-1275^46.88%ID^E:2e-44^SubName: Full=KRAB-A domain-containing protein {ECO:0000313|EMBL:CCD80629.1};^Eukaryota; Metazoa; Platyhelminthes; Trematoda; Digenea; Strigeidida; Schistosomatoidea; Schistosomatidae; Schistosoma	0	G7YC78_CLOSI^G7YC78_CLOSI^Q:2-100,H:73-171^40.4%ID^E:3e-16^.^.	0	0	0	0	0	0	0.446667	1	0.446667	1	33.3333	595
TR10978|c0_g1	TR10978|c0_g1_i1	0	0	0	0	0	0	0	0	0	0	0.293333	1	0.293333	3	100	776
TR10979|c0_g1	TR10979|c0_g1_i1	0	J9GT67_9ZZZZ^J9GT67_9ZZZZ^Q:77-397,H:155-260^39.81%ID^E:5e-12^SubName: Full=Endonuclease/reverse transcriptase {ECO:0000313|EMBL:EJX03495.1};^unclassified sequences; metagenomes; organismal metagenomes	0	0	0	0	0	0	0	0	0.496667	1	0.496667	3	100	762
TR10980|c0_g1	TR10980|c0_g1_i1	0	0	0	0	0	0	0	0	0	0	0.88	1	0.88	1	33.3333	242
TR10981|c0_g1	TR10981|c0_g1_i1	0	0	0	0	0	0	0	0	0	0	1.02333	1	1.02333	1	33.3333	382
TR10982|c0_g1	TR10982|c0_g1_i1	0	0	0	0	0	0	0	0	0	0	0.38	1	0.38	2	66.6667	893
TR10982|c0_g2	TR10982|c0_g2_i1	0	0	0	0	0	0	0	0	0	0	0.0433333	1	0.0433333	1	66.6667	893
TR10983|c1_g1	TR10983|c1_g1_i1	0	0	0	0	0	0	0	0	0	0	0.336667	1	0.336667	2	66.6667	1005
TR10984|c0_g1	TR10984|c0_g1_i1	0	0	0	0	0	0	0	0	0	0	0.17	1	0.17	1	33.3333	467
TR10985|c0_g1	TR10985|c0_g1_i1	0	G4VG86_SCHMA^G4VG86_SCHMA^Q:339-121,H:3-75^34.25%ID^E:2e-07^SubName: Full=Uncharacterized protein {ECO:0000313|EMBL:CCD78945.1};^Eukaryota; Metazoa; Platyhelminthes; Trematoda; Digenea; Strigeidida; Schistosomatoidea; Schistosomatidae; Schistosoma	0	A0A095C0P3_SCHHA^A0A095C0P3_SCHHA^Q:12-98,H:5-88^34.48%ID^E:5e-08^SubName: Full=Uncharacterized protein {ECO:0000313|EMBL:KGB35118.1};^Eukaryota; Metazoa; Platyhelminthes; Trematoda; Digenea; Strigeidida; Schistosomatoidea; Schistosomatidae; Schistosoma	0	sigP:1^22^0.851^YES	ExpAA=16.05^PredHel=1^Topology=i7-26o	0	0	0	0.663333	1	0.663333	3	100	414
TR10986|c0_g1	TR10986|c0_g1_i1	UNC5C_RAT^UNC5C_RAT^Q:172-1530,H:522-900^29.68%ID^E:5e-46^RecName: Full=Netrin receptor UNC5C;^Eukaryota; Metazoa; Chordata; Craniata; Vertebrata; Euteleostomi; Mammalia; Eutheria; Euarchontoglires; Glires; Rodentia; Sciurognathi; Muroidea; Muridae; Murinae; Rattus	A0A094ZYU5_SCHHA^A0A094ZYU5_SCHHA^Q:13-1557,H:751-1282^45.67%ID^E:6e-133^SubName: Full=Netrin receptor UNC5B {ECO:0000313|EMBL:KGB38329.1};^Eukaryota; Metazoa; Platyhelminthes; Trematoda; Digenea; Strigeidida; Schistosomatoidea; Schistosomatidae; Schistosoma	UNC5C_RAT^UNC5C_RAT^Q:58-510,H:522-900^29.68%ID^E:1e-51^RecName: Full=Netrin receptor UNC5C;^Eukaryota; Metazoa; Chordata; Craniata; Vertebrata; Euteleostomi; Mammalia; Eutheria; Euarchontoglires; Glires; Rodentia; Sciurognathi; Muroidea; Muridae; Murinae; Rattus	A0A094ZYU5_SCHHA^A0A094ZYU5_SCHHA^Q:5-519,H:751-1282^45.67%ID^E:9e-141^SubName: Full=Netrin receptor UNC5B {ECO:0000313|EMBL:KGB38329.1};^Eukaryota; Metazoa; Platyhelminthes; Trematoda; Digenea; Strigeidida; Schistosomatoidea; Schistosomatidae; Schistosoma	PF00791.15^ZU5^ZU5 domain^67-159^E:9.3e-17`PF00531.17^Death^Death domain^461-514^E:1.5e-07	0	0	0	GO:0016021^cellular_component^integral component of membrane`GO:0006915^biological_process^apoptotic process`GO:0007275^biological_process^multicellular organismal development`GO:0007165^biological_process^signal transduction	GO:0005515^molecular_function^protein binding`GO:0007165^biological_process^signal transduction	0.623333	1	0.623333	3	100	1559
TR10987|c0_g1	TR10987|c0_g1_i1	0	0	0	0	0	0	0	0	0	0	0.383333	1	0.383333	1	33.3333	475
TR10987|c0_g2	TR10987|c0_g2_i1	0	0	0	0	0	0	0	0	0	0	0.773333	1	0.773333	1	33.3333	242
TR10987|c1_g1	TR10987|c1_g1_i1	0	0	0	0	0	0	0	0	0	0	0.573333	1	0.573333	1	33.3333	364
TR10988|c0_g1	TR10988|c0_g1_i2	0	0	0	0	0	0	ExpAA=23.37^PredHel=1^Topology=i7-29o	0	0	0	69.9233	2	24.1667	3	34.45	1046
TR10988|c0_g1	TR10988|c0_g1_i1	0	0	0	0	0	0	ExpAA=22.47^PredHel=1^Topology=i7-29o	0	0	0	69.9233	2	45.7567	3	65.55	876
TR1099|c0_g1	TR1099|c0_g1_i1	0	0	0	0	0	0	0	0	0	0	1.76	1	1.76	1	33.3333	225
TR10990|c0_g1	TR10990|c0_g1_i1	0	0	0	0	0	0	0	0	0	0	0.37	1	0.37	2	66.6667	420
TR10990|c1_g1	TR10990|c1_g1_i1	0	0	0	0	0	0	0	0	0	0	0.0933333	1	0.0933333	1	33.3333	563
TR10991|c0_g1	TR10991|c0_g1_i1	CNOT3_HUMAN^CNOT3_HUMAN^Q:23-757,H:1-246^50.2%ID^E:2e-65^RecName: Full=CCR4-NOT transcription complex subunit 3;^Eukaryota; Metazoa; Chordata; Craniata; Vertebrata; Euteleostomi; Mammalia; Eutheria; Euarchontoglires; Primates; Haplorrhini; Catarrhini; Hominidae; Homo`CNOT3_HUMAN^CNOT3_HUMAN^Q:2081-2524,H:603-752^56%ID^E:3e-50^RecName: Full=CCR4-NOT transcription complex subunit 3;^Eukaryota; Meta…	H2KPM1_CLOSI^H2KPM1_CLOSI^Q:23-2524,H:1-822^63.35%ID^E:0^.^.	CNOT3_HUMAN^CNOT3_HUMAN^Q:8-250,H:1-244^50.61%ID^E:2e-66^RecName: Full=CCR4-NOT transcription complex subunit 3;^Eukaryota; Metazoa; Chordata; Craniata; Vertebrata; Euteleostomi; Mammalia; Eutheria; Euarchontoglires; Primates; Haplorrhini; Catarrhini; Hominidae; Homo`CNOT3_HUMAN^CNOT3_HUMAN^Q:694-841,H:603-752^56%ID^E:5e-51^RecName: Full=CCR4-NOT transcription complex subunit 3;^Eukaryota; Metazo…	H2KPM1_CLOSI^H2KPM1_CLOSI^Q:8-841,H:1-822^64.89%ID^E:0^.^.	PF04065.10^Not3^Not1 N-terminal domain, CCR4-Not complex component^10-239^E:4.6e-73`PF04153.13^NOT2_3_5^NOT2 / NOT3 / NOT5 family^713-837^E:1e-33	0	0	COG5665^CCR4-NOT transcription complex, subunit 3	GO:0030014^cellular_component^CCR4-NOT complex`GO:0000932^cellular_component^cytoplasmic mRNA processing body`GO:0005829^cellular_component^cytosol`GO:0005634^cellular_component^nucleus`GO:0010467^biological_process^gene expression`GO:0031047^biological_process^gene silencing by RNA`GO:0016071^biological_process^mRNA metabolic process`GO:0000288^biological_process^nuclear-transcribed mRNA catabol…	GO:0006355^biological_process^regulation of transcription, DNA-templated`GO:0005634^cellular_component^nucleus	7.25	2	6.95	3	96.0533	2747
TR10991|c0_g1	TR10991|c0_g1_i2	CNOT3_HUMAN^CNOT3_HUMAN^Q:64-720,H:27-246^48.42%ID^E:8e-55^RecName: Full=CCR4-NOT transcription complex subunit 3;^Eukaryota; Metazoa; Chordata; Craniata; Vertebrata; Euteleostomi; Mammalia; Eutheria; Euarchontoglires; Primates; Haplorrhini; Catarrhini; Hominidae; Homo`CNOT3_HUMAN^CNOT3_HUMAN^Q:2044-2487,H:603-752^56%ID^E:3e-50^RecName: Full=CCR4-NOT transcription complex subunit 3;^Eukaryota; Me…	H2KPM1_CLOSI^H2KPM1_CLOSI^Q:64-2487,H:27-822^62.56%ID^E:0^.^.	CNOT3_HUMAN^CNOT3_HUMAN^Q:600-747,H:603-752^56%ID^E:2e-51^RecName: Full=CCR4-NOT transcription complex subunit 3;^Eukaryota; Metazoa; Chordata; Craniata; Vertebrata; Euteleostomi; Mammalia; Eutheria; Euarchontoglires; Primates; Haplorrhini; Catarrhini; Hominidae; Homo`CNOT3_HUMAN^CNOT3_HUMAN^Q:1-156,H:88-244^44.94%ID^E:5e-31^RecName: Full=CCR4-NOT transcription complex subunit 3;^Eukaryota; Metaz…	H2KPM1_CLOSI^H2KPM1_CLOSI^Q:1-747,H:88-822^62.19%ID^E:0^.^.	PF04065.10^Not3^Not1 N-terminal domain, CCR4-Not complex component^1-145^E:4.5e-37`PF04153.13^NOT2_3_5^NOT2 / NOT3 / NOT5 family^619-743^E:8.7e-34	0	0	COG5665^CCR4-NOT transcription complex, subunit 3	GO:0030014^cellular_component^CCR4-NOT complex`GO:0000932^cellular_component^cytoplasmic mRNA processing body`GO:0005829^cellular_component^cytosol`GO:0005634^cellular_component^nucleus`GO:0010467^biological_process^gene expression`GO:0031047^biological_process^gene silencing by RNA`GO:0016071^biological_process^mRNA metabolic process`GO:0000288^biological_process^nuclear-transcribed mRNA catabol…	GO:0006355^biological_process^regulation of transcription, DNA-templated`GO:0005634^cellular_component^nucleus	7.25	2	0.3	1	3.94667	2710
TR10992|c0_g1	TR10992|c0_g1_i1	0	0	0	0	0	0	0	0	0	0	0.793333	1	0.793333	3	100	489
TR10992|c1_g1	TR10992|c1_g1_i1	0	0	0	0	0	0	0	0	0	0	0.583333	1	0.583333	2	66.6667	557
TR10992|c2_g1	TR10992|c2_g1_i1	0	0	0	0	0	0	0	0	0	0	1.14667	1	1.14667	1	33.3333	286
TR10993|c0_g1	TR10993|c0_g1_i1	0	0	0	0	0	0	0	0	0	0	0.523333	1	0.523333	2	66.6667	406
TR10993|c0_g2	TR10993|c0_g2_i1	0	0	0	0	0	0	0	0	0	0	0.623333	1	0.623333	1	33.3333	372
TR10994|c0_g1	TR10994|c0_g1_i1	0	0	0	0	0	0	0	0	0	0	1.83667	1	1.83667	3	100	501
TR10995|c0_g1	TR10995|c0_g1_i1	0	0	0	0	0	0	0	0	0	0	1.58	1	1.58	1	33.3333	263
TR10996|c0_g1	TR10996|c0_g1_i1	0	0	0	0	0	0	0	0	0	0	0.373333	1	0.373333	1	33.3333	826
TR10996|c1_g1	TR10996|c1_g1_i1	0	0	0	0	0	0	0	0	0	0	0.24	1	0.24	1	33.3333	350
TR10997|c0_g1	TR10997|c0_g1_i1	0	0	0	0	0	0	0	0	0	0	0.296667	1	0.296667	2	66.6667	949
TR10998|c0_g2	TR10998|c0_g2_i1	0	0	0	0	0	0	0	0	0	0	0.64	1	0.64	1	33.3333	259
TR10999|c0_g1	TR10999|c0_g1_i1	0	0	0	0	0	0	0	0	0	0	0.903333	1	0.903333	1	33.3333	531
TR11|c0_g1	TR11|c0_g1_i1	0	0	0	0	0	0	0	0	0	0	0.323333	1	0.323333	2	66.6667	492
TR110|c0_g1	TR110|c0_g1_i1	0	0	0	0	0	0	0	0	0	0	0.556667	1	0.556667	2	66.6667	876
TR1100|c0_g1	TR1100|c0_g1_i1	0	0	0	0	0	0	0	0	0	0	0.54	1	0.54	2	66.6667	381
TR11000|c0_g1	TR11000|c0_g1_i1	0	0	0	0	0	0	ExpAA=22.19^PredHel=1^Topology=i108-130o	0	0	0	0.14	1	0.14	1	33.3333	516
TR11001|c0_g1	TR11001|c0_g1_i1	0	0	0	0	0	0	0	0	0	0	0.863333	1	0.863333	3	100	625
TR11001|c1_g1	TR11001|c1_g1_i1	0	0	0	0	0	0	0	0	0	0	0.423333	1	0.423333	3	100	701
TR11002|c0_g2	TR11002|c0_g2_i1	0	0	0	0	0	0	0	0	0	0	0.213333	1	0.213333	2	66.6667	570
TR11002|c1_g1	TR11002|c1_g1_i1	0	0	0	0	0	0	0	0	0	0	0.53	1	0.53	1	33.3333	293
TR11003|c0_g1	TR11003|c0_g1_i1	0	0	0	0	0	0	ExpAA=86.16^PredHel=4^Topology=o13-35i56-78o88-110i117-139o	0	0	0	2.87333	1	2.87333	3	100	564
TR11005|c0_g2	TR11005|c0_g2_i1	0	0	0	0	0	0	0	0	0	0	0.19	1	0.19	1	33.3333	440
TR11006|c0_g2	TR11006|c0_g2_i1	0	A0A074ZBC2_9TREM^A0A074ZBC2_9TREM^Q:4-150,H:577-625^42.86%ID^E:1e-11^.^.`A0A074ZBC2_9TREM^A0A074ZBC2_9TREM^Q:335-496,H:687-740^38.89%ID^E:1e-11^.^.`A0A074ZBC2_9TREM^A0A074ZBC2_9TREM^Q:153-296,H:627-674^43.75%ID^E:1e-11^.^.	0	0	0	0	0	0	0	0	0.26	1	0.26	2	66.6667	504
TR11006|c1_g1	TR11006|c1_g1_i1	0	A0A074ZMP1_9TREM^A0A074ZMP1_9TREM^Q:4-201,H:784-849^59.09%ID^E:3e-16^.^.	0	0	0	0	0	0	0	0	0.743333	1	0.743333	1	33.3333	289
TR11007|c0_g1	TR11007|c0_g1_i1	0	0	0	0	0	0	0	0	0	0	0.513333	1	0.513333	2	66.6667	1488
TR11008|c0_g1	TR11008|c0_g1_i1	0	0	0	0	0	0	0	0	0	0	2.25333	2	1.72	2	66.6667	2061
TR11008|c0_g1	TR11008|c0_g1_i2	0	0	0	0	0	0	0	0	0	0	2.25333	2	0.533333	1	33.3333	2021
TR11009|c0_g1	TR11009|c0_g1_i1	SETMR_HUMAN^SETMR_HUMAN^Q:148-693,H:474-678^32.68%ID^E:3e-17^RecName: Full=Histone-lysine N-methyltransferase SETMAR {ECO:0000305};^Eukaryota; Metazoa; Chordata; Craniata; Vertebrata; Euteleostomi; Mammalia; Eutheria; Euarchontoglires; Primates; Haplorrhini; Catarrhini; Hominidae; Homo	A4IFM0_BOVIN^A4IFM0_BOVIN^Q:148-654,H:139-319^36.46%ID^E:8e-20^SubName: Full=SETMAR protein {ECO:0000313|EMBL:AAI34646.1};^Eukaryota; Metazoa; Chordata; Craniata; Vertebrata; Euteleostomi; Mammalia; Eutheria; Laurasiatheria; Cetartiodactyla; Ruminantia; Pecora; Bovidae; Bovinae; Bos	0	0	0	0	0	COG2940^Histone-lysine N-methyltransferase	GO:0005634^cellular_component^nucleus`GO:0035861^cellular_component^site of double-strand break`GO:0044547^molecular_function^DNA topoisomerase binding`GO:0003690^molecular_function^double-stranded DNA binding`GO:0004519^molecular_function^endonuclease activity`GO:0046975^molecular_function^histone methyltransferase activity (H3-K36 specific)`GO:0042800^molecular_function^histone methyltransferas…	0	1.66333	1	1.66333	1	33.3333	782
TR11010|c0_g1	TR11010|c0_g1_i1	0	0	0	0	0	0	0	0	0	0	0.546667	1	0.546667	3	100	1526
TR11011|c0_g1	TR11011|c0_g1_i2	0	0	0	0	0	0	0	0	0	0	4.57	1	4.57	3	100	280
TR11012|c0_g1	TR11012|c0_g1_i1	RHOA_RAT^RHOA_RAT^Q:78-581,H:21-193^43.1%ID^E:2e-39^RecName: Full=Transforming protein RhoA;^Eukaryota; Metazoa; Chordata; Craniata; Vertebrata; Euteleostomi; Mammalia; Eutheria; Euarchontoglires; Glires; Rodentia; Sciurognathi; Muroidea; Muridae; Murinae; Rattus	G7YBI1_CLOSI^G7YBI1_CLOSI^Q:78-581,H:19-188^44.12%ID^E:9e-42^.^.	RACB_DICDI^RACB_DICDI^Q:9-193,H:2-195^43.08%ID^E:4e-49^RecName: Full=Rho-related protein racB;^Eukaryota; Amoebozoa; Mycetozoa; Dictyosteliida; Dictyostelium	A0A016TA62_9BILA^A0A016TA62_9BILA^Q:9-193,H:22-210^47.09%ID^E:9e-52^SubName: Full=Uncharacterized protein {ECO:0000313|EMBL:EYB99514.1};^Eukaryota; Metazoa; Ecdysozoa; Nematoda; Chromadorea; Rhabditida; Strongylida; Ancylostomatoidea; Ancylostomatidae; Ancylostomatinae; Ancylostoma	PF00025.16^Arf^ADP-ribosylation factor family^6-171^E:2.5e-09`PF00071.17^Ras^Ras family^12-173^E:3e-42`PF08477.8^Miro^Miro-like protein^12-125^E:3.1e-14	0	0	COG1100^GTP-binding Protein	GO:0005737^cellular_component^cytoplasm`GO:0005886^cellular_component^plasma membrane`GO:0005525^molecular_function^GTP binding`GO:0030041^biological_process^actin filament polymerization`GO:0031152^biological_process^aggregation involved in sorocarp development`GO:0006935^biological_process^chemotaxis`GO:0007264^biological_process^small GTPase mediated signal transduction	GO:0005525^molecular_function^GTP binding`GO:0007264^biological_process^small GTPase mediated signal transduction`GO:0005622^cellular_component^intracellular	0.623333	1	0.623333	1	33.3333	853
TR11013|c0_g1	TR11013|c0_g1_i1	0	0	0	0	0	0	0	0	0	0	0.696667	1	0.696667	1	33.3333	254
TR11014|c0_g1	TR11014|c0_g1_i1	0	0	0	0	0	0	0	0	0	0	0.833333	1	0.833333	2	66.6667	510
TR11017|c0_g1	TR11017|c0_g1_i1	0	0	0	0	0	0	0	0	0	0	0.186667	1	0.186667	1	33.3333	442
TR11017|c0_g2	TR11017|c0_g2_i1	0	0	0	0	0	0	0	0	0	0	0.79	1	0.79	2	66.6667	442
TR11018|c0_g1	TR11018|c0_g1_i1	0	0	0	0	0	0	0	0	0	0	4.06333	1	4.06333	2	66.6667	519
TR11018|c0_g2	TR11018|c0_g2_i1	0	W4Z366_STRPU^W4Z366_STRPU^Q:2653-3000,H:416-535^25%ID^E:4e-08^.^.`W4Z366_STRPU^W4Z366_STRPU^Q:2475-2678,H:363-420^30.88%ID^E:4e-08^.^.	0	0	0	0	0	0	0	0	7.18	2	1.63333	2	16.4933	3559
TR11018|c0_g2	TR11018|c0_g2_i2	0	0	0	0	0	0	0	0	0	0	7.18	2	5.54667	2	50.1733	677
TR11019|c0_g1	TR11019|c0_g1_i1	0	0	0	0	0	0	0	0	0	0	0.366667	1	0.366667	2	66.6667	1034
TR1102|c0_g1	TR1102|c0_g1_i1	0	0	0	0	0	0	0	0	0	0	0.18	1	0.18	1	33.3333	396
TR1102|c1_g1	TR1102|c1_g1_i1	0	0	0	0	0	0	0	0	0	0	0.226667	1	0.226667	1	33.3333	358
TR11020|c0_g1	TR11020|c0_g1_i1	0	0	0	0	0	0	0	0	0	0	0.106667	1	0.106667	2	66.6667	570
TR11020|c0_g2	TR11020|c0_g2_i1	0	0	0	0	0	0	0	0	0	0	0.106667	1	0.106667	2	66.6667	570
TR11021|c0_g1	TR11021|c0_g1_i1	0	0	0	0	0	0	0	0	0	0	0.466667	1	0.466667	1	33.3333	1750
TR11021|c1_g1	TR11021|c1_g1_i1	0	0	0	0	0	0	0	0	0	0	0.263333	1	0.263333	1	33.3333	1205
TR11021|c2_g1	TR11021|c2_g1_i1	0	0	0	0	0	0	0	0	0	0	0.283333	1	0.283333	1	33.3333	1022
TR11022|c0_g1	TR11022|c0_g1_i1	0	0	0	0	0	0	0	0	0	0	0.36	1	0.36	1	33.3333	396
TR11022|c1_g1	TR11022|c1_g1_i1	0	0	0	0	0	0	0	0	0	0	0.376667	1	0.376667	1	33.3333	476
TR11023|c0_g1	TR11023|c0_g1_i1	0	0	0	0	0	0	0	0	0	0	2.21333	1	2.21333	1	33.3333	289
TR11025|c0_g1	TR11025|c0_g1_i1	0	0	0	0	0	0	ExpAA=37.34^PredHel=2^Topology=o5-27i48-70o	0	0	0	0.63	2	0.353333	1	18.7333	1172
TR11025|c0_g1	TR11025|c0_g1_i2	0	0	0	0	0	0	ExpAA=37.34^PredHel=2^Topology=o5-27i48-70o	0	0	0	0.63	2	0.276667	1	14.6	1133
TR11026|c0_g1	TR11026|c0_g1_i2	0	0	0	0	0	0	0	0	0	0	0.84	1	0.84	2	66.6667	457
TR11027|c0_g1	TR11027|c0_g1_i1	0	0	0	0	0	0	0	0	0	0	0.1	1	0.1	1	33.3333	645
TR11028|c0_g1	TR11028|c0_g1_i1	0	0	0	0	0	0	0	0	0	0	0.456667	1	0.456667	1	33.3333	588
TR11028|c1_g1	TR11028|c1_g1_i1	0	0	0	0	0	0	0	0	0	0	0.53	1	0.53	1	33.3333	293
TR11029|c0_g1	TR11029|c0_g1_i1	0	0	0	0	0	0	0	0	0	0	0.81	1	0.81	1	33.3333	596
TR11029|c0_g2	TR11029|c0_g2_i1	0	0	0	0	0	0	0	0	0	0	0.736667	1	0.736667	1	33.3333	601
TR11029|c0_g3	TR11029|c0_g3_i1	0	0	0	0	0	0	0	0	0	0	0.653333	1	0.653333	1	33.3333	1060
TR1103|c0_g1	TR1103|c0_g1_i1	0	0	0	0	0	0	0	0	0	0	0.76	1	0.76	1	33.3333	287
TR11031|c0_g1	TR11031|c0_g1_i1	0	0	0	0	0	0	0	0	0	0	0.646667	1	0.646667	1	33.3333	301
TR11031|c1_g1	TR11031|c1_g1_i1	0	0	0	0	0	0	0	0	0	0	0.58	1	0.58	3	100	778
TR11033|c0_g1	TR11033|c0_g1_i1	0	0	0	0	0	0	0	0	0	0	1.03667	1	1.03667	1	66.6667	462
TR11033|c0_g2	TR11033|c0_g2_i1	0	0	0	0	0	0	0	0	0	0	0.74	1	0.74	1	66.6667	447
TR11033|c1_g1	TR11033|c1_g1_i1	0	0	0	0	0	0	0	0	0	0	0.553333	1	0.553333	2	66.6667	395
TR11034|c0_g1	TR11034|c0_g1_i1	0	0	0	0	0	0	0	0	0	0	0.986667	1	0.986667	3	100	1029
TR11035|c0_g1	TR11035|c0_g1_i1	0	0	0	0	0	0	0	0	0	0	0.446667	1	0.446667	2	66.6667	480
TR11036|c0_g1	TR11036|c0_g1_i1	CABP_SCHMA^CABP_SCHMA^Q:150-347,H:2-67^48.48%ID^E:7e-14^RecName: Full=Calcium-binding protein;^Eukaryota; Metazoa; Platyhelminthes; Trematoda; Digenea; Strigeidida; Schistosomatoidea; Schistosomatidae; Schistosoma	Q867X8_SCHJA^Q867X8_SCHJA^Q:150-347,H:2-67^46.97%ID^E:2e-11^SubName: Full=8 kDa calcium-binding protein {ECO:0000313|EMBL:AAO86062.1};^Eukaryota; Metazoa; Platyhelminthes; Trematoda; Digenea; Strigeidida; Schistosomatoidea; Schistosomatidae; Schistosoma	CABP_SCHMA^CABP_SCHMA^Q:50-115,H:2-67^48.48%ID^E:2e-14^RecName: Full=Calcium-binding protein;^Eukaryota; Metazoa; Platyhelminthes; Trematoda; Digenea; Strigeidida; Schistosomatoidea; Schistosomatidae; Schistosoma	Q867X8_SCHJA^Q867X8_SCHJA^Q:50-115,H:2-67^46.97%ID^E:8e-12^SubName: Full=8 kDa calcium-binding protein {ECO:0000313|EMBL:AAO86062.1};^Eukaryota; Metazoa; Platyhelminthes; Trematoda; Digenea; Strigeidida; Schistosomatoidea; Schistosomatidae; Schistosoma	PF13833.1^EF-hand_8^EF-hand domain pair^50-77^E:0.0001`PF13405.1^EF-hand_6^EF-hand domain^55-79^E:0.0032`PF13499.1^EF-hand_7^EF-hand domain pair^56-113^E:2.1e-10`PF13202.1^EF-hand_5^EF hand^56-75^E:0.00018`PF13833.1^EF-hand_8^EF-hand domain pair^68-115^E:0.00037	0	0	0	GO:0005509^molecular_function^calcium ion binding	GO:0005509^molecular_function^calcium ion binding	1037.23	1	1037.23	3	100	502
TR11037|c0_g1	TR11037|c0_g1_i1	0	0	0	0	0	0	0	0	0	0	7.02	1	7.02	1	33.3333	247
TR11038|c0_g1	TR11038|c0_g1_i1	0	0	0	0	0	0	0	0	0	0	0.45	1	0.45	1	33.3333	308
TR11039|c0_g1	TR11039|c0_g1_i1	0	0	0	0	0	0	0	0	0	0	0.246667	1	0.246667	2	66.6667	579
TR1104|c0_g1	TR1104|c0_g1_i1	0	0	0	0	0	0	0	0	0	0	1.62	1	1.62	1	33.3333	228
TR11040|c0_g1	TR11040|c0_g1_i1	0	0	0	0	0	0	0	0	0	0	0.37	1	0.37	1	33.3333	419
TR11040|c0_g2	TR11040|c0_g2_i1	0	0	0	0	0	0	0	0	0	0	0.723333	1	0.723333	3	100	1296
TR11040|c1_g1	TR11040|c1_g1_i1	0	A0A074ZDP7_9TREM^A0A074ZDP7_9TREM^Q:434-120,H:694-798^30.48%ID^E:2e-07^.^.	0	A0A074ZDP7_9TREM^A0A074ZDP7_9TREM^Q:2-106,H:694-798^30.48%ID^E:1e-07^.^.	PF00078.22^RVT_1^Reverse transcriptase (RNA-dependent DNA polymerase)^9-106^E:6.7e-05	0	0	0	0	0	0.34	1	0.34	2	66.6667	437
TR11041|c0_g1	TR11041|c0_g1_i1	0	0	0	0	0	0	0	0	0	0	1.28667	1	1.28667	2	66.6667	532
TR11042|c0_g1	TR11042|c0_g1_i1	0	G7YFZ9_CLOSI^G7YFZ9_CLOSI^Q:396-1,H:59-185^44.85%ID^E:2e-21^.^.	0	G7YFZ9_CLOSI^G7YFZ9_CLOSI^Q:62-193,H:59-185^44.85%ID^E:1e-22^.^.	0	0	0	0	0	0	0.446667	1	0.446667	3	100	972
TR11043|c0_g1	TR11043|c0_g1_i1	0	0	0	0	0	0	0	0	0	0	0.0233333	1	0.0233333	1	33.3333	1290
TR11043|c0_g2	TR11043|c0_g2_i1	0	0	0	0	0	0	0	0	0	0	0.583333	1	0.583333	1	33.3333	3406
TR11043|c1_g1	TR11043|c1_g1_i1	0	0	0	0	0	0	0	0	0	0	0.46	1	0.46	1	33.3333	2119
TR11045|c0_g1	TR11045|c0_g1_i1	UBE2K_MOUSE^UBE2K_MOUSE^Q:1076-483,H:1-198^57.58%ID^E:5e-72^RecName: Full=Ubiquitin-conjugating enzyme E2 K;^Eukaryota; Metazoa; Chordata; Craniata; Vertebrata; Euteleostomi; Mammalia; Eutheria; Euarchontoglires; Glires; Rodentia; Sciurognathi; Muroidea; Muridae; Murinae; Mus; Mus	G7Y6T1_CLOSI^G7Y6T1_CLOSI^Q:1076-480,H:1-199^86.93%ID^E:8e-124^.^.	UBE2K_MOUSE^UBE2K_MOUSE^Q:22-219,H:1-198^57.58%ID^E:2e-74^RecName: Full=Ubiquitin-conjugating enzyme E2 K;^Eukaryota; Metazoa; Chordata; Craniata; Vertebrata; Euteleostomi; Mammalia; Eutheria; Euarchontoglires; Glires; Rodentia; Sciurognathi; Muroidea; Muridae; Murinae; Mus; Mus	G7Y6T1_CLOSI^G7Y6T1_CLOSI^Q:22-220,H:1-199^86.93%ID^E:2e-126^.^.	PF00179.21^UQ_con^Ubiquitin-conjugating enzyme^29-168^E:5.2e-41`PF14461.1^Prok-E2_B^Prokaryotic E2 family B^73-153^E:2.4e-07	0	0	COG5078^ubiquitin-conjugating enzyme	GO:0005737^cellular_component^cytoplasm`GO:0070062^cellular_component^extracellular vesicular exosome`GO:0016881^molecular_function^acid-amino acid ligase activity`GO:0005524^molecular_function^ATP binding`GO:0061631^molecular_function^ubiquitin conjugating enzyme activity`GO:0031625^molecular_function^ubiquitin protein ligase binding`GO:0004842^molecular_function^ubiquitin-protein transferase ac…	0	76.2867	1	76.2867	3	100	1141
TR11046|c0_g1	TR11046|c0_g1_i1	0	Q4QQD9_SCHMA^Q4QQD9_SCHMA^Q:73-297,H:322-396^40%ID^E:2e-06^SubName: Full=Reverse transcriptase {ECO:0000313|EMBL:CAJ00245.1};^Eukaryota; Metazoa; Platyhelminthes; Trematoda; Digenea; Strigeidida; Schistosomatoidea; Schistosomatidae; Schistosoma	0	0	0	0	0	0	0	0	1.27333	1	1.27333	2	66.6667	599
TR11048|c0_g1	TR11048|c0_g1_i1	EGR1B_XENLA^EGR1B_XENLA^Q:795-514,H:284-377^57.45%ID^E:1e-31^RecName: Full=Early growth response protein 1-B;^Eukaryota; Metazoa; Chordata; Craniata; Vertebrata; Euteleostomi; Amphibia; Batrachia; Anura; Pipoidea; Pipidae; Xenopodinae; Xenopus; Xenopus	H2KS40_CLOSI^H2KS40_CLOSI^Q:804-253,H:373-547^49.73%ID^E:3e-45^.^.	EGR1B_XENLA^EGR1B_XENLA^Q:225-318,H:284-377^57.45%ID^E:4e-32^RecName: Full=Early growth response protein 1-B;^Eukaryota; Metazoa; Chordata; Craniata; Vertebrata; Euteleostomi; Amphibia; Batrachia; Anura; Pipoidea; Pipidae; Xenopodinae; Xenopus; Xenopus	H2KS40_CLOSI^H2KS40_CLOSI^Q:222-406,H:373-548^50%ID^E:8e-47^.^.	PF00096.21^zf-C2H2^Zinc finger, C2H2 type^225-249^E:4.6e-05`PF13894.1^zf-C2H2_4^C2H2-type zinc finger^225-245^E:0.0087`PF13912.1^zf-C2H2_6^C2H2-type zinc finger^231-237^E:760`PF13465.1^zf-H2C2_2^Zinc-finger double domain^242-265^E:2.3e-07`PF13912.1^zf-C2H2_6^C2H2-type zinc finger^254-277^E:0.0018`PF00096.21^zf-C2H2^Zinc finger, C2H2 type^255-277^E:0.00039`PF13894.1^zf-C2H2_4^C2H2-type zinc finger…	0	0	0	GO:0005634^cellular_component^nucleus`GO:0003677^molecular_function^DNA binding`GO:0046872^molecular_function^metal ion binding`GO:0003700^molecular_function^sequence-specific DNA binding transcription factor activity`GO:0006355^biological_process^regulation of transcription, DNA-templated`GO:0006351^biological_process^transcription, DNA-templated	GO:0046872^molecular_function^metal ion binding	1.58	1	1.58	3	100	1600
TR11049|c0_g2	TR11049|c0_g2_i1	0	0	0	0	0	0	0	0	0	0	0.39	1	0.39	1	33.3333	795
TR1105|c0_g1	TR1105|c0_g1_i1	0	0	0	0	0	0	0	0	0	0	0.503333	1	0.503333	1	33.3333	555
TR11050|c0_g1	TR11050|c0_g1_i1	0	A0A094ZAJ9_SCHHA^A0A094ZAJ9_SCHHA^Q:263-613,H:64-204^41.84%ID^E:2e-21^SubName: Full=Uncharacterized protein {ECO:0000313|EMBL:KGB31265.1};^Eukaryota; Metazoa; Platyhelminthes; Trematoda; Digenea; Strigeidida; Schistosomatoidea; Schistosomatidae; Schistosoma	0	0	0	0	ExpAA=19.40^PredHel=1^Topology=i2-21o	0	0	0	0.223333	1	0.223333	2	66.6667	1052
TR11050|c0_g2	TR11050|c0_g2_i1	0	A0A094ZAJ9_SCHHA^A0A094ZAJ9_SCHHA^Q:263-613,H:64-204^41.84%ID^E:2e-21^SubName: Full=Uncharacterized protein {ECO:0000313|EMBL:KGB31265.1};^Eukaryota; Metazoa; Platyhelminthes; Trematoda; Digenea; Strigeidida; Schistosomatoidea; Schistosomatidae; Schistosoma	0	0	0	0	0	0	0	0	0.166667	1	0.166667	2	66.6667	1052
TR11051|c0_g1	TR11051|c0_g1_i1	0	0	0	0	0	0	0	0	0	0	4.07667	1	4.07667	3	100	348
TR11052|c0_g1	TR11052|c0_g1_i1	0	0	0	0	0	0	0	0	0	0	0.696667	1	0.696667	1	33.3333	254
TR11054|c0_g1	TR11054|c0_g1_i1	0	0	0	0	0	0	0	0	0	0	3.7	1	3.7	2	66.6667	479
TR11054|c0_g2	TR11054|c0_g2_i1	0	0	0	0	0	0	0	0	0	0	3.02333	1	3.02333	1	33.3333	512
TR11055|c0_g1	TR11055|c0_g1_i1	ERP29_RAT^ERP29_RAT^Q:212-844,H:39-250^29.44%ID^E:2e-16^RecName: Full=Endoplasmic reticulum resident protein 29;^Eukaryota; Metazoa; Chordata; Craniata; Vertebrata; Euteleostomi; Mammalia; Eutheria; Euarchontoglires; Glires; Rodentia; Sciurognathi; Muroidea; Muridae; Murinae; Rattus	A0A074ZW63_9TREM^A0A074ZW63_9TREM^Q:242-886,H:42-256^56.28%ID^E:2e-81^.^.	ERP29_RAT^ERP29_RAT^Q:1-131,H:120-250^31.82%ID^E:2e-14^RecName: Full=Endoplasmic reticulum resident protein 29;^Eukaryota; Metazoa; Chordata; Craniata; Vertebrata; Euteleostomi; Mammalia; Eutheria; Euarchontoglires; Glires; Rodentia; Sciurognathi; Muroidea; Muridae; Murinae; Rattus	A0A074ZW63_9TREM^A0A074ZW63_9TREM^Q:1-145,H:112-256^55.17%ID^E:1e-49^.^.	PF07749.7^ERp29^Endoplasmic reticulum protein ERp29, C-terminal domain^37-131^E:1.5e-15	0	0	NOG82861^	GO:0005783^cellular_component^endoplasmic reticulum`GO:0005788^cellular_component^endoplasmic reticulum lumen`GO:0042470^cellular_component^melanosome`GO:0005790^cellular_component^smooth endoplasmic reticulum`GO:0030133^cellular_component^transport vesicle`GO:0006886^biological_process^intracellular protein transport`GO:0006457^biological_process^protein folding`GO:0009306^biological_process^pro…	GO:0005783^cellular_component^endoplasmic reticulum	0.766667	1	0.766667	2	100	1279
TR11055|c0_g2	TR11055|c0_g2_i1	ERP29_RAT^ERP29_RAT^Q:238-804,H:60-250^29.17%ID^E:6e-16^RecName: Full=Endoplasmic reticulum resident protein 29;^Eukaryota; Metazoa; Chordata; Craniata; Vertebrata; Euteleostomi; Mammalia; Eutheria; Euarchontoglires; Glires; Rodentia; Sciurognathi; Muroidea; Muridae; Murinae; Rattus	A0A074ZW63_9TREM^A0A074ZW63_9TREM^Q:145-846,H:23-256^53.42%ID^E:3e-82^.^.	ERP29_RAT^ERP29_RAT^Q:60-248,H:60-250^29.17%ID^E:9e-17^RecName: Full=Endoplasmic reticulum resident protein 29;^Eukaryota; Metazoa; Chordata; Craniata; Vertebrata; Euteleostomi; Mammalia; Eutheria; Euarchontoglires; Glires; Rodentia; Sciurognathi; Muroidea; Muridae; Murinae; Rattus	A0A074ZW63_9TREM^A0A074ZW63_9TREM^Q:36-262,H:30-256^54.63%ID^E:2e-84^.^.	PF07749.7^ERp29^Endoplasmic reticulum protein ERp29, C-terminal domain^154-248^E:6.9e-15	0	ExpAA=19.02^PredHel=1^Topology=i12-34o	NOG82861^	GO:0005783^cellular_component^endoplasmic reticulum`GO:0005788^cellular_component^endoplasmic reticulum lumen`GO:0042470^cellular_component^melanosome`GO:0005790^cellular_component^smooth endoplasmic reticulum`GO:0030133^cellular_component^transport vesicle`GO:0006886^biological_process^intracellular protein transport`GO:0006457^biological_process^protein folding`GO:0009306^biological_process^pro…	GO:0005783^cellular_component^endoplasmic reticulum	7.08	1	7.08	3	100	1239
TR11055|c0_g3	TR11055|c0_g3_i1	ERP29_RAT^ERP29_RAT^Q:66-632,H:60-250^29.17%ID^E:4e-16^RecName: Full=Endoplasmic reticulum resident protein 29;^Eukaryota; Metazoa; Chordata; Craniata; Vertebrata; Euteleostomi; Mammalia; Eutheria; Euarchontoglires; Glires; Rodentia; Sciurognathi; Muroidea; Muridae; Murinae; Rattus	A0A074ZW63_9TREM^A0A074ZW63_9TREM^Q:30-674,H:42-256^56.28%ID^E:3e-82^.^.	ERP29_RAT^ERP29_RAT^Q:1-131,H:120-250^31.82%ID^E:2e-14^RecName: Full=Endoplasmic reticulum resident protein 29;^Eukaryota; Metazoa; Chordata; Craniata; Vertebrata; Euteleostomi; Mammalia; Eutheria; Euarchontoglires; Glires; Rodentia; Sciurognathi; Muroidea; Muridae; Murinae; Rattus	A0A074ZW63_9TREM^A0A074ZW63_9TREM^Q:1-145,H:112-256^55.17%ID^E:1e-49^.^.	PF07749.7^ERp29^Endoplasmic reticulum protein ERp29, C-terminal domain^37-131^E:1.5e-15	0	0	NOG82861^	GO:0005783^cellular_component^endoplasmic reticulum`GO:0005788^cellular_component^endoplasmic reticulum lumen`GO:0042470^cellular_component^melanosome`GO:0005790^cellular_component^smooth endoplasmic reticulum`GO:0030133^cellular_component^transport vesicle`GO:0006886^biological_process^intracellular protein transport`GO:0006457^biological_process^protein folding`GO:0009306^biological_process^pro…	GO:0005783^cellular_component^endoplasmic reticulum	4.34	1	4.34	2	100	1067
TR11056|c0_g1	TR11056|c0_g1_i1	0	G7YB37_CLOSI^G7YB37_CLOSI^Q:355-194,H:1-54^68.52%ID^E:2e-18^.^.	0	0	0	0	0	0	0	0	82.1667	1	82.1667	3	100	429
TR11057|c0_g1	TR11057|c0_g1_i1	0	0	0	0	0	0	0	0	0	0	2.61333	1	2.61333	1	33.3333	276
TR11058|c0_g1	TR11058|c0_g1_i1	FABP_SCHJA^FABP_SCHJA^Q:57-452,H:1-131^28.79%ID^E:1e-11^RecName: Full=Fatty acid-binding protein;^Eukaryota; Metazoa; Platyhelminthes; Trematoda; Digenea; Strigeidida; Schistosomatoidea; Schistosomatidae; Schistosoma	A0A075AK05_9TREM^A0A075AK05_9TREM^Q:45-452,H:65-200^25%ID^E:8e-09^.^.	FABP_SCHJA^FABP_SCHJA^Q:1-132,H:1-131^28.79%ID^E:7e-12^RecName: Full=Fatty acid-binding protein;^Eukaryota; Metazoa; Platyhelminthes; Trematoda; Digenea; Strigeidida; Schistosomatoidea; Schistosomatidae; Schistosoma	T1K2Q6_TETUR^T1K2Q6_TETUR^Q:4-132,H:5-131^31.01%ID^E:7e-09^SubName: Full=Uncharacterized protein {ECO:0000313|EnsemblMetazoa:tetur04g05930.1};^Eukaryota; Metazoa; Ecdysozoa; Arthropoda; Chelicerata; Arachnida; Acari; Acariformes; Trombidiformes; Prostigmata; Eleutherengona; Raphignathae; Tetranychoidea; Tetranychidae; Tetranychus	0	0	0	0	GO:0005737^cellular_component^cytoplasm`GO:0008289^molecular_function^lipid binding`GO:0005215^molecular_function^transporter activity	0	2.81333	1	2.81333	2	66.6667	506
TR11058|c0_g2	TR11058|c0_g2_i1	FABP_SCHJA^FABP_SCHJA^Q:57-455,H:1-132^27.07%ID^E:1e-10^RecName: Full=Fatty acid-binding protein;^Eukaryota; Metazoa; Platyhelminthes; Trematoda; Digenea; Strigeidida; Schistosomatoidea; Schistosomatidae; Schistosoma	T1K2Q6_TETUR^T1K2Q6_TETUR^Q:66-452,H:5-131^31.54%ID^E:5e-09^SubName: Full=Uncharacterized protein {ECO:0000313|EnsemblMetazoa:tetur04g05930.1};^Eukaryota; Metazoa; Ecdysozoa; Arthropoda; Chelicerata; Arachnida; Acari; Acariformes; Trombidiformes; Prostigmata; Eleutherengona; Raphignathae; Tetranychoidea; Tetranychidae; Tetranychus	FABP_SCHJA^FABP_SCHJA^Q:1-133,H:1-132^27.07%ID^E:5e-11^RecName: Full=Fatty acid-binding protein;^Eukaryota; Metazoa; Platyhelminthes; Trematoda; Digenea; Strigeidida; Schistosomatoidea; Schistosomatidae; Schistosoma	T1K2Q6_TETUR^T1K2Q6_TETUR^Q:4-132,H:5-131^31.54%ID^E:2e-09^SubName: Full=Uncharacterized protein {ECO:0000313|EnsemblMetazoa:tetur04g05930.1};^Eukaryota; Metazoa; Ecdysozoa; Arthropoda; Chelicerata; Arachnida; Acari; Acariformes; Trombidiformes; Prostigmata; Eleutherengona; Raphignathae; Tetranychoidea; Tetranychidae; Tetranychus	0	0	0	0	GO:0005737^cellular_component^cytoplasm`GO:0008289^molecular_function^lipid binding`GO:0005215^molecular_function^transporter activity	0	1.24333	1	1.24333	2	66.6667	588
TR11059|c0_g1	TR11059|c0_g1_i2	0	0	0	0	0	0	0	0	0	0	0.443333	2	0.13	1	33.3333	862
TR11059|c0_g1	TR11059|c0_g1_i1	0	0	0	0	0	0	0	0	0	0	0.443333	2	0.313333	1	33.3333	398
TR11060|c0_g1	TR11060|c0_g1_i1	0	0	0	0	0	0	0	0	0	0	0.663333	1	0.663333	3	100	895
TR11061|c0_g1	TR11061|c0_g1_i1	0	0	0	0	0	0	0	0	0	0	0.59	1	0.59	2	66.6667	525
TR11063|c0_g1	TR11063|c0_g1_i1	0	0	0	0	0	0	0	0	0	0	0.856667	1	0.856667	1	33.3333	313
TR11063|c1_g1	TR11063|c1_g1_i1	0	0	0	0	0	0	0	0	0	0	0.436667	1	0.436667	3	100	808
TR11064|c0_g1	TR11064|c0_g1_i1	0	0	0	0	0	0	0	0	0	0	0.77	1	0.77	2	66.6667	711
TR11065|c0_g1	TR11065|c0_g1_i1	CAH7_MOUSE^CAH7_MOUSE^Q:24-227,H:84-151^35.29%ID^E:2e-07^RecName: Full=Carbonic anhydrase 7;^Eukaryota; Metazoa; Chordata; Craniata; Vertebrata; Euteleostomi; Mammalia; Eutheria; Euarchontoglires; Glires; Rodentia; Sciurognathi; Muroidea; Muridae; Murinae; Mus; Mus	C1LI95_SCHJA^C1LI95_SCHJA^Q:6-212,H:100-168^37.68%ID^E:9e-11^SubName: Full=Carbonic anhydrase 5B, mitochondrial {ECO:0000313|EMBL:CAX74423.1};^Eukaryota; Metazoa; Platyhelminthes; Trematoda; Digenea; Strigeidida; Schistosomatoidea; Schistosomatidae; Schistosoma	0	0	0	0	0	COG3338^Carbonic AnHydrase	GO:0005829^cellular_component^cytosol`GO:0004089^molecular_function^carbonate dehydratase activity`GO:0008270^molecular_function^zinc ion binding`GO:0006730^biological_process^one-carbon metabolic process`GO:0032849^biological_process^positive regulation of cellular pH reduction`GO:0032230^biological_process^positive regulation of synaptic transmission, GABAergic`GO:2001225^biological_process^reg…	0	1.16333	1	1.16333	1	33.3333	230
TR11066|c0_g1	TR11066|c0_g1_i1	0	A0A074Z844_9TREM^A0A074Z844_9TREM^Q:269-481,H:96-167^38.89%ID^E:1e-10^.^.`A0A074Z844_9TREM^A0A074Z844_9TREM^Q:486-743,H:176-280^30.48%ID^E:1e-10^.^.	0	0	0	0	0	0	0	0	0.91	1	0.91	2	66.6667	1199
TR11066|c1_g1	TR11066|c1_g1_i1	0	0	0	0	0	0	0	0	0	0	0.866667	1	0.866667	1	33.3333	441
TR11067|c0_g1	TR11067|c0_g1_i1	0	0	0	0	0	0	0	0	0	0	0.64	1	0.64	3	100	839
TR11067|c1_g1	TR11067|c1_g1_i1	0	A0A074ZA96_9TREM^A0A074ZA96_9TREM^Q:275-1075,H:272-550^35.54%ID^E:6e-30^.^.	0	A0A074ZA96_9TREM^A0A074ZA96_9TREM^Q:48-315,H:271-550^35.42%ID^E:2e-38^.^.	0	0	ExpAA=21.09^PredHel=1^Topology=i96-115o	0	0	0	0.233333	1	0.233333	3	100	1188
TR11069|c0_g1	TR11069|c0_g1_i1	0	0	0	0	0	0	0	0	0	0	0.15	1	0.15	1	33.3333	431
TR1107|c1_g1	TR1107|c1_g1_i1	0	A0A072ULR7_MEDTR^A0A072ULR7_MEDTR^Q:235-122,H:1-38^97.37%ID^E:5e-15^SubName: Full=Tetrapyrrole-binding protein {ECO:0000313|EMBL:KEH30321.1};^Eukaryota; Viridiplantae; Streptophyta; Embryophyta; Tracheophyta; Spermatophyta; Magnoliophyta; eudicotyledons; Gunneridae; Pentapetalae; rosids; fabids; Fabales; Fabaceae; Papilionoideae; Trifolieae; Medicago	0	0	0	0	0	0	0	0	0.72	1	0.72	2	66.6667	339
TR11070|c0_g1	TR11070|c0_g1_i1	0	0	0	0	0	0	0	0	0	0	0.843333	1	0.843333	1	33.3333	259
TR11071|c0_g1	TR11071|c0_g1_i1	PDX1_PHAVU^PDX1_PHAVU^Q:257-45,H:242-312^94.37%ID^E:1e-29^RecName: Full=Pyridoxal biosynthesis protein PDX1;^Eukaryota; Viridiplantae; Streptophyta; Embryophyta; Tracheophyta; Spermatophyta; Magnoliophyta; eudicotyledons; Gunneridae; Pentapetalae; rosids; fabids; Fabales; Fabaceae; Papilionoideae; Phaseoleae; Phaseolus	E3NYS8_9FABA^E3NYS8_9FABA^Q:257-45,H:15-85^91.55%ID^E:1e-28^SubName: Full=Pyridoxine biosynthesis protein {ECO:0000313|EMBL:ABY75167.1};^Eukaryota; Viridiplantae; Streptophyta; Embryophyta; Tracheophyta; Spermatophyta; Magnoliophyta; eudicotyledons; Gunneridae; Pentapetalae; rosids; fabids; Fabales; Fabaceae; Papilionoideae; Dalbergieae; Arachis	0	0	0	0	0	0	GO:0003824^molecular_function^catalytic activity`GO:0042823^biological_process^pyridoxal phosphate biosynthetic process`GO:0008615^biological_process^pyridoxine biosynthetic process	0	0.393333	1	0.393333	1	33.3333	293
TR11071|c0_g2	TR11071|c0_g2_i1	PDX13_ARATH^PDX13_ARATH^Q:911-45,H:21-309^95.16%ID^E:4e-180^RecName: Full=Pyridoxal biosynthesis protein PDX1.3;^Eukaryota; Viridiplantae; Streptophyta; Embryophyta; Tracheophyta; Spermatophyta; Magnoliophyta; eudicotyledons; Gunneridae; Pentapetalae; rosids; malvids; Brassicales; Brassicaceae; Camelineae; Arabidopsis	B9SI31_RICCO^B9SI31_RICCO^Q:911-60,H:22-305^95.42%ID^E:4e-175^SubName: Full=Pyridoxin biosynthesis protein PDX1, putative {ECO:0000313|EMBL:EEF36768.1};^Eukaryota; Viridiplantae; Streptophyta; Embryophyta; Tracheophyta; Spermatophyta; Magnoliophyta; eudicotyledons; Gunneridae; Pentapetalae; rosids; fabids; Malpighiales; Euphorbiaceae; Acalyphoideae; Acalypheae; Ricinus	PDX1_PHAVU^PDX1_PHAVU^Q:1-289,H:24-312^95.85%ID^E:0^RecName: Full=Pyridoxal biosynthesis protein PDX1;^Eukaryota; Viridiplantae; Streptophyta; Embryophyta; Tracheophyta; Spermatophyta; Magnoliophyta; eudicotyledons; Gunneridae; Pentapetalae; rosids; fabids; Fabales; Fabaceae; Papilionoideae; Phaseoleae; Phaseolus	B9SI31_RICCO^B9SI31_RICCO^Q:1-284,H:22-305^95.42%ID^E:0^SubName: Full=Pyridoxin biosynthesis protein PDX1, putative {ECO:0000313|EMBL:EEF36768.1};^Eukaryota; Viridiplantae; Streptophyta; Embryophyta; Tracheophyta; Spermatophyta; Magnoliophyta; eudicotyledons; Gunneridae; Pentapetalae; rosids; fabids; Malpighiales; Euphorbiaceae; Acalyphoideae; Acalypheae; Ricinus	PF01680.12^SOR_SNZ^SOR/SNZ family^3-208^E:2.4e-114`PF05690.9^ThiG^Thiazole biosynthesis protein ThiG^191-252^E:2.1e-07	0	0	0	GO:0003824^molecular_function^catalytic activity`GO:0042823^biological_process^pyridoxal phosphate biosynthetic process`GO:0008615^biological_process^pyridoxine biosynthetic process	GO:0042823^biological_process^pyridoxal phosphate biosynthetic process`GO:0036355^molecular_function^2-iminoacetate synthase activity`GO:0009228^biological_process^thiamine biosynthetic process	0.426667	1	0.426667	3	100	912
TR11072|c0_g1	TR11072|c0_g1_i2	0	0	0	0	0	0	0	0	0	0	3.19333	1	3.19333	1	33.3333	1932
TR11073|c0_g1	TR11073|c0_g1_i1	0	0	0	0	0	0	0	0	0	0	0.29	2	0.133333	1	15.38	531
TR11073|c0_g1	TR11073|c0_g1_i2	0	0	0	0	0	0	0	0	0	0	0.29	2	0.156667	1	17.9533	486
TR11074|c0_g1	TR11074|c0_g1_i1	0	0	0	0	0	0	0	0	0	0	0.516667	1	0.516667	2	66.6667	361
TR11076|c0_g1	TR11076|c0_g1_i1	0	0	0	0	0	0	0	0	0	0	2.35	1	2.35	2	66.6667	503
TR11076|c0_g2	TR11076|c0_g2_i1	0	0	0	0	0	0	0	0	0	0	0.416667	1	0.416667	1	66.6667	524
TR11076|c0_g3	TR11076|c0_g3_i1	0	0	0	0	0	0	0	0	0	0	0.15	1	0.15	1	33.3333	666
TR11077|c0_g1	TR11077|c0_g1_i1	0	0	0	0	0	0	0	0	0	0	7.34	1	7.34	2	66.6667	230
TR11078|c0_g1	TR11078|c0_g1_i1	0	0	0	0	0	0	0	0	0	0	0.533333	1	0.533333	2	66.6667	637
TR11079|c0_g1	TR11079|c0_g1_i1	0	0	0	0	0	0	0	0	0	0	0.413333	1	0.413333	1	33.3333	421
TR11080|c0_g1	TR11080|c0_g1_i1	0	0	0	0	0	0	0	0	0	0	0.573333	1	0.573333	2	66.6667	591
TR11081|c0_g1	TR11081|c0_g1_i1	0	0	0	0	0	0	0	0	0	0	0.0333333	1	0.0333333	1	33.3333	717
TR11081|c0_g2	TR11081|c0_g2_i1	0	0	0	0	0	0	0	0	0	0	0.146667	1	0.146667	2	66.6667	717
TR11082|c0_g1	TR11082|c0_g1_i1	POLY_DROME^POLY_DROME^Q:308-45,H:533-619^26.67%ID^E:5e-07^RecName: Full=Retrovirus-related Pol polyprotein from transposon gypsy;^Eukaryota; Metazoa; Ecdysozoa; Arthropoda; Hexapoda; Insecta; Pterygota; Neoptera; Endopterygota; Diptera; Brachycera; Muscomorpha; Ephydroidea; Drosophilidae; Drosophila; Sophophora`POLY_DROME^POLY_DROME^Q:484-296,H:474-536^30.16%ID^E:5e-07^RecName: Full=Retrovirus-re…	W4YTX1_STRPU^W4YTX1_STRPU^Q:293-3,H:641-736^39.18%ID^E:6e-19^.^.`W4YTX1_STRPU^W4YTX1_STRPU^Q:472-296,H:581-639^33.9%ID^E:6e-19^.^.	0	G3NET2_GASAC^G3NET2_GASAC^Q:61-139,H:73-151^49.37%ID^E:1e-15^SubName: Full=Uncharacterized protein {ECO:0000313|Ensembl:ENSGACP00000003833};^Eukaryota; Metazoa; Chordata; Craniata; Vertebrata; Euteleostomi; Actinopterygii; Neopterygii; Teleostei; Neoteleostei; Acanthomorphata; Eupercaria; Perciformes; Cottioidei; Gasterosteales; Gasterosteidae; Gasterosteus	0	0	ExpAA=18.82^PredHel=1^Topology=o10-27i	0	0	0	0.36	1	0.36	2	66.6667	649
TR11082|c1_g1	TR11082|c1_g1_i1	YRD6_CAEEL^YRD6_CAEEL^Q:448-170,H:775-867^24.73%ID^E:1e-05^RecName: Full=Uncharacterized protein K02A2.6;^Eukaryota; Metazoa; Ecdysozoa; Nematoda; Chromadorea; Rhabditida; Rhabditoidea; Rhabditidae; Peloderinae; Caenorhabditis	A0A060WYC7_ONCMY^A0A060WYC7_ONCMY^Q:601-170,H:142-285^30.34%ID^E:7e-14^SubName: Full=Oncorhynchus mykiss genomic scaffold, scaffold_427 {ECO:0000313|EMBL:CDQ70079.1};^Eukaryota; Metazoa; Chordata; Craniata; Vertebrata; Euteleostomi; Actinopterygii; Neopterygii; Teleostei; Protacanthopterygii; Salmoniformes; Salmonidae; Salmoninae; Oncorhynchus	0	0	0	0	0	0	GO:0003676^molecular_function^nucleic acid binding`GO:0008270^molecular_function^zinc ion binding`GO:0015074^biological_process^DNA integration	0	0.0766667	1	0.0766667	1	33.3333	645
TR11084|c0_g1	TR11084|c0_g1_i1	0	0	0	0	0	0	0	0	0	0	0.523333	1	0.523333	3	100	548
TR11084|c1_g1	TR11084|c1_g1_i1	0	A0A074ZWT1_9TREM^A0A074ZWT1_9TREM^Q:3-365,H:601-724^51.61%ID^E:8e-22^.^.	0	A0A074ZWT1_9TREM^A0A074ZWT1_9TREM^Q:1-121,H:601-724^51.61%ID^E:7e-22^.^.	0	0	0	0	0	0	0.606667	1	0.606667	3	100	504
TR11086|c0_g1	TR11086|c0_g1_i1	0	Q4QQE9_SCHMA^Q4QQE9_SCHMA^Q:598-236,H:642-761^29.37%ID^E:6e-19^SubName: Full=Endonuclease-reverse transcriptase {ECO:0000313|EMBL:CAJ00235.1};^Eukaryota; Metazoa; Platyhelminthes; Trematoda; Digenea; Strigeidida; Schistosomatoidea; Schistosomatidae; Schistosoma`Q4QQE9_SCHMA^Q4QQE9_SCHMA^Q:216-13,H:769-836^35.29%ID^E:6e-19^SubName: Full=Endonuclease-reverse transcriptase {ECO:0000313|EMBL:CAJ00235…	0	0	0	0	ExpAA=19.69^PredHel=1^Topology=i103-122o	0	0	0	1.08333	1	1.08333	2	66.6667	1507
TR11087|c0_g1	TR11087|c0_g1_i1	0	0	0	0	0	0	0	0	0	0	1.16	1	1.16	1	33.3333	242
TR11088|c0_g1	TR11088|c0_g1_i1	POL_BAEVM^POL_BAEVM^Q:8-226,H:945-1017^35.62%ID^E:2e-07^RecName: Full=Pol polyprotein;^Viruses; Retro-transcribing viruses; Retroviridae; Orthoretrovirinae; Gammaretrovirus; unclassified Gammaretrovirus	A0A085MTV7_9BILA^A0A085MTV7_9BILA^Q:2-271,H:985-1074^51.11%ID^E:1e-20^SubName: Full=Uncharacterized protein {ECO:0000313|EMBL:KFD60653.1};^Eukaryota; Metazoa; Ecdysozoa; Nematoda; Enoplea; Dorylaimia; Trichocephalida; Trichuridae; Trichuris	0	0	0	0	0	0	GO:0004190^molecular_function^aspartic-type endopeptidase activity`GO:0003676^molecular_function^nucleic acid binding`GO:0003964^molecular_function^RNA-directed DNA polymerase activity`GO:0004523^molecular_function^RNA-DNA hybrid ribonuclease activity`GO:0015074^biological_process^DNA integration`GO:0006310^biological_process^DNA recombination`GO:0075713^biological_process^establishment of integr…	0	0.22	1	0.22	1	33.3333	410
TR11088|c0_g2	TR11088|c0_g2_i1	POL_BAEVM^POL_BAEVM^Q:8-226,H:945-1017^34.25%ID^E:1e-06^RecName: Full=Pol polyprotein;^Viruses; Retro-transcribing viruses; Retroviridae; Orthoretrovirinae; Gammaretrovirus; unclassified Gammaretrovirus	A0A085MTV7_9BILA^A0A085MTV7_9BILA^Q:2-271,H:985-1074^50%ID^E:8e-20^SubName: Full=Uncharacterized protein {ECO:0000313|EMBL:KFD60653.1};^Eukaryota; Metazoa; Ecdysozoa; Nematoda; Enoplea; Dorylaimia; Trichocephalida; Trichuridae; Trichuris	0	0	0	0	0	0	GO:0004190^molecular_function^aspartic-type endopeptidase activity`GO:0003676^molecular_function^nucleic acid binding`GO:0003964^molecular_function^RNA-directed DNA polymerase activity`GO:0004523^molecular_function^RNA-DNA hybrid ribonuclease activity`GO:0015074^biological_process^DNA integration`GO:0006310^biological_process^DNA recombination`GO:0075713^biological_process^establishment of integr…	0	0.386667	1	0.386667	2	66.6667	410
TR11089|c0_g1	TR11089|c0_g1_i1	0	0	0	0	0	0	0	0	0	0	0.213333	1	0.213333	1	33.3333	472
TR11089|c0_g2	TR11089|c0_g2_i2	0	0	0	0	0	0	0	0	0	0	1.5	3	0.523333	2	27.2933	774
TR11089|c0_g2	TR11089|c0_g2_i1	0	0	0	0	0	0	0	0	0	0	1.5	3	0.886667	3	68.2333	647
TR11089|c0_g2	TR11089|c0_g2_i3	0	0	0	0	0	0	0	0	0	0	1.5	3	0.09	2	4.47333	579
TR11090|c0_g1	TR11090|c0_g1_i1	0	0	0	0	0	0	0	0	0	0	0.303333	1	0.303333	2	66.6667	509
TR11090|c0_g2	TR11090|c0_g2_i1	0	0	0	0	0	0	0	0	0	0	0.11	1	0.11	1	33.3333	509
TR11091|c0_g1	TR11091|c0_g1_i1	LARG2_HUMAN^LARG2_HUMAN^Q:369-974,H:125-328^29.76%ID^E:2e-21^RecName: Full=Glycosyltransferase-like protein LARGE2;^Eukaryota; Metazoa; Chordata; Craniata; Vertebrata; Euteleostomi; Mammalia; Eutheria; Euarchontoglires; Primates; Haplorrhini; Catarrhini; Hominidae; Homo	G7YPL5_CLOSI^G7YPL5_CLOSI^Q:192-1226,H:56-398^27.67%ID^E:2e-38^.^.	LARG2_HUMAN^LARG2_HUMAN^Q:123-324,H:125-328^29.76%ID^E:1e-21^RecName: Full=Glycosyltransferase-like protein LARGE2;^Eukaryota; Metazoa; Chordata; Craniata; Vertebrata; Euteleostomi; Mammalia; Eutheria; Euarchontoglires; Primates; Haplorrhini; Catarrhini; Hominidae; Homo	G7YPL5_CLOSI^G7YPL5_CLOSI^Q:64-408,H:56-398^27.67%ID^E:2e-38^.^.	PF01501.15^Glyco_transf_8^Glycosyl transferase family 8^179-363^E:6.9e-15	0	0	0	GO:0000139^cellular_component^Golgi membrane`GO:0016021^cellular_component^integral component of membrane`GO:0016757^molecular_function^transferase activity, transferring glycosyl groups`GO:0046716^biological_process^muscle cell cellular homeostasis	GO:0016757^molecular_function^transferase activity, transferring glycosyl groups	0.623333	1	0.623333	2	66.6667	1247
TR11092|c1_g1	TR11092|c1_g1_i1	YRD6_CAEEL^YRD6_CAEEL^Q:167-391,H:414-488^34.67%ID^E:1e-09^RecName: Full=Uncharacterized protein K02A2.6;^Eukaryota; Metazoa; Ecdysozoa; Nematoda; Chromadorea; Rhabditida; Rhabditoidea; Rhabditidae; Peloderinae; Caenorhabditis	C7C200_SCHJA^C7C200_SCHJA^Q:164-391,H:467-543^50.65%ID^E:3e-18^.^.`C7C200_SCHJA^C7C200_SCHJA^Q:15-95,H:417-443^48.15%ID^E:3e-18^.^.	0	0	0	0	0	0	GO:0003676^molecular_function^nucleic acid binding`GO:0008270^molecular_function^zinc ion binding`GO:0015074^biological_process^DNA integration	0	0.666667	1	0.666667	2	66.6667	392
TR11092|c2_g1	TR11092|c2_g1_i1	YRD6_CAEEL^YRD6_CAEEL^Q:2-304,H:486-586^38.24%ID^E:3e-12^RecName: Full=Uncharacterized protein K02A2.6;^Eukaryota; Metazoa; Ecdysozoa; Nematoda; Chromadorea; Rhabditida; Rhabditoidea; Rhabditidae; Peloderinae; Caenorhabditis	Q5XUN2_SCHMA^Q5XUN2_SCHMA^Q:2-304,H:38-138^52.48%ID^E:3e-26^SubName: Full=Reverse transcriptase {ECO:0000313|EMBL:AAU84949.1};^Eukaryota; Metazoa; Platyhelminthes; Trematoda; Digenea; Strigeidida; Schistosomatoidea; Schistosomatidae; Schistosoma	0	0	0	0	0	0	GO:0003676^molecular_function^nucleic acid binding`GO:0008270^molecular_function^zinc ion binding`GO:0015074^biological_process^DNA integration	0	0.14	1	0.14	1	33.3333	521
TR11093|c0_g1	TR11093|c0_g1_i1	0	0	0	0	0	0	0	0	0	0	3.50667	2	3.20333	2	63.5167	915
TR11093|c0_g1	TR11093|c0_g1_i2	0	0	0	0	0	0	0	0	0	0	3.50667	2	0.303333	2	36.4833	690
TR11094|c0_g1	TR11094|c0_g1_i1	CRK_DROME^CRK_DROME^Q:1004-372,H:12-237^28.76%ID^E:2e-21^RecName: Full=Adapter molecule Crk;^Eukaryota; Metazoa; Ecdysozoa; Arthropoda; Hexapoda; Insecta; Pterygota; Neoptera; Endopterygota; Diptera; Brachycera; Muscomorpha; Ephydroidea; Drosophilidae; Drosophila; Sophophora	G4LYG8_SCHMA^G4LYG8_SCHMA^Q:1025-300,H:4-244^64.05%ID^E:1e-110^SubName: Full=Adapter molecule crk, putative {ECO:0000313|EMBL:CCD59950.1};^Eukaryota; Metazoa; Platyhelminthes; Trematoda; Digenea; Strigeidida; Schistosomatoidea; Schistosomatidae; Schistosoma	CRK_DROME^CRK_DROME^Q:13-223,H:12-237^28.76%ID^E:4e-22^RecName: Full=Adapter molecule Crk;^Eukaryota; Metazoa; Ecdysozoa; Arthropoda; Hexapoda; Insecta; Pterygota; Neoptera; Endopterygota; Diptera; Brachycera; Muscomorpha; Ephydroidea; Drosophilidae; Drosophila; Sophophora	G4LYG8_SCHMA^G4LYG8_SCHMA^Q:6-247,H:4-244^64.05%ID^E:2e-112^SubName: Full=Adapter molecule crk, putative {ECO:0000313|EMBL:CCD59950.1};^Eukaryota; Metazoa; Platyhelminthes; Trematoda; Digenea; Strigeidida; Schistosomatoidea; Schistosomatidae; Schistosoma	PF00017.19^SH2^SH2 domain^13-87^E:4.1e-16`PF00018.23^SH3_1^SH3 domain^109-151^E:2.9e-08`PF14604.1^SH3_9^Variant SH3 domain^110-155^E:6.6e-11`PF07653.12^SH3_2^Variant SH3 domain^110-156^E:4e-07	0	0	0	GO:0005070^molecular_function^SH3/SH2 adaptor activity`GO:0007298^biological_process^border follicle cell migration`GO:0048013^biological_process^ephrin receptor signaling pathway`GO:0046529^biological_process^imaginal disc fusion, thorax closure`GO:0007520^biological_process^myoblast fusion`GO:0006911^biological_process^phagocytosis, engulfment`GO:0046330^biological_process^positive regulation o…	GO:0005515^molecular_function^protein binding	14.1633	1	14.1633	3	100	1112
TR11095|c0_g1	TR11095|c0_g1_i1	0	Q8T5G5_SCHJA^Q8T5G5_SCHJA^Q:850-1605,H:823-1073^38.74%ID^E:6e-68^.^.`Q8T5G5_SCHJA^Q8T5G5_SCHJA^Q:113-859,H:578-825^30.45%ID^E:6e-68^.^.	0	0	0	0	0	0	0	0	0.723333	1	0.723333	3	100	1670
TR11096|c0_g1	TR11096|c0_g1_i1	0	0	0	0	0	0	0	0	0	0	0.356667	1	0.356667	2	66.6667	466
TR11097|c0_g1	TR11097|c0_g1_i1	0	0	0	0	0	0	0	0	0	0	0.943333	1	0.943333	2	66.6667	500
TR11098|c0_g1	TR11098|c0_g1_i1	PCDB7_HUMAN^PCDB7_HUMAN^Q:419-21,H:212-327^37.04%ID^E:2e-12^RecName: Full=Protocadherin beta-7;^Eukaryota; Metazoa; Chordata; Craniata; Vertebrata; Euteleostomi; Mammalia; Eutheria; Euarchontoglires; Primates; Haplorrhini; Catarrhini; Hominidae; Homo	H2KUX1_CLOSI^H2KUX1_CLOSI^Q:419-18,H:286-418^55.22%ID^E:1e-40^.^.	PCDB7_HUMAN^PCDB7_HUMAN^Q:2-134,H:212-327^37.04%ID^E:1e-12^RecName: Full=Protocadherin beta-7;^Eukaryota; Metazoa; Chordata; Craniata; Vertebrata; Euteleostomi; Mammalia; Eutheria; Euarchontoglires; Primates; Haplorrhini; Catarrhini; Hominidae; Homo	H2KUX1_CLOSI^H2KUX1_CLOSI^Q:2-135,H:286-418^55.22%ID^E:1e-40^.^.	PF00028.12^Cadherin^Cadherin domain^53-132^E:2e-17	0	0	0	GO:0016021^cellular_component^integral component of membrane`GO:0005886^cellular_component^plasma membrane`GO:0005509^molecular_function^calcium ion binding`GO:0007156^biological_process^homophilic cell adhesion via plasma membrane adhesion molecules	GO:0005509^molecular_function^calcium ion binding`GO:0007156^biological_process^homophilic cell adhesion via plasma membrane adhesion molecules`GO:0016020^cellular_component^membrane	0.203333	1	0.203333	1	33.3333	424
TR11098|c1_g1	TR11098|c1_g1_i1	PCD17_HUMAN^PCD17_HUMAN^Q:44-301,H:559-632^36.05%ID^E:4e-06^RecName: Full=Protocadherin-17;^Eukaryota; Metazoa; Chordata; Craniata; Vertebrata; Euteleostomi; Mammalia; Eutheria; Euarchontoglires; Primates; Haplorrhini; Catarrhini; Hominidae; Homo	H2KUX1_CLOSI^H2KUX1_CLOSI^Q:56-319,H:436-527^54.84%ID^E:3e-22^.^.	PCD17_HUMAN^PCD17_HUMAN^Q:15-100,H:559-632^36.05%ID^E:3e-06^RecName: Full=Protocadherin-17;^Eukaryota; Metazoa; Chordata; Craniata; Vertebrata; Euteleostomi; Mammalia; Eutheria; Euarchontoglires; Primates; Haplorrhini; Catarrhini; Hominidae; Homo	H2KUX1_CLOSI^H2KUX1_CLOSI^Q:19-106,H:436-527^54.84%ID^E:3e-22^.^.	0	0	0	0	GO:0016021^cellular_component^integral component of membrane`GO:0005886^cellular_component^plasma membrane`GO:0005509^molecular_function^calcium ion binding`GO:0007156^biological_process^homophilic cell adhesion via plasma membrane adhesion molecules	0	1.35333	1	1.35333	2	66.6667	319
TR11098|c2_g1	TR11098|c2_g1_i1	FAT2_MOUSE^FAT2_MOUSE^Q:389-3,H:1194-1298^35.88%ID^E:3e-13^RecName: Full=Protocadherin Fat 2;^Eukaryota; Metazoa; Chordata; Craniata; Vertebrata; Euteleostomi; Mammalia; Eutheria; Euarchontoglires; Glires; Rodentia; Sciurognathi; Muroidea; Muridae; Murinae; Mus; Mus`FAT2_MOUSE^FAT2_MOUSE^Q:383-27,H:2333-2446^31.15%ID^E:9e-08^RecName: Full=Protocadherin Fat 2;^Eukaryota; Metazoa; Chordata; Craniat…	H2KUX1_CLOSI^H2KUX1_CLOSI^Q:401-3,H:530-662^57.14%ID^E:4e-43^.^.	FAT2_MOUSE^FAT2_MOUSE^Q:6-134,H:1194-1298^35.88%ID^E:3e-13^RecName: Full=Protocadherin Fat 2;^Eukaryota; Metazoa; Chordata; Craniata; Vertebrata; Euteleostomi; Mammalia; Eutheria; Euarchontoglires; Glires; Rodentia; Sciurognathi; Muroidea; Muridae; Murinae; Mus; Mus`FAT2_MOUSE^FAT2_MOUSE^Q:8-126,H:2333-2446^31.15%ID^E:8e-08^RecName: Full=Protocadherin Fat 2;^Eukaryota; Metazoa; Chordata; Craniata…	H2KUX1_CLOSI^H2KUX1_CLOSI^Q:2-134,H:530-662^57.14%ID^E:3e-43^.^.	0	0	0	0	GO:0005913^cellular_component^cell-cell adherens junction`GO:0070062^cellular_component^extracellular vesicular exosome`GO:0016021^cellular_component^integral component of membrane`GO:0005634^cellular_component^nucleus`GO:0005886^cellular_component^plasma membrane`GO:0005509^molecular_function^calcium ion binding`GO:0010631^biological_process^epithelial cell migration`GO:0007156^biological_proces…	0	0.393333	1	0.393333	2	66.6667	406
TR11099|c0_g1	TR11099|c0_g1_i1	0	0	0	0	0	0	0	0	0	0	0.53	1	0.53	2	66.6667	998
TR111|c0_g1	TR111|c0_g1_i1	0	0	0	0	0	0	0	0	0	0	0.41	1	0.41	1	33.3333	424
TR1110|c0_g1	TR1110|c0_g1_i1	0	0	0	0	0	0	0	0	0	0	0.546667	1	0.546667	1	33.3333	454
TR11100|c0_g2	TR11100|c0_g2_i1	0	0	0	0	0	0	0	0	0	0	0.476667	1	0.476667	1	33.3333	812
TR11101|c0_g1	TR11101|c0_g1_i1	0	0	0	0	0	0	0	0	0	0	0.94	1	0.94	1	33.3333	458
TR11101|c2_g1	TR11101|c2_g1_i1	0	0	0	0	0	0	0	0	0	0	0.36	1	0.36	1	33.3333	303
TR11102|c0_g1	TR11102|c0_g1_i1	NP1L1_BOVIN^NP1L1_BOVIN^Q:1209-280,H:41-343^38.54%ID^E:3e-60^RecName: Full=Nucleosome assembly protein 1-like 1;^Eukaryota; Metazoa; Chordata; Craniata; Vertebrata; Euteleostomi; Mammalia; Eutheria; Laurasiatheria; Cetartiodactyla; Ruminantia; Pecora; Bovidae; Bovinae; Bos	H2KNH8_CLOSI^H2KNH8_CLOSI^Q:1143-268,H:1-292^63.01%ID^E:6e-136^.^.	NP1L1_BOVIN^NP1L1_BOVIN^Q:14-323,H:41-343^38.54%ID^E:3e-61^RecName: Full=Nucleosome assembly protein 1-like 1;^Eukaryota; Metazoa; Chordata; Craniata; Vertebrata; Euteleostomi; Mammalia; Eutheria; Laurasiatheria; Cetartiodactyla; Ruminantia; Pecora; Bovidae; Bovinae; Bos	H2KNH8_CLOSI^H2KNH8_CLOSI^Q:36-358,H:1-323^62.23%ID^E:7e-144^.^.	PF00956.13^NAP^Nucleosome assembly protein (NAP)^49-326^E:1.9e-66	0	0	0	GO:0042470^cellular_component^melanosome`GO:0005634^cellular_component^nucleus`GO:0006334^biological_process^nucleosome assembly	GO:0006334^biological_process^nucleosome assembly`GO:0005634^cellular_component^nucleus	121.547	1	121.547	3	100	1295
TR11103|c0_g1	TR11103|c0_g1_i1	CATB_PONAB^CATB_PONAB^Q:870-1,H:29-326^50.83%ID^E:6e-102^RecName: Full=Cathepsin B;^Eukaryota; Metazoa; Chordata; Craniata; Vertebrata; Euteleostomi; Mammalia; Eutheria; Euarchontoglires; Primates; Haplorrhini; Catarrhini; Hominidae; Pongo	A0A067RI52_ZOONE^A0A067RI52_ZOONE^Q:858-1,H:43-338^51.52%ID^E:5e-104^.^.	CATB_PONAB^CATB_PONAB^Q:17-306,H:29-326^50.83%ID^E:6e-102^RecName: Full=Cathepsin B;^Eukaryota; Metazoa; Chordata; Craniata; Vertebrata; Euteleostomi; Mammalia; Eutheria; Euarchontoglires; Primates; Haplorrhini; Catarrhini; Hominidae; Pongo	A0A067RI52_ZOONE^A0A067RI52_ZOONE^Q:21-306,H:43-338^51.52%ID^E:5e-104^.^.	PF00112.18^Peptidase_C1^Papain family cysteine protease^66-305^E:2.3e-62	0	0	0	GO:0005615^cellular_component^extracellular space`GO:0070062^cellular_component^extracellular vesicular exosome`GO:0005764^cellular_component^lysosome`GO:0042470^cellular_component^melanosome`GO:0005739^cellular_component^mitochondrion`GO:0005730^cellular_component^nucleolus`GO:0048471^cellular_component^perinuclear region of cytoplasm`GO:0004197^molecular_function^cysteine-type endopeptidase act…	GO:0008234^molecular_function^cysteine-type peptidase activity`GO:0006508^biological_process^proteolysis	0.423333	1	0.423333	1	66.6667	919
TR11103|c0_g2	TR11103|c0_g2_i1	CATB_PONAB^CATB_PONAB^Q:957-76,H:29-330^50.16%ID^E:2e-102^RecName: Full=Cathepsin B;^Eukaryota; Metazoa; Chordata; Craniata; Vertebrata; Euteleostomi; Mammalia; Eutheria; Euarchontoglires; Primates; Haplorrhini; Catarrhini; Hominidae; Pongo	A0A067RI52_ZOONE^A0A067RI52_ZOONE^Q:945-70,H:43-344^50.5%ID^E:4e-105^.^.	CATB_PONAB^CATB_PONAB^Q:17-310,H:29-330^50.16%ID^E:7e-103^RecName: Full=Cathepsin B;^Eukaryota; Metazoa; Chordata; Craniata; Vertebrata; Euteleostomi; Mammalia; Eutheria; Euarchontoglires; Primates; Haplorrhini; Catarrhini; Hominidae; Pongo	A0A067RI52_ZOONE^A0A067RI52_ZOONE^Q:21-312,H:43-344^50.5%ID^E:2e-105^.^.	PF00112.18^Peptidase_C1^Papain family cysteine protease^66-307^E:3.3e-63`PF03051.10^Peptidase_C1_2^Peptidase C1-like family^255-292^E:0.00013	0	0	0	GO:0005615^cellular_component^extracellular space`GO:0070062^cellular_component^extracellular vesicular exosome`GO:0005764^cellular_component^lysosome`GO:0042470^cellular_component^melanosome`GO:0005739^cellular_component^mitochondrion`GO:0005730^cellular_component^nucleolus`GO:0048471^cellular_component^perinuclear region of cytoplasm`GO:0004197^molecular_function^cysteine-type endopeptidase act…	GO:0008234^molecular_function^cysteine-type peptidase activity`GO:0006508^biological_process^proteolysis`GO:0004197^molecular_function^cysteine-type endopeptidase activity	1.7	1	1.7	3	100	1006
TR11104|c0_g1	TR11104|c0_g1_i3	0	0	0	0	0	0	0	0	0	0	1.81	3	0.37	1	6.82667	1333
TR11104|c0_g1	TR11104|c0_g1_i2	0	0	0	0	0	0	0	0	0	0	1.81	3	0.986667	1	18.1733	1297
TR11104|c0_g1	TR11104|c0_g1_i1	0	0	0	0	0	0	0	0	0	0	1.81	3	0.453333	1	8.33	1280
TR11104|c0_g2	TR11104|c0_g2_i1	0	0	0	0	0	0	0	0	0	0	0.466667	1	0.466667	1	33.3333	246
TR11105|c1_g1	TR11105|c1_g1_i1	UBL5_CAEEL^UBL5_CAEEL^Q:125-343,H:1-73^79.45%ID^E:7e-37^RecName: Full=Ubiquitin-like protein 5;^Eukaryota; Metazoa; Ecdysozoa; Nematoda; Chromadorea; Rhabditida; Rhabditoidea; Rhabditidae; Peloderinae; Caenorhabditis	G7YY38_CLOSI^G7YY38_CLOSI^Q:125-343,H:1-73^94.52%ID^E:4e-43^.^.	UBL5_CAEEL^UBL5_CAEEL^Q:42-114,H:1-73^79.45%ID^E:1e-37^RecName: Full=Ubiquitin-like protein 5;^Eukaryota; Metazoa; Ecdysozoa; Nematoda; Chromadorea; Rhabditida; Rhabditoidea; Rhabditidae; Peloderinae; Caenorhabditis	G7YY38_CLOSI^G7YY38_CLOSI^Q:42-114,H:1-73^94.52%ID^E:4e-44^.^.	PF14560.1^Ubiquitin_2^Ubiquitin-like domain^43-110^E:0.00012`PF00240.18^ubiquitin^Ubiquitin family^52-112^E:2.2e-07	0	ExpAA=20.14^PredHel=1^Topology=o15-37i	0	GO:0005829^cellular_component^cytosol`GO:0044798^cellular_component^nuclear transcription factor complex`GO:0005634^cellular_component^nucleus`GO:0034514^biological_process^mitochondrial unfolded protein response	GO:0005515^molecular_function^protein binding	59.6667	1	59.6667	3	100	502
TR11106|c0_g1	TR11106|c0_g1_i2	0	0	0	0	0	0	0	0	0	0	0.276667	1	0.276667	2	66.6667	1049
TR11106|c0_g2	TR11106|c0_g2_i1	0	0	0	0	0	0	0	0	0	0	0.473333	1	0.473333	1	33.3333	1050
TR11107|c0_g1	TR11107|c0_g1_i1	ENO_SYMTH^ENO_SYMTH^Q:2-580,H:8-200^69.43%ID^E:7e-82^RecName: Full=Enolase {ECO:0000255|HAMAP-Rule:MF_00318};^Bacteria; Firmicutes; Clostridia; Clostridiales; Symbiobacteriaceae; Symbiobacterium	R6XJS3_9FIRM^R6XJS3_9FIRM^Q:2-583,H:8-201^77.84%ID^E:5e-94^RecName: Full=Enolase {ECO:0000256|HAMAP-Rule:MF_00318};^Bacteria; Firmicutes; environmental samples	ENO_THEAB^ENO_THEAB^Q:2-193,H:10-201^68.75%ID^E:4e-89^RecName: Full=Enolase {ECO:0000255|HAMAP-Rule:MF_00318};^Bacteria; Thermotogae; Thermotogales; Thermotogaceae; Thermosipho	R6XJS3_9FIRM^R6XJS3_9FIRM^Q:1-194,H:8-201^77.84%ID^E:2e-98^RecName: Full=Enolase {ECO:0000256|HAMAP-Rule:MF_00318};^Bacteria; Firmicutes; environmental samples	PF03952.11^Enolase_N^Enolase, N-terminal domain^1-127^E:8.6e-58`PF00113.17^Enolase_C^Enolase, C-terminal TIM barrel domain^133-190^E:1.9e-20	0	0	COG0148^Catalyzes the reversible conversion of 2- phosphoglycerate into phosphoenolpyruvate. It is essential for the degradation of carbohydrates via glycolysis (By similarity)	GO:0009986^cellular_component^cell surface`GO:0005576^cellular_component^extracellular region`GO:0000015^cellular_component^phosphopyruvate hydratase complex`GO:0000287^molecular_function^magnesium ion binding`GO:0004634^molecular_function^phosphopyruvate hydratase activity`GO:0006096^biological_process^glycolytic process	GO:0000287^molecular_function^magnesium ion binding`GO:0004634^molecular_function^phosphopyruvate hydratase activity`GO:0006096^biological_process^glycolytic process`GO:0000015^cellular_component^phosphopyruvate hydratase complex	0.293333	1	0.293333	2	66.6667	584
TR11108|c0_g1	TR11108|c0_g1_i1	0	0	0	0	0	0	0	0	0	0	16.41	1	16.41	3	100	258
TR11109|c0_g1	TR11109|c0_g1_i1	0	0	0	0	0	0	0	0	0	0	0.873333	1	0.873333	2	66.6667	460
TR1111|c1_g1	TR1111|c1_g1_i1	0	0	0	0	0	0	0	0	0	0	0.68	1	0.68	1	33.3333	309
TR11111|c0_g1	TR11111|c0_g1_i2	0	0	0	0	0	0	0	0	0	0	0.3	2	0.103333	1	11.4133	532
TR11111|c0_g1	TR11111|c0_g1_i1	0	0	0	0	0	0	0	0	0	0	0.3	2	0.196667	1	21.92	380
TR11112|c0_g1	TR11112|c0_g1_i1	0	0	0	0	0	0	0	0	0	0	0.473333	1	0.473333	3	100	919
TR11113|c0_g2	TR11113|c0_g2_i1	0	0	0	0	0	0	0	0	0	0	0.286667	1	0.286667	2	66.6667	771
TR11114|c0_g2	TR11114|c0_g2_i1	0	0	0	0	0	0	0	0	0	0	0.406667	1	0.406667	2	66.6667	674
TR11115|c0_g1	TR11115|c0_g1_i1	0	A0A074Z376_9TREM^A0A074Z376_9TREM^Q:299-682,H:370-502^40.6%ID^E:3e-18^.^.	0	0	0	0	0	0	0	0	0.303333	1	0.303333	2	66.6667	682
TR11116|c0_g1	TR11116|c0_g1_i1	0	0	0	0	0	0	0	0	0	0	1.34333	1	1.34333	1	33.3333	284
TR11116|c1_g1	TR11116|c1_g1_i1	0	0	0	0	0	0	0	0	0	0	0.546667	1	0.546667	3	100	946
TR11118|c0_g1	TR11118|c0_g1_i1	0	0	0	0	0	0	0	0	0	0	0.546667	1	0.546667	1	33.3333	527
TR11119|c0_g1	TR11119|c0_g1_i1	0	0	0	0	0	0	0	0	0	0	0.763333	1	0.763333	2	66.6667	1169
TR1112|c0_g1	TR1112|c0_g1_i1	0	0	0	0	0	0	0	0	0	0	0.33	1	0.33	1	33.3333	344
TR11120|c0_g1	TR11120|c0_g1_i1	0	F4X1M3_ACREC^F4X1M3_ACREC^Q:58-267,H:119-194^56.58%ID^E:2e-15^.^.	0	0	0	0	0	0	0	0	1.43333	1	1.43333	1	33.3333	292
TR11121|c0_g1	TR11121|c0_g1_i1	0	0	0	0	0	0	0	0	0	0	0.346667	1	0.346667	3	100	1309
TR11121|c1_g1	TR11121|c1_g1_i1	0	0	0	0	0	0	0	0	0	0	0.333333	1	0.333333	2	66.6667	693
TR11122|c0_g1	TR11122|c0_g1_i1	0	0	0	0	0	0	0	0	0	0	0.686667	1	0.686667	1	33.3333	255
TR11123|c0_g1	TR11123|c0_g1_i1	0	0	0	0	0	0	0	0	0	0	0.49	1	0.49	2	66.6667	634
TR11124|c0_g1	TR11124|c0_g1_i2	0	0	0	0	0	0	0	0	0	0	1.80333	2	0.976667	1	33.3333	391
TR11124|c0_g1	TR11124|c0_g1_i1	0	0	0	0	0	0	0	0	0	0	1.80333	2	0.826667	2	66.6667	304
TR11125|c0_g1	TR11125|c0_g1_i1	0	0	0	0	0	0	0	0	0	0	0.53	1	0.53	2	66.6667	404
TR11126|c0_g1	TR11126|c0_g1_i1	0	0	0	0	0	0	0	0	0	0	0.6	1	0.6	1	33.3333	406
TR11127|c0_g3	TR11127|c0_g3_i1	0	0	0	0	0	0	0	0	0	0	0.453333	1	0.453333	3	100	955
TR11128|c0_g1	TR11128|c0_g1_i1	0	0	0	0	0	0	0	0	0	0	0.146667	1	0.146667	1	33.3333	795
TR11129|c0_g1	TR11129|c0_g1_i1	0	A0A074ZLZ3_9TREM^A0A074ZLZ3_9TREM^Q:703-482,H:1702-1775^41.89%ID^E:3e-07^.^.`A0A074ZLZ3_9TREM^A0A074ZLZ3_9TREM^Q:703-482,H:976-1049^41.89%ID^E:3e-07^.^.	0	0	0	0	0	0	0	0	0.2	1	0.2	1	33.3333	706
TR1113|c0_g1	TR1113|c0_g1_i1	0	0	0	0	0	0	0	0	0	0	0.92	1	0.92	1	33.3333	240
TR11132|c0_g1	TR11132|c0_g1_i1	0	G4VTQ0_SCHMA^G4VTQ0_SCHMA^Q:11-262,H:1-79^46.43%ID^E:5e-16^SubName: Full=SmKK7 {ECO:0000313|EMBL:CCD82054.1};^Eukaryota; Metazoa; Platyhelminthes; Trematoda; Digenea; Strigeidida; Schistosomatoidea; Schistosomatidae; Schistosoma	0	0	0	0	0	0	0	0	2.84	1	2.84	2	66.6667	320
TR11133|c0_g1	TR11133|c0_g1_i1	0	A0A075A0Q0_9TREM^A0A075A0Q0_9TREM^Q:188-622,H:188-332^37.93%ID^E:9e-13^.^.	0	0	0	0	0	0	0	0	0.373333	1	0.373333	1	33.3333	631
TR11133|c0_g2	TR11133|c0_g2_i1	0	A0A075A0Q0_9TREM^A0A075A0Q0_9TREM^Q:246-680,H:188-332^37.93%ID^E:1e-12^.^.	0	0	0	0	0	0	0	0	0.28	1	0.28	2	66.6667	689
TR11134|c0_g1	TR11134|c0_g1_i1	0	0	0	0	0	0	0	0	0	0	0.193333	1	0.193333	1	33.3333	297
TR11134|c0_g2	TR11134|c0_g2_i1	0	0	0	0	0	0	0	0	0	0	0.193333	1	0.193333	1	33.3333	297
TR11135|c0_g1	TR11135|c0_g1_i1	0	A0A074ZV08_9TREM^A0A074ZV08_9TREM^Q:932-12,H:62-371^43.26%ID^E:5e-74^.^.	0	A0A074ZZ74_9TREM^A0A074ZZ74_9TREM^Q:42-377,H:21-370^39.77%ID^E:5e-75^.^.	PF04991.8^LicD^LicD family^156-197^E:4.3e-09	0	ExpAA=22.76^PredHel=1^Topology=i32-54o	0	0	0	0.506667	1	0.506667	3	100	1144
TR11135|c0_g2	TR11135|c0_g2_i1	0	A0A074ZZ74_9TREM^A0A074ZZ74_9TREM^Q:1311-187,H:2-380^37.01%ID^E:5e-76^.^.	0	A0A074ZZ74_9TREM^A0A074ZZ74_9TREM^Q:30-378,H:28-380^38.59%ID^E:6e-77^.^.	PF04991.8^LicD^LicD family^145-290^E:9e-09	0	ExpAA=19.29^PredHel=1^Topology=i28-47o	0	0	0	1.17667	1	1.17667	1	33.3333	1329
TR11136|c0_g1	TR11136|c0_g1_i2	0	0	0	0	0	0	0	0	0	0	4.48333	2	2.12667	3	54.2033	306
TR11136|c0_g1	TR11136|c0_g1_i1	0	0	0	0	0	0	0	0	0	0	4.48333	2	2.35667	2	45.7967	249
TR11137|c0_g1	TR11137|c0_g1_i1	0	0	0	0	0	0	0	0	0	0	0.333333	1	0.333333	1	33.3333	800
TR11138|c0_g1	TR11138|c0_g1_i1	0	0	0	0	0	0	0	0	0	0	0.24	1	0.24	1	33.3333	454
TR11139|c0_g1	TR11139|c0_g1_i1	PC11X_HUMAN^PC11X_HUMAN^Q:196-903,H:123-340^33.47%ID^E:1e-23^RecName: Full=Protocadherin-11 X-linked;^Eukaryota; Metazoa; Chordata; Craniata; Vertebrata; Euteleostomi; Mammalia; Eutheria; Euarchontoglires; Primates; Haplorrhini; Catarrhini; Hominidae; Homo`PC11X_HUMAN^PC11X_HUMAN^Q:112-720,H:205-394^25.96%ID^E:2e-06^RecName: Full=Protocadherin-11 X-linked;^Eukaryota; Metazoa; Chordata; Craniata; …	A0A075A3R7_9TREM^A0A075A3R7_9TREM^Q:79-843,H:151-399^54.3%ID^E:6e-91^.^.	PC11X_HUMAN^PC11X_HUMAN^Q:66-301,H:123-340^33.47%ID^E:1e-23^RecName: Full=Protocadherin-11 X-linked;^Eukaryota; Metazoa; Chordata; Craniata; Vertebrata; Euteleostomi; Mammalia; Eutheria; Euarchontoglires; Primates; Haplorrhini; Catarrhini; Hominidae; Homo`PC11X_HUMAN^PC11X_HUMAN^Q:38-240,H:205-394^25.96%ID^E:1e-06^RecName: Full=Protocadherin-11 X-linked;^Eukaryota; Metazoa; Chordata; Craniata; Ve…	A0A075A3R7_9TREM^A0A075A3R7_9TREM^Q:27-281,H:151-399^54.3%ID^E:6e-91^.^.	PF00028.12^Cadherin^Cadherin domain^89-180^E:1e-09	0	0	NOG145470^	GO:0070062^cellular_component^extracellular vesicular exosome`GO:0005887^cellular_component^integral component of plasma membrane`GO:0005886^cellular_component^plasma membrane`GO:0005509^molecular_function^calcium ion binding`GO:0007156^biological_process^homophilic cell adhesion via plasma membrane adhesion molecules`GO:0010923^biological_process^negative regulation of phosphatase activity	GO:0005509^molecular_function^calcium ion binding`GO:0007156^biological_process^homophilic cell adhesion via plasma membrane adhesion molecules`GO:0016020^cellular_component^membrane	0.35	1	0.35	2	66.6667	917
TR11139|c2_g1	TR11139|c2_g1_i1	0	Q5C738_SCHJA^Q5C738_SCHJA^Q:257-3,H:33-117^56.47%ID^E:3e-24^.^.	0	0	0	0	0	0	0	0	0.873333	1	0.873333	1	33.3333	257
TR11139|c3_g1	TR11139|c3_g1_i1	0	G4VJA7_SCHMA^G4VJA7_SCHMA^Q:314-60,H:36-123^40.91%ID^E:2e-14^SubName: Full=Putative cadherin {ECO:0000313|EMBL:CCD79508.1};^Eukaryota; Metazoa; Platyhelminthes; Trematoda; Digenea; Strigeidida; Schistosomatoidea; Schistosomatidae; Schistosoma	0	G4VJA7_SCHMA^G4VJA7_SCHMA^Q:21-105,H:36-123^40.91%ID^E:2e-14^SubName: Full=Putative cadherin {ECO:0000313|EMBL:CCD79508.1};^Eukaryota; Metazoa; Platyhelminthes; Trematoda; Digenea; Strigeidida; Schistosomatoidea; Schistosomatidae; Schistosoma	0	sigP:1^16^0.516^YES	0	0	0	0	0.41	1	0.41	1	33.3333	374
TR1114|c0_g1	TR1114|c0_g1_i1	0	0	0	0	0	0	0	0	0	0	0.376667	1	0.376667	1	33.3333	442
TR11140|c0_g1	TR11140|c0_g1_i1	0	0	0	0	0	0	0	0	0	0	0.35	1	0.35	1	33.3333	378
TR11140|c0_g2	TR11140|c0_g2_i1	0	0	0	0	0	0	0	0	0	0	0.586667	1	0.586667	1	33.3333	507
TR11141|c0_g1	TR11141|c0_g1_i1	0	0	0	0	0	0	0	0	0	0	0.646667	1	0.646667	1	33.3333	413
TR11142|c0_g1	TR11142|c0_g1_i1	0	0	0	0	0	0	0	0	0	0	3.53667	1	3.53667	2	66.6667	275
TR11143|c1_g1	TR11143|c1_g1_i1	0	0	0	0	0	0	0	0	0	0	0.436667	1	0.436667	2	66.6667	443
TR11144|c0_g1	TR11144|c0_g1_i1	0	Q4QQF2_SCHMA^Q4QQF2_SCHMA^Q:465-169,H:605-706^33.98%ID^E:4e-06^SubName: Full=Gag-pol polyprotein {ECO:0000313|EMBL:CAJ00232.1};^Eukaryota; Metazoa; Platyhelminthes; Trematoda; Digenea; Strigeidida; Schistosomatoidea; Schistosomatidae; Schistosoma	0	0	0	0	0	0	0	0	0.726667	1	0.726667	1	33.3333	509
TR11144|c1_g1	TR11144|c1_g1_i1	0	G4M1V0_SCHMA^G4M1V0_SCHMA^Q:549-445,H:742-776^54.29%ID^E:2e-11^SubName: Full=Acyl-CoA:glycerol-3-phosphate acyltransferase {ECO:0000313|EMBL:CCD61084.1};^Eukaryota; Metazoa; Platyhelminthes; Trematoda; Digenea; Strigeidida; Schistosomatoidea; Schistosomatidae; Schistosoma`G4M1V0_SCHMA^G4M1V0_SCHMA^Q:350-195,H:809-860^30.77%ID^E:2e-11^SubName: Full=Acyl-CoA:glycerol-3-phosphate acyltransferase {EC…	0	0	0	0	0	0	0	0	0.343333	1	0.343333	1	33.3333	712
TR11145|c0_g1	TR11145|c0_g1_i1	0	0	0	0	0	0	0	0	0	0	1.02	1	1.02	2	66.6667	497
TR11145|c0_g2	TR11145|c0_g2_i1	0	0	0	0	0	0	0	0	0	0	0.343333	1	0.343333	1	33.3333	682
TR11146|c2_g1	TR11146|c2_g1_i1	0	0	0	0	0	0	0	0	0	0	2.11333	1	2.11333	1	33.3333	229
TR11148|c0_g1	TR11148|c0_g1_i1	GRIK2_XENLA^GRIK2_XENLA^Q:909-499,H:96-232^29.58%ID^E:9e-10^RecName: Full=Glutamate receptor ionotropic, kainate 2;^Eukaryota; Metazoa; Chordata; Craniata; Vertebrata; Euteleostomi; Amphibia; Batrachia; Anura; Pipoidea; Pipidae; Xenopodinae; Xenopus; Xenopus	A0A074Z744_9TREM^A0A074Z744_9TREM^Q:897-403,H:462-621^35.71%ID^E:1e-25^.^.	GRID2_DANRE^GRID2_DANRE^Q:14-102,H:756-852^34.02%ID^E:1e-09^RecName: Full=Glutamate receptor ionotropic, delta-2;^Eukaryota; Metazoa; Chordata; Craniata; Vertebrata; Euteleostomi; Actinopterygii; Neopterygii; Teleostei; Ostariophysi; Cypriniformes; Cyprinidae; Danio	G7YN91_CLOSI^G7YN91_CLOSI^Q:1-152,H:591-737^35.9%ID^E:2e-22^.^.	0	0	ExpAA=23.06^PredHel=1^Topology=o79-101i	0	GO:0030054^cellular_component^cell junction`GO:0030425^cellular_component^dendrite`GO:0008328^cellular_component^ionotropic glutamate receptor complex`GO:0045211^cellular_component^postsynaptic membrane`GO:0005234^molecular_function^extracellular-glutamate-gated ion channel activity`GO:0004970^molecular_function^ionotropic glutamate receptor activity`GO:0034220^biological_process^ion transmembran…	0	0.323333	1	0.323333	2	100	1008
TR11148|c0_g2	TR11148|c0_g2_i1	GRIK4_RAT^GRIK4_RAT^Q:1005-553,H:660-826^27.22%ID^E:1e-10^RecName: Full=Glutamate receptor ionotropic, kainate 4;^Eukaryota; Metazoa; Chordata; Craniata; Vertebrata; Euteleostomi; Mammalia; Eutheria; Euarchontoglires; Glires; Rodentia; Sciurognathi; Muroidea; Muridae; Murinae; Rattus	A0A074Z744_9TREM^A0A074Z744_9TREM^Q:984-403,H:433-621^39.09%ID^E:5e-40^.^.	GRIK4_RAT^GRIK4_RAT^Q:1-151,H:660-826^27.22%ID^E:3e-11^RecName: Full=Glutamate receptor ionotropic, kainate 4;^Eukaryota; Metazoa; Chordata; Craniata; Vertebrata; Euteleostomi; Mammalia; Eutheria; Euarchontoglires; Glires; Rodentia; Sciurognathi; Muroidea; Muridae; Murinae; Rattus	G7YN91_CLOSI^G7YN91_CLOSI^Q:8-201,H:549-737^39.9%ID^E:2e-41^.^.	PF00497.15^SBP_bac_3^Bacterial extracellular solute-binding proteins, family 3^47-111^E:2.3e-05	0	ExpAA=23.47^PredHel=1^Topology=o133-155i	0	GO:0030424^cellular_component^axon`GO:0030054^cellular_component^cell junction`GO:0030425^cellular_component^dendrite`GO:0008328^cellular_component^ionotropic glutamate receptor complex`GO:0032983^cellular_component^kainate selective glutamate receptor complex`GO:0005634^cellular_component^nucleus`GO:0043204^cellular_component^perikaryon`GO:0045211^cellular_component^postsynaptic membrane`GO:0042…	0	2.78333	1	2.78333	3	100	1007
TR11149|c0_g1	TR11149|c0_g1_i1	0	0	0	0	0	0	0	0	0	0	0.286667	1	0.286667	2	66.6667	1178
TR1115|c0_g2	TR1115|c0_g2_i1	0	0	0	0	0	0	0	0	0	0	0.656667	1	0.656667	2	66.6667	538
TR11150|c0_g1	TR11150|c0_g1_i1	TM107_XENLA^TM107_XENLA^Q:365-87,H:50-140^33.33%ID^E:7e-08^RecName: Full=Transmembrane protein 107;^Eukaryota; Metazoa; Chordata; Craniata; Vertebrata; Euteleostomi; Amphibia; Batrachia; Anura; Pipoidea; Pipidae; Xenopodinae; Xenopus; Xenopus	C1BXV2_ESOLU^C1BXV2_ESOLU^Q:524-87,H:6-140^32.43%ID^E:2e-08^SubName: Full=Transmembrane protein 107 {ECO:0000313|EMBL:ACO13855.1};^Eukaryota; Metazoa; Chordata; Craniata; Vertebrata; Euteleostomi; Actinopterygii; Neopterygii; Teleostei; Protacanthopterygii; Esociformes; Esocidae; Esox	TM107_XENLA^TM107_XENLA^Q:56-148,H:50-140^33.33%ID^E:2e-08^RecName: Full=Transmembrane protein 107;^Eukaryota; Metazoa; Chordata; Craniata; Vertebrata; Euteleostomi; Amphibia; Batrachia; Anura; Pipoidea; Pipidae; Xenopodinae; Xenopus; Xenopus	C1BXV2_ESOLU^C1BXV2_ESOLU^Q:3-148,H:6-140^32.43%ID^E:9e-09^SubName: Full=Transmembrane protein 107 {ECO:0000313|EMBL:ACO13855.1};^Eukaryota; Metazoa; Chordata; Craniata; Vertebrata; Euteleostomi; Actinopterygii; Neopterygii; Teleostei; Protacanthopterygii; Esociformes; Esocidae; Esox	PF14995.1^TMEM107^Transmembrane protein^7-134^E:1.8e-14	sigP:1^19^0.819^YES	ExpAA=84.57^PredHel=4^Topology=i7-29o57-79i86-108o118-140i	0	GO:0016021^cellular_component^integral component of membrane`GO:0030030^biological_process^cell projection organization`GO:0007275^biological_process^multicellular organismal development	0	18.7067	1	18.7067	3	100	602
TR11151|c0_g1	TR11151|c0_g1_i1	0	0	0	0	0	0	0	0	0	0	0.933333	1	0.933333	2	66.6667	548
TR11152|c0_g1	TR11152|c0_g1_i2	0	0	0	0	0	0	0	0	0	0	0.436667	2	0.256667	1	28.12	662
TR11152|c0_g1	TR11152|c0_g1_i1	0	0	0	0	0	0	0	0	0	0	0.436667	2	0.18	2	38.5467	535
TR11153|c0_g1	TR11153|c0_g1_i1	0	0	0	0	0	0	0	0	0	0	0.426667	1	0.426667	3	100	1211
TR11155|c0_g1	TR11155|c0_g1_i1	0	0	0	0	0	0	0	0	0	0	0.59	1	0.59	2	66.6667	1566
TR11155|c0_g2	TR11155|c0_g2_i1	0	0	0	0	0	0	0	0	0	0	0.32	1	0.32	2	66.6667	1528
TR11155|c0_g3	TR11155|c0_g3_i1	0	0	0	0	0	0	0	0	0	0	1.09667	2	0.856667	2	56.3833	1419
TR11155|c0_g3	TR11155|c0_g3_i2	0	0	0	0	0	0	0	0	0	0	1.09667	2	0.24	1	10.2833	350
TR11156|c0_g1	TR11156|c0_g1_i1	0	0	0	0	0	0	0	0	0	0	1.1	1	1.1	1	33.3333	1151
TR11156|c0_g2	TR11156|c0_g2_i1	0	0	0	0	0	0	0	0	0	0	0.476667	1	0.476667	1	33.3333	814
TR11157|c0_g1	TR11157|c0_g1_i1	0	0	0	0	0	0	0	0	0	0	2.93	4	0.666667	1	7.59333	422
TR11157|c0_g1	TR11157|c0_g1_i6	0	0	0	0	0	0	0	0	0	0	2.93	4	0.783333	1	8.90333	416
TR11157|c0_g1	TR11157|c0_g1_i4	0	0	0	0	0	0	0	0	0	0	2.93	4	0.936667	1	10.6533	406
TR11157|c0_g1	TR11157|c0_g1_i5	0	0	0	0	0	0	0	0	0	0	2.93	4	0.543333	1	6.18333	364
TR11158|c0_g1	TR11158|c0_g1_i1	0	0	0	0	0	0	0	0	0	0	0.396667	1	0.396667	2	66.6667	839
TR11158|c1_g1	TR11158|c1_g1_i1	0	0	0	0	0	0	0	0	0	0	0.33	1	0.33	1	33.3333	344
TR11159|c1_g1	TR11159|c1_g1_i1	0	0	0	0	0	0	0	0	0	0	1.25333	1	1.25333	1	33.3333	279
TR11160|c0_g1	TR11160|c0_g1_i1	0	0	0	0	0	0	0	0	0	0	5.87	2	4.59667	2	52.1	965
TR11160|c0_g1	TR11160|c0_g1_i2	0	0	0	0	0	0	0	0	0	0	5.87	2	1.27333	2	14.5667	917
TR11160|c0_g2	TR11160|c0_g2_i1	0	0	0	0	0	0	0	0	0	0	1.38	1	1.38	2	66.6667	647
TR11162|c0_g1	TR11162|c0_g1_i1	CTCFL_MOUSE^CTCFL_MOUSE^Q:509-1327,H:311-552^25.45%ID^E:2e-12^RecName: Full=Transcriptional repressor CTCFL;^Eukaryota; Metazoa; Chordata; Craniata; Vertebrata; Euteleostomi; Mammalia; Eutheria; Euarchontoglires; Glires; Rodentia; Sciurognathi; Muroidea; Muridae; Murinae; Mus; Mus	A0A094ZTJ0_SCHHA^A0A094ZTJ0_SCHHA^Q:485-1318,H:329-558^58.99%ID^E:5e-101^SubName: Full=RE1-silencing transcription factor {ECO:0000313|EMBL:KGB38115.1};^Eukaryota; Metazoa; Platyhelminthes; Trematoda; Digenea; Strigeidida; Schistosomatoidea; Schistosomatidae; Schistosoma	CTCFL_MOUSE^CTCFL_MOUSE^Q:170-442,H:311-552^25.45%ID^E:2e-12^RecName: Full=Transcriptional repressor CTCFL;^Eukaryota; Metazoa; Chordata; Craniata; Vertebrata; Euteleostomi; Mammalia; Eutheria; Euarchontoglires; Glires; Rodentia; Sciurognathi; Muroidea; Muridae; Murinae; Mus; Mus	A0A094ZTJ0_SCHHA^A0A094ZTJ0_SCHHA^Q:162-439,H:329-558^58.99%ID^E:5e-101^SubName: Full=RE1-silencing transcription factor {ECO:0000313|EMBL:KGB38115.1};^Eukaryota; Metazoa; Platyhelminthes; Trematoda; Digenea; Strigeidida; Schistosomatoidea; Schistosomatidae; Schistosoma	PF13894.1^zf-C2H2_4^C2H2-type zinc finger^172-192^E:0.025`PF00096.21^zf-C2H2^Zinc finger, C2H2 type^172-195^E:0.0038`PF13909.1^zf-H2C2_5^C2H2-type zinc-finger domain^212-234^E:0.025`PF13894.1^zf-C2H2_4^C2H2-type zinc finger^212-234^E:0.22`PF13465.1^zf-H2C2_2^Zinc-finger double domain^227-248^E:6.3e-05`PF13894.1^zf-C2H2_4^C2H2-type zinc finger^240-263^E:0.019`PF13909.1^zf-H2C2_5^C2H2-type zinc-fin…	0	0	COG5048^Zinc finger protein	GO:0005737^cellular_component^cytoplasm`GO:0005634^cellular_component^nucleus`GO:0042393^molecular_function^histone binding`GO:0046872^molecular_function^metal ion binding`GO:0000978^molecular_function^RNA polymerase II core promoter proximal region sequence-specific DNA binding`GO:0001077^molecular_function^RNA polymerase II core promoter proximal region sequence-specific DNA binding transcripti…	GO:0046872^molecular_function^metal ion binding	0.593333	1	0.593333	3	100	1732
TR11163|c0_g2	TR11163|c0_g2_i1	0	A0A067QXP1_ZOONE^A0A067QXP1_ZOONE^Q:82-264,H:95-155^54.1%ID^E:1e-13^.^.	0	0	0	0	0	0	0	0	0.66	1	0.66	1	33.3333	388
TR11164|c0_g1	TR11164|c0_g1_i1	0	0	0	0	0	0	0	0	0	0	1.11	1	1.11	1	33.3333	260
TR11165|c0_g1	TR11165|c0_g1_i1	0	0	0	0	0	0	0	0	0	0	0.653333	2	0.526667	3	83.9133	1592
TR11165|c0_g1	TR11165|c0_g1_i2	0	0	0	0	0	0	0	0	0	0	0.653333	2	0.126667	2	16.0867	719
TR11166|c0_g1	TR11166|c0_g1_i1	0	0	0	0	0	0	0	0	0	0	1.17667	1	1.17667	1	33.3333	684
TR11167|c0_g2	TR11167|c0_g2_i1	0	0	0	0	0	0	0	0	0	0	0.213333	1	0.213333	1	33.3333	367
TR11168|c0_g2	TR11168|c0_g2_i1	0	0	0	0	0	0	0	0	0	0	0.266667	1	0.266667	1	33.3333	535
TR11169|c0_g1	TR11169|c0_g1_i1	0	0	0	0	0	0	0	0	0	0	0.186667	1	0.186667	1	33.3333	442
TR1117|c0_g1	TR1117|c0_g1_i1	0	0	0	0	0	0	0	0	0	0	0.54	1	0.54	1	33.3333	291
TR11170|c0_g1	TR11170|c0_g1_i1	0	0	0	0	0	0	0	0	0	0	0.676667	1	0.676667	1	33.3333	384
TR11171|c0_g2	TR11171|c0_g2_i1	0	0	0	0	0	0	0	0	0	0	0.156667	1	0.156667	1	33.3333	577
TR11172|c0_g1	TR11172|c0_g1_i1	CYSP_PEA^CYSP_PEA^Q:613-44,H:30-218^91.1%ID^E:2e-114^RecName: Full=Cysteine proteinase 15A;^Eukaryota; Viridiplantae; Streptophyta; Embryophyta; Tracheophyta; Spermatophyta; Magnoliophyta; eudicotyledons; Gunneridae; Pentapetalae; rosids; fabids; Fabales; Fabaceae; Papilionoideae; Fabeae; Pisum	Q8GV06_VICFA^Q8GV06_VICFA^Q:700-44,H:1-218^89.55%ID^E:5e-115^SubName: Full=Pre-pro cysteine proteinase {ECO:0000313|EMBL:AAO11786.1};^Eukaryota; Viridiplantae; Streptophyta; Embryophyta; Tracheophyta; Spermatophyta; Magnoliophyta; eudicotyledons; Gunneridae; Pentapetalae; rosids; fabids; Fabales; Fabaceae; Papilionoideae; Fabeae; Vicia	CYSP_PEA^CYSP_PEA^Q:8-226,H:1-218^90%ID^E:2e-134^RecName: Full=Cysteine proteinase 15A;^Eukaryota; Viridiplantae; Streptophyta; Embryophyta; Tracheophyta; Spermatophyta; Magnoliophyta; eudicotyledons; Gunneridae; Pentapetalae; rosids; fabids; Fabales; Fabaceae; Papilionoideae; Fabeae; Pisum	Q8GV06_VICFA^Q8GV06_VICFA^Q:8-226,H:1-218^89.55%ID^E:4e-142^SubName: Full=Pre-pro cysteine proteinase {ECO:0000313|EMBL:AAO11786.1};^Eukaryota; Viridiplantae; Streptophyta; Embryophyta; Tracheophyta; Spermatophyta; Magnoliophyta; eudicotyledons; Gunneridae; Pentapetalae; rosids; fabids; Fabales; Fabaceae; Papilionoideae; Fabeae; Vicia	PF08246.7^Inhibitor_I29^Cathepsin propeptide inhibitor domain (I29)^55-111^E:2.9e-12`PF00112.18^Peptidase_C1^Papain family cysteine protease^140-225^E:1.2e-32	sigP:1^25^0.82^YES	0	0	GO:0008234^molecular_function^cysteine-type peptidase activity	GO:0008234^molecular_function^cysteine-type peptidase activity`GO:0006508^biological_process^proteolysis	0.146667	1	0.146667	2	66.6667	721
TR11172|c0_g2	TR11172|c0_g2_i1	CYSP_PEA^CYSP_PEA^Q:619-44,H:28-218^90.16%ID^E:2e-115^RecName: Full=Cysteine proteinase 15A;^Eukaryota; Viridiplantae; Streptophyta; Embryophyta; Tracheophyta; Spermatophyta; Magnoliophyta; eudicotyledons; Gunneridae; Pentapetalae; rosids; fabids; Fabales; Fabaceae; Papilionoideae; Fabeae; Pisum	I3T525_MEDTR^I3T525_MEDTR^Q:619-2,H:31-235^86.47%ID^E:2e-116^SubName: Full=Uncharacterized protein {ECO:0000313|EMBL:AFK47617.1};^Eukaryota; Viridiplantae; Streptophyta; Embryophyta; Tracheophyta; Spermatophyta; Magnoliophyta; eudicotyledons; Gunneridae; Pentapetalae; rosids; fabids; Fabales; Fabaceae; Papilionoideae; Trifolieae; Medicago	CYSP_PEA^CYSP_PEA^Q:1-192,H:28-218^90.16%ID^E:5e-124^RecName: Full=Cysteine proteinase 15A;^Eukaryota; Viridiplantae; Streptophyta; Embryophyta; Tracheophyta; Spermatophyta; Magnoliophyta; eudicotyledons; Gunneridae; Pentapetalae; rosids; fabids; Fabales; Fabaceae; Papilionoideae; Fabeae; Pisum	I3T525_MEDTR^I3T525_MEDTR^Q:1-192,H:31-221^91.19%ID^E:2e-124^SubName: Full=Uncharacterized protein {ECO:0000313|EMBL:AFK47617.1};^Eukaryota; Viridiplantae; Streptophyta; Embryophyta; Tracheophyta; Spermatophyta; Magnoliophyta; eudicotyledons; Gunneridae; Pentapetalae; rosids; fabids; Fabales; Fabaceae; Papilionoideae; Trifolieae; Medicago	PF08246.7^Inhibitor_I29^Cathepsin propeptide inhibitor domain (I29)^21-77^E:2.2e-12`PF00112.18^Peptidase_C1^Papain family cysteine protease^106-191^E:8.5e-33	0	0	0	GO:0008234^molecular_function^cysteine-type peptidase activity	GO:0008234^molecular_function^cysteine-type peptidase activity`GO:0006508^biological_process^proteolysis	0.14	1	0.14	1	33.3333	620
TR11173|c0_g1	TR11173|c0_g1_i1	PKHG1_HUMAN^PKHG1_HUMAN^Q:939-628,H:357-455^39.42%ID^E:8e-13^RecName: Full=Pleckstrin homology domain-containing family G member 1;^Eukaryota; Metazoa; Chordata; Craniata; Vertebrata; Euteleostomi; Mammalia; Eutheria; Euarchontoglires; Primates; Haplorrhini; Catarrhini; Hominidae; Homo	A0A074ZUZ5_9TREM^A0A074ZUZ5_9TREM^Q:936-703,H:399-476^60.26%ID^E:4e-22^.^.	PKHG1_HUMAN^PKHG1_HUMAN^Q:8-111,H:357-455^39.42%ID^E:8e-13^RecName: Full=Pleckstrin homology domain-containing family G member 1;^Eukaryota; Metazoa; Chordata; Craniata; Vertebrata; Euteleostomi; Mammalia; Eutheria; Euarchontoglires; Primates; Haplorrhini; Catarrhini; Hominidae; Homo	A0A094ZGA6_SCHHA^A0A094ZGA6_SCHHA^Q:8-285,H:386-684^31.96%ID^E:4e-26^SubName: Full=Pleckstrin homology domain-containing family G member 1 {ECO:0000313|EMBL:KGB33555.1};^Eukaryota; Metazoa; Platyhelminthes; Trematoda; Digenea; Strigeidida; Schistosomatoidea; Schistosomatidae; Schistosoma	0	0	0	COG5422^Rho guanine nucleotide exchange factor (GEF)	GO:0005089^molecular_function^Rho guanyl-nucleotide exchange factor activity	0	0.21	1	0.21	3	100	961
TR11173|c0_g2	TR11173|c0_g2_i1	0	0	0	0	0	0	0	0	0	0	0.0266667	1	0.0266667	1	33.3333	518
TR11174|c0_g1	TR11174|c0_g1_i2	TM248_HUMAN^TM248_HUMAN^Q:1102-569,H:11-204^24.75%ID^E:4e-06^RecName: Full=Transmembrane protein 248;^Eukaryota; Metazoa; Chordata; Craniata; Vertebrata; Euteleostomi; Mammalia; Eutheria; Euarchontoglires; Primates; Haplorrhini; Catarrhini; Hominidae; Homo	G7YN63_CLOSI^G7YN63_CLOSI^Q:1108-413,H:72-309^52.52%ID^E:1e-65^.^.	TM248_HUMAN^TM248_HUMAN^Q:6-183,H:11-204^25.25%ID^E:8e-08^RecName: Full=Transmembrane protein 248;^Eukaryota; Metazoa; Chordata; Craniata; Vertebrata; Euteleostomi; Mammalia; Eutheria; Euarchontoglires; Primates; Haplorrhini; Catarrhini; Hominidae; Homo	A0A074Z4Z9_9TREM^A0A074Z4Z9_9TREM^Q:4-264,H:152-429^48.56%ID^E:5e-70^.^.	PF14940.1^TMEM219^Transmembrane 219^6-234^E:7.6e-37	0	ExpAA=42.19^PredHel=2^Topology=o10-32i244-266o	NOG74356^	GO:0016021^cellular_component^integral component of membrane	0	20.2967	2	16.15	3	78.4267	1141
TR11174|c0_g1	TR11174|c0_g1_i1	TM248_HUMAN^TM248_HUMAN^Q:1009-476,H:11-204^24.75%ID^E:3e-06^RecName: Full=Transmembrane protein 248;^Eukaryota; Metazoa; Chordata; Craniata; Vertebrata; Euteleostomi; Mammalia; Eutheria; Euarchontoglires; Primates; Haplorrhini; Catarrhini; Hominidae; Homo	G7YN63_CLOSI^G7YN63_CLOSI^Q:1015-290,H:72-319^50.81%ID^E:2e-66^.^.	TM248_HUMAN^TM248_HUMAN^Q:6-183,H:11-204^25.25%ID^E:6e-08^RecName: Full=Transmembrane protein 248;^Eukaryota; Metazoa; Chordata; Craniata; Vertebrata; Euteleostomi; Mammalia; Eutheria; Euarchontoglires; Primates; Haplorrhini; Catarrhini; Hominidae; Homo	G7YN63_CLOSI^G7YN63_CLOSI^Q:4-245,H:72-319^50.81%ID^E:6e-70^.^.	PF14940.1^TMEM219^Transmembrane 219^6-234^E:5.2e-37	0	ExpAA=20.83^PredHel=1^Topology=i13-32o	NOG74356^	GO:0016021^cellular_component^integral component of membrane	0	20.2967	2	4.14667	3	21.5733	1048
TR11175|c0_g1	TR11175|c0_g1_i1	0	0	0	0	0	0	0	0	0	0	0.94	1	0.94	1	33.3333	239
TR11175|c0_g2	TR11175|c0_g2_i2	0	0	0	0	0	0	0	0	0	0	0.406667	1	0.406667	1	33.3333	292
TR11176|c0_g1	TR11176|c0_g1_i1	0	Q4QQF6_SCHMA^Q4QQF6_SCHMA^Q:488-84,H:151-292^34.51%ID^E:4e-33^SubName: Full=Gag-pol polyprotein {ECO:0000313|EMBL:CAJ00228.1};^Eukaryota; Metazoa; Platyhelminthes; Trematoda; Digenea; Strigeidida; Schistosomatoidea; Schistosomatidae; Schistosoma`Q4QQF6_SCHMA^Q4QQF6_SCHMA^Q:817-494,H:39-147^40.37%ID^E:4e-33^SubName: Full=Gag-pol polyprotein {ECO:0000313|EMBL:CAJ00228.1};^Eukaryota; Metazoa; Platyh…	0	Q4QQF7_SCHMA^Q4QQF7_SCHMA^Q:15-120,H:38-144^42.06%ID^E:1e-15^SubName: Full=Gag-pol polyprotein {ECO:0000313|EMBL:CAJ00227.1};^Eukaryota; Metazoa; Platyhelminthes; Trematoda; Digenea; Strigeidida; Schistosomatoidea; Schistosomatidae; Schistosoma	0	0	0	0	0	0	0.466667	1	0.466667	1	33.3333	852
TR11177|c1_g1	TR11177|c1_g1_i1	0	0	0	0	0	0	0	0	0	0	1.55333	1	1.55333	1	33.3333	242
TR11178|c0_g1	TR11178|c0_g1_i1	0	0	0	0	0	0	0	0	0	0	2.65667	1	2.65667	2	66.6667	238
TR11179|c0_g1	TR11179|c0_g1_i1	0	0	0	0	0	0	0	0	0	0	0.33	1	0.33	1	33.3333	312
TR11181|c0_g1	TR11181|c0_g1_i1	0	0	0	0	0	0	0	0	0	0	3.49333	1	3.49333	2	66.6667	261
TR11181|c1_g1	TR11181|c1_g1_i1	0	0	0	0	0	0	0	0	0	0	0.676667	1	0.676667	2	66.6667	389
TR11182|c0_g1	TR11182|c0_g1_i1	0	0	0	0	0	0	0	0	0	0	0.176667	1	0.176667	1	33.3333	455
TR11183|c0_g1	TR11183|c0_g1_i1	0	G7YF95_CLOSI^G7YF95_CLOSI^Q:301-2,H:488-591^58.65%ID^E:2e-31^.^.	0	G7YF95_CLOSI^G7YF95_CLOSI^Q:19-118,H:488-591^58.65%ID^E:2e-31^.^.	0	0	0	0	0	0	0.303333	1	0.303333	1	33.3333	355
TR11183|c1_g1	TR11183|c1_g1_i1	0	G7YF95_CLOSI^G7YF95_CLOSI^Q:372-166,H:721-788^56.52%ID^E:2e-08^.^.	0	G7YF95_CLOSI^G7YF95_CLOSI^Q:1-119,H:721-827^54.62%ID^E:3e-23^.^.	0	0	0	0	0	0	0.27	1	0.27	1	33.3333	373
TR11185|c1_g1	TR11185|c1_g1_i1	POL5_DROME^POL5_DROME^Q:5-202,H:323-388^45.45%ID^E:2e-11^RecName: Full=Retrovirus-related Pol polyprotein from transposon opus;^Eukaryota; Metazoa; Ecdysozoa; Arthropoda; Hexapoda; Insecta; Pterygota; Neoptera; Endopterygota; Diptera; Brachycera; Muscomorpha; Ephydroidea; Drosophilidae; Drosophila; Sophophora	W4Y9J5_STRPU^W4Y9J5_STRPU^Q:14-232,H:115-190^55.26%ID^E:7e-21^.^.	0	0	0	0	0	0	GO:0005634^cellular_component^nucleus`GO:0004519^molecular_function^endonuclease activity`GO:0003676^molecular_function^nucleic acid binding`GO:0008233^molecular_function^peptidase activity`GO:0003964^molecular_function^RNA-directed DNA polymerase activity`GO:0015074^biological_process^DNA integration`GO:0006278^biological_process^RNA-dependent DNA replication`GO:0006313^biological_process^transp…	0	1.24	1	1.24	1	33.3333	239
TR11186|c0_g1	TR11186|c0_g1_i1	0	W4ZHL6_STRPU^W4ZHL6_STRPU^Q:473-201,H:890-986^38.14%ID^E:8e-06^.^.	0	0	0	0	0	0	0	0	0.166667	1	0.166667	1	33.3333	554
TR11187|c0_g1	TR11187|c0_g1_i1	0	0	0	0	0	0	0	0	0	0	0.143333	1	0.143333	1	33.3333	1101
TR11188|c0_g1	TR11188|c0_g1_i1	0	Q4QQD9_SCHMA^Q4QQD9_SCHMA^Q:672-481,H:302-365^37.5%ID^E:6e-09^SubName: Full=Reverse transcriptase {ECO:0000313|EMBL:CAJ00245.1};^Eukaryota; Metazoa; Platyhelminthes; Trematoda; Digenea; Strigeidida; Schistosomatoidea; Schistosomatidae; Schistosoma`Q4QQD9_SCHMA^Q4QQD9_SCHMA^Q:479-366,H:369-406^52.63%ID^E:6e-09^SubName: Full=Reverse transcriptase {ECO:0000313|EMBL:CAJ00245.1};^Eukaryota; Metazoa; P…	0	0	0	0	0	0	0	0	0.806667	1	0.806667	2	66.6667	674
TR11189|c0_g1	TR11189|c0_g1_i1	0	0	0	0	0	0	0	0	0	0	0.723333	1	0.723333	1	33.3333	1544
TR1119|c0_g1	TR1119|c0_g1_i1	0	0	0	0	0	0	0	0	0	0	0.716667	1	0.716667	3	100	558
TR11190|c0_g1	TR11190|c0_g1_i1	0	W6UT40_ECHGR^W6UT40_ECHGR^Q:27-365,H:66-173^42.48%ID^E:8e-17^.^.	YG31B_YEAST^YG31B_YEAST^Q:71-121,H:598-648^43.14%ID^E:7e-06^RecName: Full=Transposon Ty3-G Gag-Pol polyprotein;^Eukaryota; Fungi; Dikarya; Ascomycota; Saccharomycotina; Saccharomycetes; Saccharomycetales; Saccharomycetaceae; Saccharomyces	W6UNR2_ECHGR^W6UNR2_ECHGR^Q:9-119,H:257-362^43.24%ID^E:2e-22^.^.	0	0	0	COG2801^Retrotransposon protein	GO:0005737^cellular_component^cytoplasm`GO:0005634^cellular_component^nucleus`GO:0000943^cellular_component^retrotransposon nucleocapsid`GO:0004190^molecular_function^aspartic-type endopeptidase activity`GO:0005524^molecular_function^ATP binding`GO:0003677^molecular_function^DNA binding`GO:0003887^molecular_function^DNA-directed DNA polymerase activity`GO:0008233^molecular_function^peptidase acti…	0	0.71	1	0.71	2	66.6667	367
TR11191|c0_g1	TR11191|c0_g1_i1	0	0	0	0	0	0	0	0	0	0	0.226667	1	0.226667	2	66.6667	1283
TR11192|c0_g1	TR11192|c0_g1_i1	0	0	0	0	0	0	0	0	0	0	0.266667	1	0.266667	1	33.3333	808
TR11192|c0_g2	TR11192|c0_g2_i1	0	0	0	0	0	0	0	0	0	0	1.07667	1	1.07667	1	33.3333	859
TR11193|c0_g2	TR11193|c0_g2_i3	0	0	0	0	0	0	0	0	0	0	0.476667	1	0.476667	1	33.3333	660
TR11194|c0_g1	TR11194|c0_g1_i1	0	0	0	0	0	0	0	0	0	0	0.686667	1	0.686667	1	33.3333	382
TR11195|c0_g1	TR11195|c0_g1_i1	0	0	0	0	0	0	0	0	0	0	1.59	1	1.59	1	33.3333	403
TR11196|c0_g2	TR11196|c0_g2_i1	0	0	0	0	0	0	0	0	0	0	0.406667	1	0.406667	2	66.6667	480
TR11197|c0_g1	TR11197|c0_g1_i1	0	0	0	0	0	0	0	0	0	0	0.81	1	0.81	2	66.6667	584
TR11198|c0_g1	TR11198|c0_g1_i1	0	0	0	0	0	0	0	0	0	0	0.2	1	0.2	1	33.3333	540
TR11199|c0_g1	TR11199|c0_g1_i1	0	0	0	0	0	0	0	0	0	0	0.566667	1	0.566667	2	66.6667	374
TR112|c0_g1	TR112|c0_g1_i1	0	0	0	0	0	0	0	0	0	0	0.133333	1	0.133333	1	33.3333	1120
TR112|c0_g2	TR112|c0_g2_i1	0	0	0	0	0	0	0	0	0	0	0.66	1	0.66	1	33.3333	1119
TR1120|c0_g1	TR1120|c0_g1_i1	0	0	0	0	0	0	0	0	0	0	0.186667	1	0.186667	1	33.3333	567
TR11200|c0_g1	TR11200|c0_g1_i1	0	0	0	0	0	0	0	0	0	0	0.48	1	0.48	1	33.3333	659
TR11201|c0_g1	TR11201|c0_g1_i1	0	0	0	0	0	0	0	0	0	0	0.346667	1	0.346667	1	33.3333	380
TR11201|c0_g2	TR11201|c0_g2_i1	0	0	0	0	0	0	0	0	0	0	1.04333	1	1.04333	1	33.3333	379
TR11201|c2_g1	TR11201|c2_g1_i1	0	0	0	0	0	0	0	0	0	0	0.386667	1	0.386667	1	33.3333	324
TR11202|c0_g1	TR11202|c0_g1_i1	0	A0A074Z197_9TREM^A0A074Z197_9TREM^Q:614-348,H:1-89^64.04%ID^E:1e-26^.^.	0	0	0	0	0	0	0	0	0.28	1	0.28	1	33.3333	678
TR11203|c0_g1	TR11203|c0_g1_i1	0	0	0	0	0	0	0	0	0	0	0.503333	1	0.503333	1	33.3333	344
TR11204|c0_g1	TR11204|c0_g1_i1	0	0	0	0	0	0	0	0	0	0	0.283333	1	0.283333	2	66.6667	480
TR11205|c0_g1	TR11205|c0_g1_i1	0	0	0	0	0	0	0	0	0	0	0.34	2	0.206667	1	33.3333	1319
TR11205|c0_g1	TR11205|c0_g1_i2	0	0	0	0	0	0	0	0	0	0	0.34	2	0.133333	2	66.6667	1290
TR11206|c0_g1	TR11206|c0_g1_i1	0	0	0	0	0	0	0	0	0	0	0.243333	1	0.243333	1	33.3333	349
TR11206|c0_g2	TR11206|c0_g2_i1	0	0	0	0	0	0	0	0	0	0	0.56	1	0.56	2	66.6667	376
TR11207|c0_g1	TR11207|c0_g1_i1	0	G7YK00_CLOSI^G7YK00_CLOSI^Q:408-97,H:1-104^69.23%ID^E:5e-50^.^.	0	G7YK00_CLOSI^G7YK00_CLOSI^Q:17-120,H:1-104^69.23%ID^E:1e-50^.^.	PF07883.6^Cupin_2^Cupin domain^53-117^E:2e-12`PF02311.14^AraC_binding^AraC-like ligand binding domain^56-111^E:1.4e-05	0	0	0	0	GO:0006355^biological_process^regulation of transcription, DNA-templated	406.86	1	406.86	3	100	456
TR11208|c0_g1	TR11208|c0_g1_i1	0	0	0	0	0	0	0	0	0	0	0.443333	1	0.443333	1	33.3333	285
TR11209|c0_g2	TR11209|c0_g2_i1	0	0	0	0	0	0	0	0	0	0	0.2	1	0.2	1	33.3333	539
TR11209|c1_g1	TR11209|c1_g1_i1	0	0	0	0	0	0	0	0	0	0	0.656667	1	0.656667	3	100	466
TR1121|c0_g1	TR1121|c0_g1_i1	0	0	0	0	0	0	0	0	0	0	0.31	1	0.31	2	66.6667	458
TR11211|c0_g1	TR11211|c0_g1_i1	0	0	0	0	0	0	0	0	0	0	0.37	1	0.37	1	33.3333	330
TR11212|c0_g1	TR11212|c0_g1_i1	0	0	0	0	0	0	0	0	0	0	0.833333	1	0.833333	2	66.6667	583
TR11212|c0_g2	TR11212|c0_g2_i1	0	0	0	0	0	0	0	0	0	0	0.43	1	0.43	1	66.6667	606
TR11213|c0_g1	TR11213|c0_g1_i1	0	0	0	0	0	0	0	0	0	0	0.123333	1	0.123333	1	33.3333	480
TR11214|c0_g1	TR11214|c0_g1_i1	0	0	0	0	0	0	0	0	0	0	0.806667	1	0.806667	2	66.6667	545
TR11214|c0_g2	TR11214|c0_g2_i1	0	0	0	0	0	0	0	0	0	0	0.26	1	0.26	2	66.6667	739
TR11214|c0_g3	TR11214|c0_g3_i1	0	0	0	0	0	0	0	0	0	0	0.0566667	1	0.0566667	1	33.3333	789
TR11215|c0_g2	TR11215|c0_g2_i1	0	C7C210_SCHJA^C7C210_SCHJA^Q:13-579,H:43-232^39.27%ID^E:1e-30^.^.	0	C7C210_SCHJA^C7C210_SCHJA^Q:5-105,H:43-143^42.57%ID^E:4e-17^.^.	0	0	0	0	0	0	0.206667	1	0.206667	2	66.6667	583
TR11216|c0_g1	TR11216|c0_g1_i1	0	0	0	0	0	0	0	0	0	0	0.913333	1	0.913333	1	33.3333	273
TR11216|c0_g2	TR11216|c0_g2_i1	0	0	0	0	0	0	0	0	0	0	0.483333	1	0.483333	2	66.6667	421
TR11218|c1_g1	TR11218|c1_g1_i1	0	0	0	0	0	0	0	0	0	0	0.443333	1	0.443333	2	66.6667	385
TR1122|c0_g1	TR1122|c0_g1_i1	0	0	0	0	0	0	0	0	0	0	0.643333	1	0.643333	3	100	901
TR1122|c1_g1	TR1122|c1_g1_i1	0	0	0	0	0	0	0	0	0	0	0.26	1	0.26	2	66.6667	506
TR11220|c0_g1	TR11220|c0_g1_i1	0	0	0	0	0	0	0	0	0	0	0.866667	1	0.866667	1	33.3333	413
TR11221|c0_g1	TR11221|c0_g1_i1	0	G4VCT1_SCHMA^G4VCT1_SCHMA^Q:218-496,H:19-111^55.91%ID^E:1e-29^SubName: Full=Putative uncharacterized protein {ECO:0000313|EMBL:CCD77706.1};^Eukaryota; Metazoa; Platyhelminthes; Trematoda; Digenea; Strigeidida; Schistosomatoidea; Schistosomatidae; Schistosoma	0	0	0	0	0	0	0	0	55.12	1	55.12	3	100	574
TR11222|c0_g1	TR11222|c0_g1_i1	DMBT1_MOUSE^DMBT1_MOUSE^Q:1134-118,H:1077-1398^26.5%ID^E:1e-17^RecName: Full=Deleted in malignant brain tumors 1 protein;^Eukaryota; Metazoa; Chordata; Craniata; Vertebrata; Euteleostomi; Mammalia; Eutheria; Euarchontoglires; Glires; Rodentia; Sciurognathi; Muroidea; Muridae; Murinae; Mus; Mus`DMBT1_MOUSE^DMBT1_MOUSE^Q:960-118,H:1023-1282^27.08%ID^E:2e-16^RecName: Full=Deleted in malignant brain …	E0VD28_PEDHC^E0VD28_PEDHC^Q:1134-256,H:996-1287^28.71%ID^E:2e-21^SubName: Full=Cubilin, putative {ECO:0000313|EMBL:EEB11284.1};^Eukaryota; Metazoa; Ecdysozoa; Arthropoda; Hexapoda; Insecta; Pterygota; Neoptera; Paraneoptera; Phthiraptera; Anoplura; Pediculidae; Pediculus`E0VD28_PEDHC^E0VD28_PEDHC^Q:1254-250,H:730-1049^23.46%ID^E:9e-15^SubName: Full=Cubilin, putative {ECO:0000313|EMBL:EEB11284.1};…	TLL1_CHICK^TLL1_CHICK^Q:122-350,H:776-991^29.61%ID^E:8e-21^RecName: Full=Tolloid-like protein 1;^Eukaryota; Metazoa; Chordata; Craniata; Vertebrata; Euteleostomi; Testudines + Archosauria group; Archosauria; Dinosauria; Saurischia; Theropoda; Coelurosauria; Aves; Neognathae; Galloanserae; Galliformes; Phasianidae; Phasianinae; Gallus`TLL1_CHICK^TLL1_CHICK^Q:58-350,H:401-718^25.6%ID^E:9e-19^RecNam…	E0VD28_PEDHC^E0VD28_PEDHC^Q:58-350,H:996-1287^29.7%ID^E:1e-23^SubName: Full=Cubilin, putative {ECO:0000313|EMBL:EEB11284.1};^Eukaryota; Metazoa; Ecdysozoa; Arthropoda; Hexapoda; Insecta; Pterygota; Neoptera; Paraneoptera; Phthiraptera; Anoplura; Pediculidae; Pediculus`E0VD28_PEDHC^E0VD28_PEDHC^Q:18-352,H:730-1049^23.46%ID^E:9e-18^SubName: Full=Cubilin, putative {ECO:0000313|EMBL:EEB11284.1};^Euka…	PF00431.15^CUB^CUB domain^116-228^E:2.2e-16`PF00431.15^CUB^CUB domain^242-349^E:1.7e-12	0	0	0	GO:0005576^cellular_component^extracellular region`GO:0005509^molecular_function^calcium ion binding`GO:0004222^molecular_function^metalloendopeptidase activity`GO:0008270^molecular_function^zinc ion binding`GO:0030154^biological_process^cell differentiation`GO:0007275^biological_process^multicellular organismal development	0	0.693333	1	0.693333	2	66.6667	1305
TR11222|c1_g1	TR11222|c1_g1_i1	0	0	0	0	0	0	0	0	0	0	1.15333	1	1.15333	1	33.3333	611
TR11223|c0_g1	TR11223|c0_g1_i1	0	0	0	0	0	0	0	0	0	0	1.10333	1	1.10333	1	33.3333	301
TR11224|c0_g1	TR11224|c0_g1_i4	0	W4XLW6_STRPU^W4XLW6_STRPU^Q:17-157,H:766-812^51.06%ID^E:2e-10^.^.`W4XLW6_STRPU^W4XLW6_STRPU^Q:162-251,H:817-846^53.33%ID^E:2e-10^.^.	0	0	0	0	0	0	0	0	0.34	1	0.34	1	33.3333	600
TR11225|c1_g1	TR11225|c1_g1_i1	P2SAF_ORYSJ^P2SAF_ORYSJ^Q:1-342,H:151-264^92.11%ID^E:5e-68^RecName: Full=Photosystem II stability/assembly factor HCF136, chloroplastic;^Eukaryota; Viridiplantae; Streptophyta; Embryophyta; Tracheophyta; Spermatophyta; Magnoliophyta; Liliopsida; Poales; Poaceae; BEP clade; Ehrhartoideae; Oryzeae; Oryza	G7JPH8_MEDTR^G7JPH8_MEDTR^Q:1-342,H:153-266^99.12%ID^E:3e-72^SubName: Full=Photosystem II stability/assembly factor HCF136 {ECO:0000313|EMBL:AES89445.1};^Eukaryota; Viridiplantae; Streptophyta; Embryophyta; Tracheophyta; Spermatophyta; Magnoliophyta; eudicotyledons; Gunneridae; Pentapetalae; rosids; fabids; Fabales; Fabaceae; Papilionoideae; Trifolieae; Medicago	P2SAF_ORYSJ^P2SAF_ORYSJ^Q:1-114,H:151-264^92.11%ID^E:5e-68^RecName: Full=Photosystem II stability/assembly factor HCF136, chloroplastic;^Eukaryota; Viridiplantae; Streptophyta; Embryophyta; Tracheophyta; Spermatophyta; Magnoliophyta; Liliopsida; Poales; Poaceae; BEP clade; Ehrhartoideae; Oryzeae; Oryza	G7JPH8_MEDTR^G7JPH8_MEDTR^Q:1-114,H:153-266^99.12%ID^E:2e-72^SubName: Full=Photosystem II stability/assembly factor HCF136 {ECO:0000313|EMBL:AES89445.1};^Eukaryota; Viridiplantae; Streptophyta; Embryophyta; Tracheophyta; Spermatophyta; Magnoliophyta; eudicotyledons; Gunneridae; Pentapetalae; rosids; fabids; Fabales; Fabaceae; Papilionoideae; Trifolieae; Medicago	PF14870.1^PSII_BNR^Photosynthesis system II assembly factor YCF48^1-114^E:4.1e-39	0	0	0	GO:0009941^cellular_component^chloroplast envelope`GO:0009533^cellular_component^chloroplast stromal thylakoid`GO:0009535^cellular_component^chloroplast thylakoid membrane`GO:0009523^cellular_component^photosystem II`GO:0031977^cellular_component^thylakoid lumen`GO:0016117^biological_process^carotenoid biosynthetic process`GO:0015995^biological_process^chlorophyll biosynthetic process`GO:0009902^…	0	1.14333	1	1.14333	2	66.6667	343
TR11226|c0_g1	TR11226|c0_g1_i1	0	0	0	0	0	0	0	0	0	0	0.266667	1	0.266667	1	33.3333	336
TR11227|c0_g1	TR11227|c0_g1_i1	0	G4M1V0_SCHMA^G4M1V0_SCHMA^Q:1-348,H:449-564^43.97%ID^E:1e-22^SubName: Full=Acyl-CoA:glycerol-3-phosphate acyltransferase {ECO:0000313|EMBL:CCD61084.1};^Eukaryota; Metazoa; Platyhelminthes; Trematoda; Digenea; Strigeidida; Schistosomatoidea; Schistosomatidae; Schistosoma`G4M1V0_SCHMA^G4M1V0_SCHMA^Q:348-419,H:567-590^66.67%ID^E:1e-22^SubName: Full=Acyl-CoA:glycerol-3-phosphate acyltransferase {ECO:…	0	O76213_SCHMA^O76213_SCHMA^Q:1-116,H:56-171^43.97%ID^E:2e-21^SubName: Full=Reverse transcriptase {ECO:0000313|EMBL:AAC24983.1};^Eukaryota; Metazoa; Platyhelminthes; Trematoda; Digenea; Strigeidida; Schistosomatoidea; Schistosomatidae; Schistosoma	0	0	0	0	0	0	0.893333	1	0.893333	2	66.6667	420
TR11227|c0_g2	TR11227|c0_g2_i1	0	O76213_SCHMA^O76213_SCHMA^Q:1-267,H:56-144^43.82%ID^E:7e-15^SubName: Full=Reverse transcriptase {ECO:0000313|EMBL:AAC24983.1};^Eukaryota; Metazoa; Platyhelminthes; Trematoda; Digenea; Strigeidida; Schistosomatoidea; Schistosomatidae; Schistosoma	0	0	0	0	0	0	0	0	2.01333	1	2.01333	1	33.3333	274
TR11228|c0_g1	TR11228|c0_g1_i2	LARG2_DANRE^LARG2_DANRE^Q:58-501,H:206-355^33.33%ID^E:9e-21^RecName: Full=Glycosyltransferase-like protein LARGE2;^Eukaryota; Metazoa; Chordata; Craniata; Vertebrata; Euteleostomi; Actinopterygii; Neopterygii; Teleostei; Ostariophysi; Cypriniformes; Cyprinidae; Danio	G7YE81_CLOSI^G7YE81_CLOSI^Q:43-498,H:160-313^36.36%ID^E:4e-23^.^.	LARG2_DANRE^LARG2_DANRE^Q:20-167,H:206-355^33.33%ID^E:9e-21^RecName: Full=Glycosyltransferase-like protein LARGE2;^Eukaryota; Metazoa; Chordata; Craniata; Vertebrata; Euteleostomi; Actinopterygii; Neopterygii; Teleostei; Ostariophysi; Cypriniformes; Cyprinidae; Danio	A0A075A9N5_9TREM^A0A075A9N5_9TREM^Q:21-189,H:171-336^37.87%ID^E:4e-27^.^.	PF01501.15^Glyco_transf_8^Glycosyl transferase family 8^30-167^E:1.7e-11	0	0	0	GO:0005794^cellular_component^Golgi apparatus`GO:0000139^cellular_component^Golgi membrane`GO:0016021^cellular_component^integral component of membrane`GO:0016757^molecular_function^transferase activity, transferring glycosyl groups`GO:0006486^biological_process^protein glycosylation	GO:0016757^molecular_function^transferase activity, transferring glycosyl groups	0.353333	2	0.276667	2	66.6667	727
TR11228|c0_g1	TR11228|c0_g1_i1	LARG2_DANRE^LARG2_DANRE^Q:58-417,H:206-355^27.33%ID^E:3e-11^RecName: Full=Glycosyltransferase-like protein LARGE2;^Eukaryota; Metazoa; Chordata; Craniata; Vertebrata; Euteleostomi; Actinopterygii; Neopterygii; Teleostei; Ostariophysi; Cypriniformes; Cyprinidae; Danio	G7Y5A5_CLOSI^G7Y5A5_CLOSI^Q:37-414,H:175-302^27.82%ID^E:1e-12^.^.	LARG2_DANRE^LARG2_DANRE^Q:20-139,H:206-355^27.33%ID^E:3e-11^RecName: Full=Glycosyltransferase-like protein LARGE2;^Eukaryota; Metazoa; Chordata; Craniata; Vertebrata; Euteleostomi; Actinopterygii; Neopterygii; Teleostei; Ostariophysi; Cypriniformes; Cyprinidae; Danio	G7YPX8_CLOSI^G7YPX8_CLOSI^Q:67-183,H:61-195^32.59%ID^E:5e-17^.^.	0	0	0	0	GO:0005794^cellular_component^Golgi apparatus`GO:0000139^cellular_component^Golgi membrane`GO:0016021^cellular_component^integral component of membrane`GO:0016757^molecular_function^transferase activity, transferring glycosyl groups`GO:0006486^biological_process^protein glycosylation	0	0.353333	2	0.0766667	1	33.3333	643
TR11229|c0_g1	TR11229|c0_g1_i1	0	0	0	0	0	0	0	0	0	0	0.23	1	0.23	1	33.3333	500
TR1123|c0_g2	TR1123|c0_g2_i1	0	0	0	0	0	0	ExpAA=28.91^PredHel=1^Topology=o98-120i	0	0	0	0.373333	1	0.373333	2	66.6667	504
TR11231|c0_g1	TR11231|c0_g1_i1	0	0	0	0	0	0	0	0	0	0	0.45	1	0.45	1	33.3333	342
TR11231|c0_g2	TR11231|c0_g2_i1	0	0	0	0	0	0	0	0	0	0	0.256667	1	0.256667	1	33.3333	342
TR11231|c1_g1	TR11231|c1_g1_i1	0	0	0	0	0	0	0	0	0	0	0.843333	1	0.843333	1	33.3333	315
TR11232|c0_g1	TR11232|c0_g1_i1	0	0	0	0	0	0	0	0	0	0	0.7	1	0.7	2	66.6667	668
TR11232|c0_g2	TR11232|c0_g2_i1	0	0	0	0	0	0	0	0	0	0	1.39	1	1.39	2	66.6667	362
TR11233|c0_g1	TR11233|c0_g1_i1	0	0	0	0	0	0	0	0	0	0	0.253333	1	0.253333	1	33.3333	473
TR11233|c0_g2	TR11233|c0_g2_i1	0	0	0	0	0	0	0	0	0	0	0.276667	1	0.276667	1	33.3333	628
TR11234|c0_g2	TR11234|c0_g2_i1	0	0	0	0	0	0	0	0	0	0	0.98	1	0.98	1	33.3333	1641
TR11235|c0_g2	TR11235|c0_g2_i1	0	0	0	0	0	0	0	0	0	0	0.223333	1	0.223333	1	33.3333	596
TR11236|c0_g1	TR11236|c0_g1_i1	0	0	0	0	0	0	0	0	0	0	0.713333	1	0.713333	1	33.3333	304
TR11236|c0_g2	TR11236|c0_g2_i1	0	0	0	0	0	0	0	0	0	0	0.95	1	0.95	2	66.6667	319
TR11237|c0_g1	TR11237|c0_g1_i1	0	0	0	0	0	0	0	0	0	0	2.90333	1	2.90333	3	100	325
TR11238|c0_g1	TR11238|c0_g1_i1	0	0	0	0	0	0	0	0	0	0	1.12333	1	1.12333	3	100	522
TR11239|c1_g1	TR11239|c1_g1_i1	0	0	0	0	0	0	0	0	0	0	0.263333	1	0.263333	1	33.3333	586
TR11240|c1_g1	TR11240|c1_g1_i1	0	0	0	0	0	0	0	0	0	0	0.383333	1	0.383333	2	66.6667	583
TR11241|c0_g1	TR11241|c0_g1_i2	0	0	0	0	0	0	0	0	0	0	0.823333	1	0.823333	1	33.3333	525
TR11242|c1_g1	TR11242|c1_g1_i1	0	0	0	0	0	0	0	0	0	0	0.79	1	0.79	1	33.3333	263
TR11243|c0_g1	TR11243|c0_g1_i1	0	0	0	0	0	0	0	0	0	0	0.596667	1	0.596667	2	66.6667	977
TR11244|c0_g1	TR11244|c0_g1_i1	B4GT4_RAT^B4GT4_RAT^Q:295-5,H:231-327^47.42%ID^E:8e-23^RecName: Full=Beta-1,4-galactosyltransferase 4;^Eukaryota; Metazoa; Chordata; Craniata; Vertebrata; Euteleostomi; Mammalia; Eutheria; Euarchontoglires; Glires; Rodentia; Sciurognathi; Muroidea; Muridae; Murinae; Rattus	G7YR17_CLOSI^G7YR17_CLOSI^Q:292-2,H:277-373^54.64%ID^E:8e-31^.^.	0	0	0	0	0	0	GO:0032580^cellular_component^Golgi cisterna membrane`GO:0016021^cellular_component^integral component of membrane`GO:0046872^molecular_function^metal ion binding`GO:0003945^molecular_function^N-acetyllactosamine synthase activity`GO:0006486^biological_process^protein glycosylation	0	6.92	1	6.92	1	33.3333	295
TR11245|c0_g1	TR11245|c0_g1_i1	0	0	0	0	0	0	0	0	0	0	0.5	1	0.5	2	66.6667	500
TR11246|c0_g1	TR11246|c0_g1_i1	IDH3G_MACFA^IDH3G_MACFA^Q:1641-634,H:9-348^54.71%ID^E:2e-108^RecName: Full=Isocitrate dehydrogenase [NAD] subunit gamma, mitochondrial;^Eukaryota; Metazoa; Chordata; Craniata; Vertebrata; Euteleostomi; Mammalia; Eutheria; Euarchontoglires; Primates; Haplorrhini; Catarrhini; Cercopithecidae; Cercopithecinae; Macaca	H2KQU1_CLOSI^H2KQU1_CLOSI^Q:1725-640,H:60-421^76.24%ID^E:0^.^.	IDH3G_MACFA^IDH3G_MACFA^Q:69-404,H:9-348^54.71%ID^E:2e-128^RecName: Full=Isocitrate dehydrogenase [NAD] subunit gamma, mitochondrial;^Eukaryota; Metazoa; Chordata; Craniata; Vertebrata; Euteleostomi; Mammalia; Eutheria; Euarchontoglires; Primates; Haplorrhini; Catarrhini; Cercopithecidae; Cercopithecinae; Macaca	H2KQU1_CLOSI^H2KQU1_CLOSI^Q:41-402,H:60-421^76.24%ID^E:0^.^.	PF00180.15^Iso_dh^Isocitrate/isopropylmalate dehydrogenase^78-395^E:3.4e-67	0	0	0	GO:0005739^cellular_component^mitochondrion`GO:0005524^molecular_function^ATP binding`GO:0004449^molecular_function^isocitrate dehydrogenase (NAD+) activity`GO:0000287^molecular_function^magnesium ion binding`GO:0051287^molecular_function^NAD binding`GO:0006102^biological_process^isocitrate metabolic process`GO:0006099^biological_process^tricarboxylic acid cycle	GO:0016616^molecular_function^oxidoreductase activity, acting on the CH-OH group of donors, NAD or NADP as acceptor`GO:0055114^biological_process^oxidation-reduction process	9.01	1	9.01	3	100	1846
TR11247|c0_g2	TR11247|c0_g2_i1	0	0	0	0	0	0	0	0	0	0	2.66333	1	2.66333	1	33.3333	769
TR11248|c0_g1	TR11248|c0_g1_i1	0	0	0	0	0	0	0	0	0	0	6.13333	1	6.13333	1	33.3333	577
TR11248|c0_g2	TR11248|c0_g2_i1	0	0	0	0	0	0	0	0	0	0	1.54333	1	1.54333	1	33.3333	1936
TR11248|c0_g3	TR11248|c0_g3_i1	0	0	0	0	0	0	0	0	0	0	1.15667	1	1.15667	1	33.3333	462
TR11249|c0_g1	TR11249|c0_g1_i1	0	C5H611_CLOSI^C5H611_CLOSI^Q:4-102,H:107-139^69.7%ID^E:5e-07^.^.	0	0	0	0	0	0	0	0	2.36333	1	2.36333	1	33.3333	264
TR11249|c0_g2	TR11249|c0_g2_i1	0	C5H611_CLOSI^C5H611_CLOSI^Q:4-102,H:107-139^69.7%ID^E:5e-07^.^.	0	0	0	0	0	0	0	0	2.41	1	2.41	1	33.3333	262
TR1125|c0_g1	TR1125|c0_g1_i1	0	0	0	0	0	0	0	0	0	0	0.473333	1	0.473333	1	33.3333	335
TR11250|c0_g1	TR11250|c0_g1_i1	0	Q4QQD9_SCHMA^Q4QQD9_SCHMA^Q:7-333,H:298-408^41.07%ID^E:6e-16^SubName: Full=Reverse transcriptase {ECO:0000313|EMBL:CAJ00245.1};^Eukaryota; Metazoa; Platyhelminthes; Trematoda; Digenea; Strigeidida; Schistosomatoidea; Schistosomatidae; Schistosoma`Q4QQD9_SCHMA^Q4QQD9_SCHMA^Q:341-430,H:411-440^40%ID^E:6e-16^SubName: Full=Reverse transcriptase {ECO:0000313|EMBL:CAJ00245.1};^Eukaryota; Metazoa; Platy…	0	0	0	0	0	0	0	0	0.283333	1	0.283333	1	33.3333	515
TR11251|c1_g1	TR11251|c1_g1_i1	SETMR_HUMAN^SETMR_HUMAN^Q:292-71,H:351-424^39.19%ID^E:2e-09^RecName: Full=Histone-lysine N-methyltransferase SETMAR {ECO:0000305};^Eukaryota; Metazoa; Chordata; Craniata; Vertebrata; Euteleostomi; Mammalia; Eutheria; Euarchontoglires; Primates; Haplorrhini; Catarrhini; Hominidae; Homo	L5LTG0_MYODS^L5LTG0_MYODS^Q:292-71,H:6-79^40.54%ID^E:3e-12^SubName: Full=Uncharacterized protein {ECO:0000313|EMBL:ELK29366.1};^Eukaryota; Metazoa; Chordata; Craniata; Vertebrata; Euteleostomi; Mammalia; Eutheria; Laurasiatheria; Chiroptera; Microchiroptera; Vespertilionidae; Myotis	0	0	0	0	0	COG2940^Histone-lysine N-methyltransferase	GO:0005634^cellular_component^nucleus`GO:0035861^cellular_component^site of double-strand break`GO:0044547^molecular_function^DNA topoisomerase binding`GO:0003690^molecular_function^double-stranded DNA binding`GO:0004519^molecular_function^endonuclease activity`GO:0046975^molecular_function^histone methyltransferase activity (H3-K36 specific)`GO:0042800^molecular_function^histone methyltransferas…	0	0.53	1	0.53	1	33.3333	293
TR11252|c1_g1	TR11252|c1_g1_i1	0	0	0	0	0	0	0	0	0	0	1.13667	1	1.13667	1	33.3333	243
TR11253|c0_g1	TR11253|c0_g1_i1	RB18B_DANRE^RB18B_DANRE^Q:1094-567,H:1-177^53.93%ID^E:2e-60^RecName: Full=Ras-related protein Rab-18-B;^Eukaryota; Metazoa; Chordata; Craniata; Vertebrata; Euteleostomi; Actinopterygii; Neopterygii; Teleostei; Ostariophysi; Cypriniformes; Cyprinidae; Danio	A0A074ZYT4_9TREM^A0A074ZYT4_9TREM^Q:1085-483,H:4-218^64.19%ID^E:1e-84^.^.	RAB18_CHICK^RAB18_CHICK^Q:4-186,H:1-184^51.89%ID^E:1e-63^RecName: Full=Ras-related protein Rab-18;^Eukaryota; Metazoa; Chordata; Craniata; Vertebrata; Euteleostomi; Testudines + Archosauria group; Archosauria; Dinosauria; Saurischia; Theropoda; Coelurosauria; Aves; Neognathae; Galloanserae; Galliformes; Phasianidae; Phasianinae; Gallus	A0A074ZYT4_9TREM^A0A074ZYT4_9TREM^Q:7-207,H:4-218^64.19%ID^E:1e-93^.^.	PF00025.16^Arf^ADP-ribosylation factor family^11-147^E:1.7e-17`PF00071.17^Ras^Ras family^12-171^E:3.6e-52`PF08477.8^Miro^Miro-like protein^12-128^E:8.4e-22`PF04670.7^Gtr1_RagA^Gtr1/RagA G protein conserved region^12-137^E:5.4e-09	0	0	COG1100^GTP-binding Protein	GO:0019003^molecular_function^GDP binding`GO:0005525^molecular_function^GTP binding`GO:0007420^biological_process^brain development`GO:0001654^biological_process^eye development`GO:0015031^biological_process^protein transport`GO:0007264^biological_process^small GTPase mediated signal transduction	GO:0005525^molecular_function^GTP binding`GO:0007264^biological_process^small GTPase mediated signal transduction`GO:0005622^cellular_component^intracellular`GO:0005634^cellular_component^nucleus`GO:0005737^cellular_component^cytoplasm	15.36	1	15.36	3	100	1225
TR11254|c0_g1	TR11254|c0_g1_i1	0	0	0	0	0	0	0	0	0	0	0.323333	1	0.323333	1	33.3333	518
TR11254|c0_g2	TR11254|c0_g2_i1	0	0	0	0	0	0	0	0	0	0	0.376667	1	0.376667	1	33.3333	519
TR11255|c0_g1	TR11255|c0_g1_i1	0	0	0	0	0	0	0	0	0	0	0.293333	1	0.293333	2	66.6667	632
TR11255|c0_g2	TR11255|c0_g2_i1	0	0	0	0	0	0	0	0	0	0	0.21	1	0.21	1	33.3333	817
TR11256|c0_g1	TR11256|c0_g1_i1	0	0	0	0	0	0	0	0	0	0	0.923333	1	0.923333	3	100	543
TR11257|c0_g1	TR11257|c0_g1_i1	0	0	0	0	0	0	0	0	0	0	0.493333	1	0.493333	3	100	1174
TR11259|c0_g1	TR11259|c0_g1_i1	0	0	0	0	0	0	0	0	0	0	0.516667	1	0.516667	2	66.6667	360
TR11260|c0_g1	TR11260|c0_g1_i1	0	0	0	0	0	0	0	0	0	0	6.03667	1	6.03667	1	33.3333	414
TR11261|c0_g2	TR11261|c0_g2_i1	0	0	0	0	0	0	0	0	0	0	0.21	1	0.21	1	33.3333	678
TR11262|c0_g1	TR11262|c0_g1_i1	0	G7IPN6_MEDTR^G7IPN6_MEDTR^Q:376-290,H:1-29^75.86%ID^E:4e-06^SubName: Full=Leguminosin group485 secreted peptide {ECO:0000313|EMBL:AES63509.1};^Eukaryota; Viridiplantae; Streptophyta; Embryophyta; Tracheophyta; Spermatophyta; Magnoliophyta; eudicotyledons; Gunneridae; Pentapetalae; rosids; fabids; Fabales; Fabaceae; Papilionoideae; Trifolieae; Medicago	0	0	0	0	0	0	0	0	0.313333	1	0.313333	1	33.3333	397
TR11263|c0_g1	TR11263|c0_g1_i1	0	0	0	0	0	0	0	0	0	0	0.693333	1	0.693333	1	33.3333	295
TR11263|c0_g2	TR11263|c0_g2_i1	0	0	0	0	0	0	0	0	0	0	0.393333	1	0.393333	1	33.3333	295
TR11264|c0_g1	TR11264|c0_g1_i1	0	W8AL15_CERCA^W8AL15_CERCA^Q:143-3,H:82-128^70.21%ID^E:1e-22^SubName: Full=Mariner Mos1 transposase {ECO:0000313|EMBL:JAB85408.1};^Eukaryota; Metazoa; Ecdysozoa; Arthropoda; Hexapoda; Insecta; Pterygota; Neoptera; Endopterygota; Diptera; Brachycera; Muscomorpha; Tephritoidea; Tephritidae; Ceratitis; Ceratitis`W8AL15_CERCA^W8AL15_CERCA^Q:298-161,H:30-75^71.74%ID^E:1e-22^SubName: Full=Mariner Mos1 t…	0	0	0	0	0	0	0	0	1.17667	1	1.17667	2	66.6667	348
TR11265|c0_g1	TR11265|c0_g1_i1	0	0	0	0	0	0	0	0	0	0	0.75	1	0.75	1	33.3333	499
TR11266|c0_g1	TR11266|c0_g1_i1	0	0	0	0	0	0	0	0	0	0	2.96	1	2.96	3	100	811
TR11266|c1_g1	TR11266|c1_g1_i1	0	0	0	0	0	0	0	0	0	0	1.02667	1	1.02667	1	33.3333	265
TR11267|c0_g1	TR11267|c0_g1_i1	0	0	0	0	0	sigP:1^28^0.624^YES	ExpAA=34.42^PredHel=1^Topology=i75-97o	0	0	0	0.16	1	0.16	1	33.3333	484
TR11268|c0_g1	TR11268|c0_g1_i1	0	0	0	0	0	0	0	0	0	0	0.356667	1	0.356667	3	100	946
TR1127|c0_g1	TR1127|c0_g1_i1	0	0	0	0	0	0	0	0	0	0	1.26	1	1.26	1	33.3333	227
TR11270|c0_g1	TR11270|c0_g1_i2	0	0	0	0	0	0	0	0	0	0	0.236667	1	0.236667	1	33.3333	353
TR11272|c0_g1	TR11272|c0_g1_i1	0	G4LXE5_SCHMA^G4LXE5_SCHMA^Q:710-847,H:453-498^34.78%ID^E:1e-06^SubName: Full=Putative uncharacterized protein {ECO:0000313|EMBL:CCD59579.1};^Eukaryota; Metazoa; Platyhelminthes; Trematoda; Digenea; Strigeidida; Schistosomatoidea; Schistosomatidae; Schistosoma`G4LXE5_SCHMA^G4LXE5_SCHMA^Q:331-624,H:313-416^28.3%ID^E:1e-06^SubName: Full=Putative uncharacterized protein {ECO:0000313|EMBL:CCD59579.1};…	0	0	0	0	0	0	0	0	0.243333	1	0.243333	2	66.6667	1045
TR11273|c0_g1	TR11273|c0_g1_i1	0	0	0	0	0	0	0	0	0	0	0.24	1	0.24	2	66.6667	530
TR11274|c0_g1	TR11274|c0_g1_i1	0	0	0	0	0	0	0	0	0	0	0.983333	1	0.983333	1	33.3333	645
TR11275|c0_g1	TR11275|c0_g1_i1	0	0	0	0	0	0	0	0	0	0	0.376667	1	0.376667	2	66.6667	615
TR11276|c0_g1	TR11276|c0_g1_i1	0	A0A072VPH5_MEDTR^A0A072VPH5_MEDTR^Q:131-3,H:18-59^72.73%ID^E:4e-08^SubName: Full=50S ribosomal protein L21 {ECO:0000313|EMBL:KEH43561.1};^Eukaryota; Viridiplantae; Streptophyta; Embryophyta; Tracheophyta; Spermatophyta; Magnoliophyta; eudicotyledons; Gunneridae; Pentapetalae; rosids; fabids; Fabales; Fabaceae; Papilionoideae; Trifolieae; Medicago	0	0	0	0	0	0	0	0	1.91	1	1.91	1	33.3333	233
TR11277|c0_g1	TR11277|c0_g1_i1	0	0	0	0	0	0	0	0	0	0	0.373333	1	0.373333	1	33.3333	557
TR11278|c0_g1	TR11278|c0_g1_i1	0	0	0	0	0	0	0	0	0	0	0.273333	1	0.273333	2	66.6667	575
TR11279|c0_g1	TR11279|c0_g1_i1	0	0	0	0	0	0	0	0	0	0	0.216667	1	0.216667	2	66.6667	948
TR11279|c1_g1	TR11279|c1_g1_i1	0	0	0	0	0	0	0	0	0	0	0.556667	1	0.556667	3	100	791
TR1128|c0_g1	TR1128|c0_g1_i1	0	0	0	0	0	0	0	0	0	0	0.423333	1	0.423333	1	33.3333	350
TR1128|c1_g1	TR1128|c1_g1_i1	0	0	0	0	0	0	0	0	0	0	0.143333	1	0.143333	1	33.3333	444
TR11280|c0_g1	TR11280|c0_g1_i1	0	0	0	0	0	0	0	0	0	0	0.366667	2	0.183333	1	16.6667	481
TR11280|c0_g1	TR11280|c0_g1_i2	0	0	0	0	0	0	0	0	0	0	0.366667	2	0.183333	1	16.6667	481
TR11281|c0_g1	TR11281|c0_g1_i1	TIGD3_HUMAN^TIGD3_HUMAN^Q:278-153,H:69-110^45.24%ID^E:4e-06^RecName: Full=Tigger transposable element-derived protein 3;^Eukaryota; Metazoa; Chordata; Craniata; Vertebrata; Euteleostomi; Mammalia; Eutheria; Euarchontoglires; Primates; Haplorrhini; Catarrhini; Hominidae; Homo`TIGD3_HUMAN^TIGD3_HUMAN^Q:135-64,H:116-139^45.83%ID^E:4e-06^RecName: Full=Tigger transposable element-derived protein 3;^Eu…	J9KFY2_ACYPI^J9KFY2_ACYPI^Q:287-150,H:115-160^63.04%ID^E:3e-19^.^.`J9KFY2_ACYPI^J9KFY2_ACYPI^Q:150-55,H:161-192^68.75%ID^E:3e-19^.^.	0	0	0	0	0	0	GO:0005634^cellular_component^nucleus`GO:0003677^molecular_function^DNA binding	0	1.41667	1	1.41667	1	33.3333	293
TR11282|c0_g1	TR11282|c0_g1_i1	0	0	0	0	0	0	0	0	0	0	0.313333	1	0.313333	1	33.3333	424
TR11283|c0_g1	TR11283|c0_g1_i1	B3GL1_MUSSI^B3GL1_MUSSI^Q:1076-369,H:69-272^25.85%ID^E:2e-11^RecName: Full=UDP-GalNAc:beta-1,3-N-acetylgalactosaminyltransferase 1;^Eukaryota; Metazoa; Chordata; Craniata; Vertebrata; Euteleostomi; Mammalia; Eutheria; Euarchontoglires; Glires; Rodentia; Sciurognathi; Muroidea; Muridae; Murinae; Mus; Mus	G7YG80_CLOSI^G7YG80_CLOSI^Q:1436-228,H:45-441^32.92%ID^E:4e-73^.^.	B3GL1_MUSSI^B3GL1_MUSSI^Q:180-415,H:69-272^25.85%ID^E:1e-11^RecName: Full=UDP-GalNAc:beta-1,3-N-acetylgalactosaminyltransferase 1;^Eukaryota; Metazoa; Chordata; Craniata; Vertebrata; Euteleostomi; Mammalia; Eutheria; Euarchontoglires; Glires; Rodentia; Sciurognathi; Muroidea; Muridae; Murinae; Mus; Mus	G7YG80_CLOSI^G7YG80_CLOSI^Q:60-462,H:45-441^32.92%ID^E:6e-74^.^.	PF01762.16^Galactosyl_T^Galactosyltransferase^263-426^E:5.1e-22	0	ExpAA=20.57^PredHel=1^Topology=i7-29o	0	GO:0000139^cellular_component^Golgi membrane`GO:0016021^cellular_component^integral component of membrane`GO:0047273^molecular_function^galactosylgalactosylglucosylceramide beta-D-acetylgalactosaminyltransferase activity`GO:0008378^molecular_function^galactosyltransferase activity`GO:0006486^biological_process^protein glycosylation	GO:0008378^molecular_function^galactosyltransferase activity`GO:0006486^biological_process^protein glycosylation`GO:0016020^cellular_component^membrane	0.61	1	0.61	1	33.3333	1613
TR11283|c0_g2	TR11283|c0_g2_i1	B3GN9_HUMAN^B3GN9_HUMAN^Q:1052-306,H:102-342^27.03%ID^E:1e-11^RecName: Full=UDP-GlcNAc:betaGal beta-1,3-N-acetylglucosaminyltransferase 9 {ECO:0000312|HGNC:HGNC:28714};^Eukaryota; Metazoa; Chordata; Craniata; Vertebrata; Euteleostomi; Mammalia; Eutheria; Euarchontoglires; Primates; Haplorrhini; Catarrhini; Hominidae; Homo	G7YG80_CLOSI^G7YG80_CLOSI^Q:1304-228,H:89-441^35%ID^E:1e-70^.^.	B3GN9_HUMAN^B3GN9_HUMAN^Q:101-349,H:102-342^27.03%ID^E:8e-12^RecName: Full=UDP-GlcNAc:betaGal beta-1,3-N-acetylglucosaminyltransferase 9 {ECO:0000312|HGNC:HGNC:28714};^Eukaryota; Metazoa; Chordata; Craniata; Vertebrata; Euteleostomi; Mammalia; Eutheria; Euarchontoglires; Primates; Haplorrhini; Catarrhini; Hominidae; Homo	G7YG80_CLOSI^G7YG80_CLOSI^Q:17-375,H:89-441^35%ID^E:2e-71^.^.	PF01762.16^Galactosyl_T^Galactosyltransferase^176-339^E:3.2e-22	0	0	0	GO:0000139^cellular_component^Golgi membrane`GO:0016021^cellular_component^integral component of membrane`GO:0008378^molecular_function^galactosyltransferase activity`GO:0006486^biological_process^protein glycosylation	GO:0008378^molecular_function^galactosyltransferase activity`GO:0006486^biological_process^protein glycosylation`GO:0016020^cellular_component^membrane	0.136667	1	0.136667	1	33.3333	1352
TR11284|c0_g1	TR11284|c0_g1_i1	0	Q8MXC3_CLOSI^Q8MXC3_CLOSI^Q:72-341,H:1-90^53.33%ID^E:1e-23^.^.	0	0	0	0	0	0	0	0	855.24	1	855.24	3	100	417
TR11285|c0_g1	TR11285|c0_g1_i1	0	0	0	0	0	0	0	0	0	0	0.853333	1	0.853333	1	33.3333	329
TR11285|c0_g2	TR11285|c0_g2_i1	0	0	0	0	0	0	0	0	0	0	0.24	1	0.24	2	66.6667	793
TR11286|c0_g1	TR11286|c0_g1_i1	0	0	0	0	0	0	0	0	0	0	0.42	1	0.42	2	66.6667	661
TR11288|c1_g1	TR11288|c1_g1_i1	0	0	0	0	0	0	0	0	0	0	0.283333	1	0.283333	1	33.3333	664
TR11289|c0_g1	TR11289|c0_g1_i1	0	0	0	0	0	0	0	0	0	0	1.04	1	1.04	1	33.3333	380
TR1129|c0_g1	TR1129|c0_g1_i1	0	0	0	0	0	0	0	0	0	0	0.493333	1	0.493333	1	33.3333	819
TR11290|c0_g1	TR11290|c0_g1_i1	0	0	0	0	0	0	0	0	0	0	0.5	1	0.5	2	66.6667	1012
TR11291|c0_g1	TR11291|c0_g1_i1	0	0	0	0	0	0	ExpAA=41.13^PredHel=2^Topology=i23-45o76-98i	0	0	0	74.5433	1	74.5433	3	100	486
TR11292|c0_g1	TR11292|c0_g1_i1	0	0	0	0	0	0	0	0	0	0	0.36	1	0.36	1	33.3333	487
TR11293|c0_g1	TR11293|c0_g1_i1	0	0	0	0	0	0	0	0	0	0	0.566667	1	0.566667	1	33.3333	329
TR11294|c0_g1	TR11294|c0_g1_i1	0	Q4QQE6_SCHMA^Q4QQE6_SCHMA^Q:7-348,H:490-603^47.37%ID^E:9e-24^SubName: Full=Endonuclease-reverse transcriptase {ECO:0000313|EMBL:CAJ00238.1};^Eukaryota; Metazoa; Platyhelminthes; Trematoda; Digenea; Strigeidida; Schistosomatoidea; Schistosomatidae; Schistosoma	0	0	0	0	0	0	0	0	0.98	1	0.98	3	100	350
TR11296|c0_g1	TR11296|c0_g1_i1	0	0	0	0	0	0	0	0	0	0	3.26	2	1.43667	1	14.6933	592
TR11296|c0_g1	TR11296|c0_g1_i2	0	0	0	0	0	0	0	0	0	0	3.26	2	1.82333	1	18.64	573
TR11297|c0_g1	TR11297|c0_g1_i1	0	0	0	0	0	0	0	0	0	0	0.17	1	0.17	2	66.6667	925
TR11297|c1_g1	TR11297|c1_g1_i1	0	0	0	0	0	0	0	0	0	0	0.333333	1	0.333333	1	33.3333	311
TR11298|c0_g1	TR11298|c0_g1_i1	RRP3_CHAGB^RRP3_CHAGB^Q:81-1280,H:66-427^49.5%ID^E:1e-102^RecName: Full=ATP-dependent rRNA helicase RRP3;^Eukaryota; Fungi; Dikarya; Ascomycota; Pezizomycotina; Sordariomycetes; Sordariomycetidae; Sordariales; Chaetomiaceae; Chaetomium	C1L5J7_SCHJA^C1L5J7_SCHJA^Q:75-1586,H:3-504^74.46%ID^E:0^SubName: Full=ATP-dependent rRNA helicase RRP3 {ECO:0000313|EMBL:CAX69975.1};^Eukaryota; Metazoa; Platyhelminthes; Trematoda; Digenea; Strigeidida; Schistosomatoidea; Schistosomatidae; Schistosoma	RRP3_CHAGB^RRP3_CHAGB^Q:7-406,H:66-427^49.5%ID^E:4e-119^RecName: Full=ATP-dependent rRNA helicase RRP3;^Eukaryota; Fungi; Dikarya; Ascomycota; Pezizomycotina; Sordariomycetes; Sordariomycetidae; Sordariales; Chaetomiaceae; Chaetomium	C1L5J7_SCHJA^C1L5J7_SCHJA^Q:5-508,H:3-504^74.46%ID^E:0^SubName: Full=ATP-dependent rRNA helicase RRP3 {ECO:0000313|EMBL:CAX69975.1};^Eukaryota; Metazoa; Platyhelminthes; Trematoda; Digenea; Strigeidida; Schistosomatoidea; Schistosomatidae; Schistosoma	PF00270.24^DEAD^DEAD/DEAH box helicase^30-201^E:6.9e-42`PF00271.26^Helicase_C^Helicase conserved C-terminal domain^304-374^E:8.8e-23	0	0	0	GO:0005634^cellular_component^nucleus`GO:0005524^molecular_function^ATP binding`GO:0008026^molecular_function^ATP-dependent helicase activity`GO:0003723^molecular_function^RNA binding`GO:0006364^biological_process^rRNA processing	GO:0003676^molecular_function^nucleic acid binding`GO:0005524^molecular_function^ATP binding	8.63	1	8.63	2	100	2078
TR11298|c0_g2	TR11298|c0_g2_i1	DDX47_CAEEL^DDX47_CAEEL^Q:72-1259,H:42-402^49.24%ID^E:1e-102^RecName: Full=Putative ATP-dependent RNA helicase T26G10.1;^Eukaryota; Metazoa; Ecdysozoa; Nematoda; Chromadorea; Rhabditida; Rhabditoidea; Rhabditidae; Peloderinae; Caenorhabditis	C1L5J7_SCHJA^C1L5J7_SCHJA^Q:75-1586,H:3-504^74.26%ID^E:0^SubName: Full=ATP-dependent rRNA helicase RRP3 {ECO:0000313|EMBL:CAX69975.1};^Eukaryota; Metazoa; Platyhelminthes; Trematoda; Digenea; Strigeidida; Schistosomatoidea; Schistosomatidae; Schistosoma	DDX47_CAEEL^DDX47_CAEEL^Q:4-399,H:42-402^49.24%ID^E:5e-119^RecName: Full=Putative ATP-dependent RNA helicase T26G10.1;^Eukaryota; Metazoa; Ecdysozoa; Nematoda; Chromadorea; Rhabditida; Rhabditoidea; Rhabditidae; Peloderinae; Caenorhabditis	C1L5J7_SCHJA^C1L5J7_SCHJA^Q:5-508,H:3-504^74.26%ID^E:0^SubName: Full=ATP-dependent rRNA helicase RRP3 {ECO:0000313|EMBL:CAX69975.1};^Eukaryota; Metazoa; Platyhelminthes; Trematoda; Digenea; Strigeidida; Schistosomatoidea; Schistosomatidae; Schistosoma	PF00270.24^DEAD^DEAD/DEAH box helicase^30-201^E:7.4e-42`PF00271.26^Helicase_C^Helicase conserved C-terminal domain^304-374^E:8.8e-23	0	0	COG0513^atp-dependent rna helicase	GO:0005634^cellular_component^nucleus`GO:0005524^molecular_function^ATP binding`GO:0008026^molecular_function^ATP-dependent helicase activity`GO:0003723^molecular_function^RNA binding`GO:0006364^biological_process^rRNA processing	GO:0003676^molecular_function^nucleic acid binding`GO:0005524^molecular_function^ATP binding	4.52	1	4.52	1	100	2078
TR11299|c0_g1	TR11299|c0_g1_i2	0	0	0	0	0	0	0	0	0	0	0.503333	1	0.503333	1	33.3333	442
TR113|c0_g1	TR113|c0_g1_i1	0	0	0	0	0	0	0	0	0	0	0.48	1	0.48	2	66.6667	402
TR1130|c0_g1	TR1130|c0_g1_i1	0	0	0	0	0	0	0	0	0	0	1.08	1	1.08	2	66.6667	389
TR11300|c0_g1	TR11300|c0_g1_i1	0	0	0	0	0	0	0	0	0	0	0.106667	1	0.106667	1	33.3333	613
TR11301|c0_g2	TR11301|c0_g2_i1	0	A0A074ZXD0_9TREM^A0A074ZXD0_9TREM^Q:327-7,H:145-247^37.5%ID^E:1e-09^.^.	0	0	0	0	0	0	0	0	0.6	1	0.6	1	33.3333	378
TR11302|c0_g1	TR11302|c0_g1_i1	0	G7YYT3_CLOSI^G7YYT3_CLOSI^Q:5-274,H:48-146^43.43%ID^E:3e-20^.^.	0	0	0	0	0	0	0	0	1.00667	1	1.00667	1	33.3333	275
TR11303|c0_g1	TR11303|c0_g1_i1	0	0	0	0	0	0	0	0	0	0	0.696667	1	0.696667	3	100	1252
TR11305|c0_g1	TR11305|c0_g1_i1	0	0	0	0	0	0	0	0	0	0	0.996667	1	0.996667	1	33.3333	267
TR11305|c0_g2	TR11305|c0_g2_i1	0	0	0	0	0	0	0	0	0	0	3.55	1	3.55	2	66.6667	267
TR11306|c0_g1	TR11306|c0_g1_i1	0	0	0	0	0	0	0	0	0	0	0.346667	1	0.346667	1	33.3333	337
TR11307|c0_g1	TR11307|c0_g1_i1	0	G4VMJ6_SCHMA^G4VMJ6_SCHMA^Q:8-448,H:2282-2415^50.67%ID^E:5e-38^SubName: Full=Fras1 related extracellular matrix protein {ECO:0000313|EMBL:CCD80701.1};^Eukaryota; Metazoa; Platyhelminthes; Trematoda; Digenea; Strigeidida; Schistosomatoidea; Schistosomatidae; Schistosoma	0	G4VMJ6_SCHMA^G4VMJ6_SCHMA^Q:3-149,H:2282-2415^50.67%ID^E:5e-38^SubName: Full=Fras1 related extracellular matrix protein {ECO:0000313|EMBL:CCD80701.1};^Eukaryota; Metazoa; Platyhelminthes; Trematoda; Digenea; Strigeidida; Schistosomatoidea; Schistosomatidae; Schistosoma	0	0	0	0	0	0	0.366667	1	0.366667	1	33.3333	449
TR11308|c0_g1	TR11308|c0_g1_i1	0	0	0	0	0	0	0	0	0	0	0.933333	1	0.933333	2	66.6667	887
TR11308|c0_g2	TR11308|c0_g2_i1	0	0	0	0	0	0	0	0	0	0	0.83	1	0.83	1	33.3333	1133
TR11309|c0_g1	TR11309|c0_g1_i1	0	A0A068XNR6_HYMMI^A0A068XNR6_HYMMI^Q:727-560,H:29-84^39.29%ID^E:2e-06^.^.`A0A068XNR6_HYMMI^A0A068XNR6_HYMMI^Q:545-342,H:90-157^27.94%ID^E:2e-06^.^.	0	0	0	0	0	0	0	0	0.563333	1	0.563333	2	66.6667	774
TR1131|c0_g1	TR1131|c0_g1_i1	0	0	0	0	0	0	0	0	0	0	0.756667	1	0.756667	1	33.3333	553
TR1131|c1_g1	TR1131|c1_g1_i1	POL3_DROME^POL3_DROME^Q:347-1321,H:298-621^28.95%ID^E:3e-34^RecName: Full=Retrovirus-related Pol polyprotein from transposon 17.6;^Eukaryota; Metazoa; Ecdysozoa; Arthropoda; Hexapoda; Insecta; Pterygota; Neoptera; Endopterygota; Diptera; Brachycera; Muscomorpha; Ephydroidea; Drosophilidae; Drosophila; Sophophora`POL3_DROME^POL3_DROME^Q:6-278,H:180-274^25%ID^E:3e-34^RecName: Full=Retrovirus-relate…	C7C1Z1_SCHJA^C7C1Z1_SCHJA^Q:347-1471,H:543-913^36.55%ID^E:3e-71^.^.`C7C1Z1_SCHJA^C7C1Z1_SCHJA^Q:45-287,H:442-522^37.04%ID^E:3e-71^.^.`C7C1Z1_SCHJA^C7C1Z1_SCHJA^Q:280-348,H:521-543^39.13%ID^E:3e-71^.^.	0	0	0	0	0	0	GO:0004190^molecular_function^aspartic-type endopeptidase activity`GO:0004519^molecular_function^endonuclease activity`GO:0003676^molecular_function^nucleic acid binding`GO:0003964^molecular_function^RNA-directed DNA polymerase activity`GO:0015074^biological_process^DNA integration	0	0.783333	1	0.783333	1	33.3333	1513
TR11310|c0_g1	TR11310|c0_g1_i1	0	0	0	0	0	0	0	0	0	0	1.23	1	1.23	1	33.3333	631
TR11311|c0_g1	TR11311|c0_g1_i1	0	0	0	0	0	0	0	0	0	0	0.826667	1	0.826667	1	33.3333	729
TR11311|c2_g1	TR11311|c2_g1_i1	0	0	0	0	0	0	0	0	0	0	0.463333	1	0.463333	1	33.3333	1308
TR11312|c0_g1	TR11312|c0_g1_i1	EXOC4_RAT^EXOC4_RAT^Q:176-2533,H:21-694^21.22%ID^E:3e-22^RecName: Full=Exocyst complex component 4;^Eukaryota; Metazoa; Chordata; Craniata; Vertebrata; Euteleostomi; Mammalia; Eutheria; Euarchontoglires; Glires; Rodentia; Sciurognathi; Muroidea; Muridae; Murinae; Rattus`EXOC4_RAT^EXOC4_RAT^Q:2975-3697,H:702-937^30.04%ID^E:7e-21^RecName: Full=Exocyst complex component 4;^Eukaryota; Metazoa; Chorda…	H2KUA2_CLOSI^H2KUA2_CLOSI^Q:374-3757,H:1-1108^55.68%ID^E:0^.^.	EXOC4_RAT^EXOC4_RAT^Q:937-1177,H:702-937^30.95%ID^E:4e-25^RecName: Full=Exocyst complex component 4;^Eukaryota; Metazoa; Chordata; Craniata; Vertebrata; Euteleostomi; Mammalia; Eutheria; Euarchontoglires; Glires; Rodentia; Sciurognathi; Muroidea; Muridae; Murinae; Rattus`EXOC4_RAT^EXOC4_RAT^Q:4-194,H:21-211^25.65%ID^E:8e-18^RecName: Full=Exocyst complex component 4;^Eukaryota; Metazoa; Chordata; …	H2KUA2_CLOSI^H2KUA2_CLOSI^Q:70-1197,H:1-1108^56.07%ID^E:0^.^.	PF04048.9^Sec8_exocyst^Sec8 exocyst complex component specific domain^13-126^E:1.3e-11	0	0	0	GO:0043198^cellular_component^dendritic shaft`GO:0000145^cellular_component^exocyst`GO:0030426^cellular_component^growth cone`GO:0043209^cellular_component^myelin sheath`GO:0043005^cellular_component^neuron projection`GO:0043025^cellular_component^neuronal cell body`GO:0014069^cellular_component^postsynaptic density`GO:0043234^cellular_component^protein complex`GO:0045202^cellular_component^synap…	GO:0006904^biological_process^vesicle docking involved in exocytosis`GO:0015031^biological_process^protein transport`GO:0000145^cellular_component^exocyst	35.1267	1	35.1267	3	100	3919
TR11312|c0_g2	TR11312|c0_g2_i1	EXOC4_HUMAN^EXOC4_HUMAN^Q:1-216,H:865-936^40.28%ID^E:4e-09^RecName: Full=Exocyst complex component 4;^Eukaryota; Metazoa; Chordata; Craniata; Vertebrata; Euteleostomi; Mammalia; Eutheria; Euarchontoglires; Primates; Haplorrhini; Catarrhini; Hominidae; Homo	A0A075A8Z2_9TREM^A0A075A8Z2_9TREM^Q:1-276,H:1199-1290^83.7%ID^E:2e-46^.^.	0	0	0	0	0	0	GO:0005737^cellular_component^cytoplasm`GO:0000145^cellular_component^exocyst`GO:0032584^cellular_component^growth cone membrane`GO:0016020^cellular_component^membrane`GO:0035748^cellular_component^myelin sheath abaxonal region`GO:0005886^cellular_component^plasma membrane`GO:0047485^molecular_function^protein N-terminus binding`GO:0044267^biological_process^cellular protein metabolic process`GO:…	0	0.353333	1	0.353333	1	33.3333	438
TR11313|c0_g1	TR11313|c0_g1_i1	0	0	0	0	0	0	0	0	0	0	0.553333	1	0.553333	2	66.6667	368
TR11313|c0_g2	TR11313|c0_g2_i1	0	0	0	0	0	0	0	0	0	0	0.536667	1	0.536667	2	66.6667	656
TR11314|c2_g1	TR11314|c2_g1_i1	0	0	0	0	0	0	0	0	0	0	0.43	1	0.43	1	33.3333	348
TR11315|c0_g1	TR11315|c0_g1_i1	NRG_DROME^NRG_DROME^Q:230-2278,H:52-651^26.71%ID^E:3e-55^RecName: Full=Neuroglian;^Eukaryota; Metazoa; Ecdysozoa; Arthropoda; Hexapoda; Insecta; Pterygota; Neoptera; Endopterygota; Diptera; Brachycera; Muscomorpha; Ephydroidea; Drosophilidae; Drosophila; Sophophora`NRG_DROME^NRG_DROME^Q:2633-3988,H:682-1046^24.04%ID^E:8e-16^RecName: Full=Neuroglian;^Eukaryota; Metazoa; Ecdysozoa; Arthropoda; Hexa…	A0A068XW25_HYMMI^A0A068XW25_HYMMI^Q:182-4612,H:13-1409^30.48%ID^E:0^.^.	NRG_DROME^NRG_DROME^Q:53-735,H:52-651^26.71%ID^E:2e-55^RecName: Full=Neuroglian;^Eukaryota; Metazoa; Ecdysozoa; Arthropoda; Hexapoda; Insecta; Pterygota; Neoptera; Endopterygota; Diptera; Brachycera; Muscomorpha; Ephydroidea; Drosophilidae; Drosophila; Sophophora`NRG_DROME^NRG_DROME^Q:854-1305,H:682-1046^23.83%ID^E:3e-16^RecName: Full=Neuroglian;^Eukaryota; Metazoa; Ecdysozoa; Arthropoda; Hexapod…	A0A068XW25_HYMMI^A0A068XW25_HYMMI^Q:37-1513,H:13-1409^30.48%ID^E:0^.^.	PF13927.1^Ig_3^Immunoglobulin domain^37-84^E:0.015`PF13895.1^Ig_2^Immunoglobulin domain^42-150^E:2.2e-05`PF13895.1^Ig_2^Immunoglobulin domain^165-240^E:0.072`PF08205.7^C2-set_2^CD80-like C2-set immunoglobulin domain^169-244^E:2.9e-05`PF13927.1^Ig_3^Immunoglobulin domain^271-361^E:0.017`PF13895.1^Ig_2^Immunoglobulin domain^287-359^E:0.00015`PF13895.1^Ig_2^Immunoglobulin domain^391-470^E:0.00046`PF…	sigP:1^26^0.835^YES	ExpAA=42.39^PredHel=2^Topology=i5-22o1483-1505i	0	GO:0030175^cellular_component^filopodium`GO:0016021^cellular_component^integral component of membrane`GO:0016328^cellular_component^lateral plasma membrane`GO:0005886^cellular_component^plasma membrane`GO:0005919^cellular_component^pleated septate junction`GO:0005918^cellular_component^septate junction`GO:0005923^cellular_component^tight junction`GO:0005509^molecular_function^calcium ion binding`…	0	1.06	1	1.06	1	33.3333	4987
TR11316|c0_g1	TR11316|c0_g1_i1	0	0	0	0	0	0	0	0	0	0	0.16	1	0.16	1	33.3333	572
TR11316|c0_g2	TR11316|c0_g2_i1	0	0	0	0	0	0	0	0	0	0	0.23	1	0.23	1	66.6667	586
TR11317|c0_g1	TR11317|c0_g1_i1	0	0	0	0	0	0	0	0	0	0	0.373333	1	0.373333	1	33.3333	671
TR11318|c0_g1	TR11318|c0_g1_i1	0	W4XXN0_STRPU^W4XXN0_STRPU^Q:132-1,H:194-237^47.73%ID^E:1e-05^.^.	0	0	0	0	0	0	0	0	1.01667	1	1.01667	2	66.6667	373
TR11319|c0_g1	TR11319|c0_g1_i1	YI31B_YEAST^YI31B_YEAST^Q:162-689,H:771-945^25.28%ID^E:1e-05^RecName: Full=Transposon Ty3-I Gag-Pol polyprotein;^Eukaryota; Fungi; Dikarya; Ascomycota; Saccharomycotina; Saccharomycetes; Saccharomycetales; Saccharomycetaceae; Saccharomyces	A0A085MTF1_9BILA^A0A085MTF1_9BILA^Q:159-695,H:333-513^40.88%ID^E:7e-21^SubName: Full=Uncharacterized protein {ECO:0000313|EMBL:KFD60497.1};^Eukaryota; Metazoa; Ecdysozoa; Nematoda; Enoplea; Dorylaimia; Trichocephalida; Trichuridae; Trichuris	0	0	0	0	0	0	GO:0005737^cellular_component^cytoplasm`GO:0005634^cellular_component^nucleus`GO:0000943^cellular_component^retrotransposon nucleocapsid`GO:0004190^molecular_function^aspartic-type endopeptidase activity`GO:0005524^molecular_function^ATP binding`GO:0003677^molecular_function^DNA binding`GO:0003887^molecular_function^DNA-directed DNA polymerase activity`GO:0008233^molecular_function^peptidase acti…	0	0.253333	1	0.253333	1	33.3333	715
TR11319|c1_g1	TR11319|c1_g1_i1	0	C4QQP9_SCHMA^C4QQP9_SCHMA^Q:383-99,H:621-718^35.71%ID^E:2e-15^SubName: Full=Putative uncharacterized protein {ECO:0000313|EMBL:CAZ37786.2};^Eukaryota; Metazoa; Platyhelminthes; Trematoda; Digenea; Strigeidida; Schistosomatoidea; Schistosomatidae; Schistosoma`C4QQP9_SCHMA^C4QQP9_SCHMA^Q:93-1,H:721-751^74.19%ID^E:2e-15^SubName: Full=Putative uncharacterized protein {ECO:0000313|EMBL:CAZ37786.2};^Eu…	0	0	0	0	0	0	0	0	0.163333	1	0.163333	1	33.3333	478
TR1132|c0_g1	TR1132|c0_g1_i1	0	0	0	0	0	0	0	0	0	0	1.36	1	1.36	2	66.6667	285
TR11320|c0_g1	TR11320|c0_g1_i1	RM30_BOVIN^RM30_BOVIN^Q:739-503,H:63-138^45.57%ID^E:2e-12^RecName: Full=39S ribosomal protein L30, mitochondrial;^Eukaryota; Metazoa; Chordata; Craniata; Vertebrata; Euteleostomi; Mammalia; Eutheria; Laurasiatheria; Cetartiodactyla; Ruminantia; Pecora; Bovidae; Bovinae; Bos	A0A074ZTM7_9TREM^A0A074ZTM7_9TREM^Q:868-77,H:175-434^60.75%ID^E:2e-104^.^.	RM30_BOVIN^RM30_BOVIN^Q:113-195,H:57-138^44.71%ID^E:1e-12^RecName: Full=39S ribosomal protein L30, mitochondrial;^Eukaryota; Metazoa; Chordata; Craniata; Vertebrata; Euteleostomi; Mammalia; Eutheria; Laurasiatheria; Cetartiodactyla; Ruminantia; Pecora; Bovidae; Bovinae; Bos	A0A074ZTM7_9TREM^A0A074ZTM7_9TREM^Q:74-337,H:175-434^60.75%ID^E:5e-108^.^.	0	0	0	0	GO:0005739^cellular_component^mitochondrion`GO:0005840^cellular_component^ribosome	0	49.54	1	49.54	3	100	1087
TR11321|c0_g1	TR11321|c0_g1_i1	0	0	0	0	0	0	0	0	0	0	1.11333	1	1.11333	2	66.6667	632
TR11322|c0_g1	TR11322|c0_g1_i1	0	0	0	0	0	sigP:1^21^0.58^YES	0	0	0	0	0.836667	1	0.836667	3	100	934
[truncated: 72,090 more rows]

## Sheet: Table S3
Additional file 1: Table S3. BLAST searches of C. daubneyi transcripts against P. cervi. BLAST searches of C. daubneyi transcripts were performed against the SRA files for P. cervi available online.
#gene_id	transcript_id	SignalP	TmHMM	Number samples mapped	Average isoform %	Length	SUM gene FPKM	Isoforms	NCBInr Blastn hit?	% cover	E-value	% identity	Accession	Similarity in P. Cervi?	total score	% cover	E-value	% identity	Accession
TR15104|c0_g1	TR15104|c0_g1_i1	0	0	3	100	425	6098.73	1							370	0.71	1e-100	0.89	SRA:SRR926219.2097090.2
TR22236|c0_g1	TR22236|c0_g1_i1	0	0	3	100	744	4040.89	1							427	0.37	6e-118	0.94	SRA:SRR926219.1660742.2
TR19128|c0_g1	TR19128|c0_g1_i1	0	0	3	100	1126	2101.36	1							431	0.28	5e-119	0.91	SRA:SRR926219.1335837.2
TR18943|c0_g1	TR18943|c0_g1_i1	0	0	3	100	688	1484.06	1							390	0.36	8e-107	0.95	SRA:SRR921546.997375.2
TR19302|c0_g1	TR19302|c0_g1_i1	0	0	3	99.9833	338	1408.33	2						No
TR17968|c0_g1	TR17968|c0_g1_i1	0	0	3	100	699	1088.47	1							396	0.39	2e-108	0.92	SRA:SRR926219.369792.2
TR18668|c0_g1	TR18668|c0_g1_i1	0	0	3	40.2967	2025	1060.82	2							363	0.11	2e-98	0.95	SRA:SRR926219.577667.2
TR351|c0_g1	TR351|c0_g1_i1	0	0	3	100	238	961.983	1							321	1	3e-46	0.87	SRA:SRR926219.1371461.2
[truncated: 42 more rows]

## Sheet: Table S4
Additional file 1: Table S4. Full analysis of putative protein identifications from the excretory/secretory proteome profile of adult C. daubneyi. Putative proteins were identified by 2D SDS-PAGE and LC MS/MS. The most significant match is shown for each protein spot scoring above the MASCOT score significance threshold of 47 (those in red indicate the best match was below the threshold). Putativ…
[truncated: 915 more rows]

[truncated: 1 more sheets: Table S5]
